# Supplementary material for: Constructing catalyst knowledge networks from catalyst big data in oxidative coupling of methane for designing catalysts
Source: Chem Sci. 2021 Sep 22;12(38):12546–55. doi: 10.1039/d1sc04390k (PMC8494033; doi:10.1039/d1sc04390k)
Supplement: SC-012-D1SC04390K-s002 [file SC-012-D1SC04390K-s002.csv]

Source	Target	Type	Id	Label	timeset	Weight	catalystid	catalyst	temp:c	c2yield	total_flow	ch4_flow	o2_flow	ar_flow	ch4_o2_ratio	ch4_conversion	c2_selectivity	co_yield	co2_yield	co_selectivity	co2_selectivity	c2h4_yield	c2h6_yield	c2h4_selectivity	c2h6_selectivity	c2y_group_3	c2y_group_2
T=800	8.214982	Undirected	0			1	1	LiKMn-MgO	800	8.214982	10	5.666667	2.833333	1.5	2	28.99842	28.329068	7.070984	20.09548	24.384032	69.298534	6.747311	1.467672	23.267857	5.061214	C2yGroup08-12	C2yGroup00-10
T=850	4.7123645208	Undirected	1			1	2	LiFeTb-MgO	850	4.712365	10	4	2	4	2	24.731342	19.054221	7.464033	23.1337	30.180461	93.540011	3.981566	0.730799	16.099271	2.95495	C2yGroup00-08	C2yGroup00-10
T=850	7.363833	Undirected	2			1	3	NaNanone-MgO	850	7.363833	20	11.333333	5.666667	3	2	33.994652	21.66174	10.969489	13.637301	32.268279	40.116019	5.812446	1.551388	17.098119	4.563624	C2yGroup00-08	C2yGroup00-10
T=750	0.9814814271	Undirected	3			1	4	NaNiY-MgO	750	0.981481	20	5.142857	0.857143	14	6	24.574177	3.993954	26.261181	0.890321	106.864946	3.622993	-0.032905	1.014387	-0.133901	4.127856	C2yGroup00-08	C2yGroup00-10
T=900	3.831034876	Undirected	4			1	5	NaCeTb-MgO	900	3.831035	20	14.571429	2.428571	3	6	32.117987	11.928004	16.81175	5.695657	52.343723	17.733542	3.278657	0.552378	10.208164	1.71984	C2yGroup00-08	C2yGroup00-10
T=800	8.551982	Undirected	5			1	6	NaTbHf-MgO	800	8.551982	20	11.333333	5.666667	3	2	30.920303	27.658144	1.791185	20.270644	5.792909	65.557715	4.676631	3.875351	15.12479	12.533354	C2yGroup08-12	C2yGroup00-10
T=850	2.140482	Undirected	6			1	7	MgCaZn-MgO	850	2.140482	15	10.2	2.55	2.25	4	24.010826	8.914654	12.665525	9.461419	52.749227	39.404804	1.015677	1.124805	4.230079	4.684574	C2yGroup00-08	C2yGroup00-10
T=850	7.8534922883	Undirected	7			1	8	MgMnnone-MgO	850	7.853492	20	11.333333	5.666667	3	2	27.111702	28.967168	10.65114	21.82274	39.286134	80.49196	6.758195	1.095297	24.927226	4.039942	C2yGroup00-08	C2yGroup00-10
T=700	15.494094	Undirected	8			1	9	MgZnEu-MgO	700	15.494094	20	11.333333	5.666667	3	2	40.89029	37.891866	3.053531	18.747821	7.467619	45.849078	9.451536	6.042558	23.114378	14.777489	C2yGroup12+	C2yGroup10-20
T=850	9.503653	Undirected	9			1	10	MgNdnone-MgO	850	9.503653	20	4	2	14	2	35.487634	26.780182	8.723689	14.953485	24.582335	42.137171	6.921438	2.582215	19.503802	7.27638	C2yGroup08-12	C2yGroup00-10
T=750	16.0851279908	Undirected	10			1	11	CaZrLa-MgO	750	16.085128	20	11.333333	5.666667	3	2	33.760697	47.644538	4.010557	23.326817	11.879366	69.094596	9.7546	6.330528	28.893362	18.751176	C2yGroup12+	C2yGroup10-20
T=800	1.5927343723	Undirected	11			1	12	TiNiCs-MgO	800	1.592734	20	8	4	8	2	33.191531	4.798617	27.250642	20.758359	82.101191	62.541131	0.232516	1.360218	0.700529	4.098087	C2yGroup00-08	C2yGroup00-10
T=800	7.558912	Undirected	12			1	13	VFeNi-MgO	800	7.558912	15	8.5	4.25	2.25	2	34.337042	22.013871	8.283567	12.474456	24.124288	36.329443	5.122376	2.436535	14.91793	7.095937	C2yGroup00-08	C2yGroup00-10
T=900	0.5710721972	Undirected	13			1	14	VMoPd-MgO	900	0.571072	15	3.857143	0.642857	10.5	6	26.530727	2.152494	26.962248	0.064002	101.626496	0.241235	-0.122038	0.69311	-0.459988	2.612482	C2yGroup00-08	C2yGroup00-10
T=850	6.6885060587	Undirected	14			1	15	VTbW-MgO	850	6.688506	15	8.5	4.25	2.25	2	33.600153	19.906177	23.471723	8.959431	69.855999	26.664852	5.602591	1.085915	16.674303	3.231875	C2yGroup00-08	C2yGroup00-10
T=800	3.6370920523	Undirected	15			1	16	FeYNd-MgO	800	3.637092	20	11.333333	5.666667	3	2	21.489117	16.925275	2.9034	25.24933	13.511025	117.498225	2.268202	1.36889	10.555118	6.370157	C2yGroup00-08	C2yGroup00-10
T=850	7.061936	Undirected	16			1	17	FeZrnone-MgO	850	7.061936	20	11.333333	5.666667	3	2	37.806871	18.678975	7.818665	18.648486	20.68054	49.325653	5.96692	1.095016	15.782634	2.896341	C2yGroup00-08	C2yGroup00-10
T=800	6.236992	Undirected	17			1	18	FeCeTb-MgO	800	6.236992	10	5.666667	2.833333	1.5	2	24.975116	24.972825	7.771776	21.482835	31.118078	86.016958	4.811498	1.425494	19.265168	5.707657	C2yGroup00-08	C2yGroup00-10
T=850	0.985061	Undirected	18			1	19	CoZnSr-MgO	850	0.985061	20	14.571429	2.428571	3	6	30.994987	3.17813	30.059805	0.160133	96.982796	0.516642	0.040149	0.944912	0.129534	3.048596	C2yGroup00-08	C2yGroup00-10
T=900	5.721083	Undirected	19			1	20	CoZnTb-MgO	900	5.721083	20	11.333333	5.666667	3	2	36.631369	15.617989	17.665359	14.693289	48.224676	40.11122	5.034974	0.686109	13.744979	1.873009	C2yGroup00-08	C2yGroup00-10
T=700	7.0389724573	Undirected	20			1	21	CoYHf-MgO	700	7.038972	20	11.333333	5.666667	3	2	26.612826	26.449549	3.261938	26.506868	12.257013	99.601856	3.724637	3.314335	13.995648	12.453902	C2yGroup00-08	C2yGroup00-10
T=900	5.633076	Undirected	21			1	22	NiYTb-MgO	900	5.633076	20	4.8	1.2	14	4	18.324456	30.740754	7.785807	6.697357	42.488612	36.548736	4.548857	1.084219	24.823967	5.916787	C2yGroup00-08	C2yGroup00-10
T=700	12.13071	Undirected	22			1	23	YLaCe-MgO	700	12.13071	20	11.333333	5.666667	3	2	37.752288	32.132384	2.280415	20.411154	6.040468	54.066005	6.882686	5.248024	18.231176	13.901208	C2yGroup12+	C2yGroup10-20
T=850	8.529655	Undirected	23			1	24	MoCsLa-MgO	850	8.529655	20	8	4	8	2	31.774294	26.844515	10.44877	7.798169	32.88435	24.542383	6.370754	2.158901	20.050025	6.794489	C2yGroup08-12	C2yGroup00-10
T=800	7.3066330906	Undirected	24			1	25	MoCeTb-MgO	800	7.306633	20	11.333333	5.666667	3	2	33.189406	22.014956	26.700952	7.04576	80.450227	21.228944	5.863029	1.443604	17.665364	4.349592	C2yGroup00-08	C2yGroup00-10
T=850	3.196445	Undirected	25			1	26	LiMgHf-Al2O3	850	3.196445	15	8.5	4.25	2.25	2	40.430625	7.905999	27.354168	10.9135	67.65705	26.993152	2.075544	1.120901	5.133594	2.772406	C2yGroup00-08	C2yGroup00-10
T=850	7.20235	Undirected	26			1	27	LiCaMn-Al2O3	850	7.20235	20	11.333333	5.666667	3	2	38.382911	18.76447	12.561077	15.161277	32.725702	39.500071	6.091282	1.111067	15.869776	2.894692	C2yGroup00-08	C2yGroup00-10
T=850	15.491301611	Undirected	27			1	28	LiTiLa-Al2O3	850	15.491302	15	3	1.5	10.5	2	37.413175	41.406006	1.486755	22.811056	3.973882	60.970649	10.723094	4.768208	28.661276	12.74473	C2yGroup12+	C2yGroup10-20
T=850	9.1721137725	Undirected	28			1	29	LiFenone-Al2O3	850	9.172114	10	2	1	7	2	32.246481	28.443766	4.782118	23.294785	14.829891	72.239775	6.792094	2.38002	21.063053	7.380713	C2yGroup08-12	C2yGroup00-10
T=850	8.2333619769	Undirected	29			1	30	NaKHf-Al2O3	850	8.233362	10	4	2	4	2	32.016626	25.715895	6.715968	23.458193	20.976501	73.268784	6.645108	1.588254	20.755179	4.960716	C2yGroup08-12	C2yGroup00-10
T=850	11.5384351542	Undirected	30			1	31	NaTiCu-Al2O3	850	11.538435	20	9.6	2.4	8	4	20.65685	55.85767	3.23256	9.89696	15.64885	47.911275	7.816633	3.721802	37.840394	18.017276	C2yGroup08-12	C2yGroup10-20
T=850	1.195965	Undirected	31			1	32	NaMnNi-Al2O3	850	1.195965	20	5.142857	0.857143	14	6	26.646452	4.488271	26.963923	0.109395	101.191419	0.410542	0.422311	0.773654	1.584868	2.903403	C2yGroup00-08	C2yGroup00-10
T=800	7.760119	Undirected	32			1	33	NaCoNi-Al2O3	800	7.760119	10	5.666667	2.833333	1.5	2	28.486429	27.241459	11.068281	17.494929	38.854575	61.41496	6.092479	1.66764	21.387303	5.854156	C2yGroup00-08	C2yGroup00-10
T=850	9.327097727	Undirected	33			1	34	NaConone-Al2O3	850	9.327098	10	2	1	7	2	35.651739	26.161691	5.034564	22.370639	14.12151	62.74768	7.526012	1.801085	21.109804	5.051886	C2yGroup08-12	C2yGroup00-10
T=900	3.15607	Undirected	34			1	35	NaCuCe-Al2O3	900	3.15607	10	5.666667	2.833333	1.5	2	27.427474	11.506966	17.923612	18.224702	65.349117	66.446885	2.664916	0.491154	9.716228	1.790737	C2yGroup00-08	C2yGroup00-10
T=900	8.571361	Undirected	35			1	36	MgMnCs-Al2O3	900	8.571361	20	4	2	14	2	32.759248	26.164706	2.207696	20.711238	6.739153	63.222568	6.206457	2.364904	18.945664	7.219042	C2yGroup08-12	C2yGroup00-10
T=900	2.68219	Undirected	36			1	37	MgCoBa-Al2O3	900	2.68219	10	5.666667	2.833333	1.5	2	26.924576	9.961865	16.589539	17.838684	61.614857	66.25428	2.221491	0.460699	8.250793	1.711072	C2yGroup00-08	C2yGroup00-10
T=850	8.155818	Undirected	37			1	38	MgLaNd-Al2O3	850	8.155818	20	11.333333	5.666667	3	2	37.699914	21.633519	14.271108	15.400931	37.854484	40.851369	6.700874	1.454944	17.774242	3.859277	C2yGroup08-12	C2yGroup00-10
T=900	1.536943	Undirected	38			1	39	KMnNi-Al2O3	900	1.536943	15	3.857143	0.642857	10.5	6	26.430077	5.815129	27.910799	0.105707	105.602413	0.39995	0.305151	1.231792	1.15456	4.660569	C2yGroup00-08	C2yGroup00-10
T=850	9.3485953232	Undirected	39			1	40	KCoCs-Al2O3	850	9.348595	15	3	1.5	10.5	2	34.151195	27.374138	3.33229	20.97436	9.757464	61.41618	6.964529	2.384066	20.393222	6.980916	C2yGroup08-12	C2yGroup00-10
T=850	10.7510237067	Undirected	40			1	41	KYHf-Al2O3	850	10.751024	15	3.6	0.9	10.5	4	20.506519	52.427346	0.60126	10.806037	2.932042	52.695617	7.012426	3.738598	34.196081	18.231265	C2yGroup08-12	C2yGroup10-20
T=800	4.712427	Undirected	41			1	42	KLaW-Al2O3	800	4.712427	20	8	4	8	2	23.970594	19.6592	1.36219	16.555492	5.682754	69.06584	1.957641	2.754786	8.166844	11.492356	C2yGroup00-08	C2yGroup00-10
T=850	10.4319453278	Undirected	42			1	43	TiMnY-Al2O3	850	10.431945	20	11.333333	5.666667	3	2	32.350168	32.246959	13.614223	12.325094	42.083933	38.09901	8.348257	2.083688	25.805916	6.441042	C2yGroup08-12	C2yGroup10-20
T=850	9.3935574632	Undirected	43			1	44	TiFeMo-Al2O3	850	9.393557	20	8	4	8	2	36.84971	25.491537	19.650948	8.961194	53.32728	24.31822	7.254388	2.139169	19.686419	5.805118	C2yGroup08-12	C2yGroup00-10
T=800	7.638206007	Undirected	44			1	45	TiCsLa-Al2O3	800	7.638206	20	8	4	8	2	30.710961	24.87127	9.921961	24.453319	32.307558	79.624077	6.147396	1.49081	20.016945	4.854325	C2yGroup00-08	C2yGroup00-10
T=900	1.772113	Undirected	45			1	46	VCuBa-Al2O3	900	1.772113	20	11.333333	5.666667	3	2	37.710515	4.699254	23.470466	15.851409	62.238519	42.034454	1.201693	0.57042	3.186626	1.512629	C2yGroup00-08	C2yGroup00-10
T=850	11.620269856	Undirected	46			1	47	FePdNd-Al2O3	850	11.62027	20	13.6	3.4	3	4	20.26495	57.341714	3.292813	9.539854	16.24881	47.075633	8.68703	2.93324	42.867264	14.47445	C2yGroup08-12	C2yGroup10-20
T=850	4.858876	Undirected	47			1	48	FeBanone-Al2O3	850	4.858876	20	11.333333	5.666667	3	2	33.01295	14.718091	8.585194	19.494836	26.005534	59.052087	3.920236	0.93864	11.874843	2.843248	C2yGroup00-08	C2yGroup00-10
T=850	2.736186	Undirected	48			1	49	FeLaW-Al2O3	850	2.736186	20	11.333333	5.666667	3	2	36.344316	7.528511	23.351384	7.119174	64.250443	19.588136	1.579919	1.156266	4.347087	3.181422	C2yGroup00-08	C2yGroup00-10
T=900	1.319313	Undirected	49			1	50	CoNiZr-Al2O3	900	1.319313	20	11.333333	5.666667	3	2	32.317352	4.082367	21.663969	12.939119	67.035099	40.037683	0.777405	0.541909	2.405534	1.676836	C2yGroup00-08	C2yGroup00-10
T=850	10.2022274445	Undirected	50			1	51	CoZnNd-Al2O3	850	10.202227	20	8	4	8	2	36.093369	28.26621	6.542868	22.727351	18.127617	62.968217	7.564021	2.638206	20.956816	7.309394	C2yGroup08-12	C2yGroup10-20
T=800	5.915548	Undirected	51			1	52	CoYTb-Al2O3	800	5.915548	20	11.333333	5.666667	3	2	35.822823	16.51335	12.031404	16.806957	33.585862	46.916897	3.913088	2.00246	10.92345	5.5899	C2yGroup00-08	C2yGroup00-10
T=750	1.58127	Undirected	52			1	53	NiCuZr-Al2O3	750	1.58127	20	4.8	1.2	14	4	37.752061	4.188566	30.782698	4.519314	81.539119	11.971039	0.493797	1.087473	1.308	2.880566	C2yGroup00-08	C2yGroup00-10
T=750	0.964211	Undirected	53			1	54	NiZnLa-Al2O3	750	0.964211	10	2.571429	0.428571	7	6	25.539288	3.775403	28.099018	0.142447	110.022715	0.557756	0.365836	0.598374	1.432444	2.342955	C2yGroup00-08	C2yGroup00-10
T=900	1.677541	Undirected	54			1	55	CuYCe-Al2O3	900	1.677541	20	14.571429	2.428571	3	6	20.023891	8.377697	12.94091	4.438396	64.627349	22.165502	1.118816	0.558725	5.587406	2.790292	C2yGroup00-08	C2yGroup00-10
T=850	2.044943	Undirected	55			1	56	ZnPdCs-Al2O3	850	2.044943	15	3.857143	0.642857	10.5	6	26.940896	7.590479	27.280295	0.17567	101.259791	0.652057	0.380852	1.664091	1.413658	6.176821	C2yGroup00-08	C2yGroup00-10
T=850	9.0556727666	Undirected	56			1	57	SrPdnone-Al2O3	850	9.055673	10	6.8	1.7	1.5	4	21.00169	43.118782	2.908194	11.189641	13.847428	53.279718	7.07662	1.979053	33.695479	9.423303	C2yGroup08-12	C2yGroup00-10
T=850	9.3645010358	Undirected	57			1	58	YPdBa-Al2O3	850	9.364501	20	8	4	8	2	33.553186	27.909425	8.41628	20.55814	25.083401	61.270308	7.633366	1.731135	22.750049	5.159375	C2yGroup08-12	C2yGroup00-10
T=850	9.2794582985	Undirected	58			1	59	ZrCsLa-Al2O3	850	9.279458	15	3	1.5	10.5	2	31.236327	29.707264	-0.977098	24.424128	-3.128083	78.191419	5.769326	3.510132	18.469925	11.237339	C2yGroup08-12	C2yGroup00-10
T=850	10.435427	Undirected	59			1	60	LiKCo-SiO2	850	10.435427	10	2	1	7	2	30.320719	34.416819	5.974936	13.455883	19.705786	44.378509	7.664013	2.771414	25.276488	9.140331	C2yGroup08-12	C2yGroup10-20
T=900	6.518734	Undirected	60			1	61	LiFeW-SiO2	900	6.518734	20	8	4	8	2	36.880368	17.67535	22.105108	4.459545	59.93733	12.091921	5.536948	0.981786	15.013267	2.662083	C2yGroup00-08	C2yGroup00-10
T=850	8.130311	Undirected	61			1	62	LiNinone-SiO2	850	8.130311	20	8	4	8	2	34.944263	23.266512	18.698549	5.670825	53.509639	16.2282	6.508581	1.62173	18.625607	4.640905	C2yGroup08-12	C2yGroup00-10
T=850	8.4163304906	Undirected	62			1	63	LiNdTb-SiO2	850	8.41633	20	8	4	8	2	26.425462	31.849322	21.89891	3.879982	82.870489	14.682739	6.790169	1.626161	25.695555	6.153767	C2yGroup08-12	C2yGroup00-10
T=850	12.886254	Undirected	63			1	64	NaSrMo-SiO2	850	12.886254	10	2	1	7	2	36.559764	35.247093	13.89196	7.537347	37.997948	20.616509	10.193094	2.69316	27.880634	7.366459	C2yGroup12+	C2yGroup10-20
T=800	7.306872	Undirected	64			1	66	MgCuSr-SiO2	800	7.306872	10	5.666667	2.833333	1.5	2	27.092446	26.970145	12.182446	14.444304	44.966209	53.314876	5.571535	1.735336	20.564902	6.405239	C2yGroup00-08	C2yGroup00-10
T=850	8.105403	Undirected	65			1	67	KMnLa-SiO2	850	8.105403	20	8	4	8	2	36.549259	22.176655	20.969148	3.400946	57.372293	9.305102	6.499522	1.605881	17.78291	4.393744	C2yGroup08-12	C2yGroup00-10
T=800	8.862521	Undirected	66			1	68	MnTbHf-CaO	800	8.862521	10	5.666667	2.833333	1.5	2	27.869394	31.800193	3.892227	21.631894	13.965956	77.618816	7.070514	1.792007	25.370177	6.430016	C2yGroup08-12	C2yGroup00-10
T=850	8.4103640084	Undirected	67			1	69	TiSrLa-SiO2	850	8.410364	20	11.333333	5.666667	3	2	29.335919	28.669168	24.22131	7.025256	82.56537	23.947624	6.943961	1.466403	23.670509	4.99866	C2yGroup08-12	C2yGroup00-10
T=900	4.5470715745	Undirected	68			1	70	TiMoNd-SiO2	900	4.547072	20	14.571429	2.428571	3	6	30.765986	14.779541	23.613807	1.776482	76.752966	5.774174	3.87204	0.675032	12.585456	2.194086	C2yGroup00-08	C2yGroup00-10
T=850	8.0155786001	Undirected	69			1	72	VCsNd-SiO2	850	8.015579	20	11.333333	5.666667	3	2	31.06391	25.803508	16.810781	12.613934	54.116759	40.606393	6.645931	1.369647	21.394381	4.409127	C2yGroup08-12	C2yGroup00-10
T=850	7.395275	Undirected	70			1	73	MnFeCu-SiO2	850	7.395275	20	11.333333	5.666667	3	2	34.645135	21.345782	17.279506	11.462621	49.875707	33.085803	6.121558	1.273716	17.669315	3.676464	C2yGroup00-08	C2yGroup00-10
T=900	10.39965	Undirected	71			1	74	MnZnSr-SiO2	900	10.39965	20	4	2	14	2	31.814114	32.688793	16.237176	2.617508	51.03765	8.227506	8.249894	2.149756	25.931554	6.75724	C2yGroup08-12	C2yGroup10-20
T=850	6.126648	Undirected	72			1	75	CoNiCu-SiO2	850	6.126648	20	8	4	8	2	33.903487	18.070849	11.509184	14.212443	33.946903	41.920299	4.375408	1.75124	12.905481	5.165368	C2yGroup00-08	C2yGroup00-10
T=800	8.7095618204	Undirected	73			1	76	CoYNd-SiO2	800	8.709562	20	11.333333	5.666667	3	2	23.484185	37.086924	19.37843	6.625275	82.516937	28.211643	6.664669	2.044893	28.379392	8.707532	C2yGroup08-12	C2yGroup00-10
T=700	0.6232144999	Undirected	74			1	77	NiWnone-SiO2	700	0.623214	15	3	1.5	10.5	2	2.177679	28.618285	0.50763	1.444938	23.310612	66.352176	-0.035065	0.658279	-1.610194	30.22848	C2yGroup00-08	C2yGroup00-10
T=900	3.901878	Undirected	75			1	78	CuLaTb-SiO2	900	3.901878	20	8	4	8	2	36.999676	10.545709	18.152594	14.886474	49.061494	40.234066	3.132972	0.768906	8.467566	2.078143	C2yGroup00-08	C2yGroup00-10
T=800	8.110494	Undirected	76			1	79	Cunonenone-SiO2	800	8.110494	10	5.666667	2.833333	1.5	2	34.300717	23.645261	15.004288	9.106399	43.743365	26.548713	6.404562	1.705931	18.671802	4.973456	C2yGroup08-12	C2yGroup00-10
T=850	1.199864	Undirected	77			1	80	ZnSrPd-SiO2	850	1.199864	20	4	2	14	2	43.480288	2.759559	27.102463	15.101965	62.332759	34.7329	0.302718	0.897147	0.696219	2.063342	C2yGroup00-08	C2yGroup00-10
T=900	2.490951	Undirected	78			1	81	ZrCsCs-SiO2	900	2.490951	15	10.928571	1.821429	2.25	6	18.0018	13.837233	9.876384	5.247166	54.863314	29.148007	1.82166	0.669291	10.119321	3.717912	C2yGroup00-08	C2yGroup00-10
T=850	8.501991	Undirected	79			1	82	MoBanone-SiO2	850	8.501991	20	8	4	8	2	32.776361	25.939399	15.698379	5.625714	47.89543	17.163937	6.796402	1.705589	20.735682	5.203717	C2yGroup08-12	C2yGroup00-10
T=850	7.794678	Undirected	80			1	83	CsBaCe-SiO2	850	7.794678	15	3	1.5	10.5	2	23.207415	33.587015	8.578123	6.926097	36.962854	29.844328	5.736556	2.058122	24.718634	8.868381	C2yGroup00-08	C2yGroup00-10
T=850	13.643583	Undirected	81			1	84	LiVEu-CaO	850	13.643583	20	4	2	14	2	36.641468	37.235361	3.207458	19.299616	8.753629	52.671514	9.37547	4.268113	25.587048	11.648313	C2yGroup12+	C2yGroup10-20
T=750	4.800301	Undirected	82			1	85	LiCoMo-CaO	750	4.800301	10	5.666667	2.833333	1.5	2	25.442435	18.867302	1.670228	22.421339	6.564733	88.125759	2.765078	2.035223	10.867977	7.999325	C2yGroup00-08	C2yGroup00-10
T=900	5.6062955454	Undirected	83			1	86	LiCuCs-CaO	900	5.606296	20	11.333333	5.666667	3	2	31.024758	18.070392	20.064151	20.51749	64.671417	66.132634	4.789636	0.816659	15.43811	2.632283	C2yGroup00-08	C2yGroup00-10
T=750	14.2956673087	Undirected	84			1	87	NaMgHf-CaO	750	14.295667	15	6	3	6	2	33.612964	42.530219	4.414597	23.06716	13.133615	68.625784	9.198007	5.09766	27.364464	15.165755	C2yGroup12+	C2yGroup10-20
T=700	11.8812477901	Undirected	85			1	88	NaTiCe-CaO	700	11.881248	20	11.333333	5.666667	3	2	31.626133	37.567817	4.854407	23.522194	15.349353	74.375817	6.784353	5.096895	21.45173	16.116088	C2yGroup08-12	C2yGroup10-20
T=800	6.729278	Undirected	86			1	89	NaMnLa-CaO	800	6.729278	20	11.333333	5.666667	3	2	33.261021	20.231724	2.751951	20.485214	8.273802	61.589252	4.341485	2.387793	13.052771	7.178953	C2yGroup00-08	C2yGroup00-10
T=800	4.1653275177	Undirected	87			1	90	NaCuHf-CaO	800	4.165328	20	11.333333	5.666667	3	2	25.559531	16.296573	5.760028	25.893985	22.535734	101.30853	2.003932	2.161396	7.840253	8.45632	C2yGroup00-08	C2yGroup00-10
T=800	7.998322	Undirected	88			1	91	MgCoCe-CaO	800	7.998322	20	11.333333	5.666667	3	2	33.472864	23.894944	2.854404	20.378112	8.527516	60.879499	5.049496	2.948826	15.085342	8.809602	C2yGroup00-08	C2yGroup00-10
T=900	4.602352	Undirected	89			1	92	MgCuEu-CaO	900	4.602352	20	11.333333	5.666667	3	2	37.656675	12.221876	16.271832	16.634609	43.211016	44.174397	3.932016	0.670335	10.44175	1.780123	C2yGroup00-08	C2yGroup00-10
T=800	14.420646	Undirected	90			1	93	MgSrY-CaO	800	14.420646	20	8	4	8	2	35.570119	40.541461	2.581037	19.520755	7.256194	54.879645	9.389024	5.031622	26.395818	14.145643	C2yGroup12+	C2yGroup10-20
T=800	17.4474245764	Undirected	91			1	94	MgSrBa-CaO	800	17.447425	20	4	2	14	2	39.581869	44.079334	2.357263	21.384572	5.955412	54.026179	11.466746	5.980679	28.969692	15.109642	C2yGroup12+	C2yGroup10-20
T=750	15.9490713312	Undirected	92			1	95	MgZrHf-CaO	750	15.949071	20	11.333333	5.666667	3	2	36.604885	43.570883	5.037742	22.791611	13.762486	62.263851	10.560462	5.388609	28.849871	14.721011	C2yGroup12+	C2yGroup10-20
T=700	9.865932	Undirected	93			1	96	KSrY-CaO	700	9.865932	15	6	3	6	2	33.157458	29.75479	4.092259	19.438271	12.341896	58.624129	5.205447	4.660485	15.699174	14.055616	C2yGroup08-12	C2yGroup00-10
T=750	13.052708	Undirected	94			1	97	KYEu-CaO	750	13.052708	20	11.333333	5.666667	3	2	40.445621	32.27224	1.958788	19.457596	4.843016	48.108041	7.591642	5.461066	18.769997	13.502243	C2yGroup12+	C2yGroup10-20
T=850	7.5559641607	Undirected	95			1	98	CaMnnone-CaO	850	7.555964	15	8.5	4.25	2.25	2	28.397186	26.608144	4.640969	24.668184	16.343058	86.868408	6.301554	1.25441	22.190768	4.417376	C2yGroup00-08	C2yGroup00-10
T=850	7.20359	Undirected	96			1	99	CaNdTb-CaO	850	7.20359	20	11.333333	5.666667	3	2	38.383567	18.76738	12.561153	15.15489	32.725341	39.482756	6.093571	1.11002	15.875468	2.891915	C2yGroup00-08	C2yGroup00-10
T=700	10.2721596287	Undirected	97			1	100	TiFeSr-CaO	700	10.27216	20	11.333333	5.666667	3	2	31.226844	32.895285	2.077104	23.198697	6.651662	74.290879	5.356896	4.915263	17.15478	15.740506	C2yGroup08-12	C2yGroup10-20
T=700	12.470184	Undirected	98			1	101	TiZnTb-CaO	700	12.470184	20	11.333333	5.666667	3	2	36.065227	34.576752	1.356888	19.227202	3.762317	53.3123	6.695435	5.77475	18.564794	16.011961	C2yGroup12+	C2yGroup10-20
T=700	15.3675285872	Undirected	99			1	102	TiCsCe-CaO	700	15.367529	15	8.5	4.25	2.25	2	33.155518	46.349838	3.632306	24.593825	10.955359	74.177171	9.390847	5.976682	28.323631	18.026206	C2yGroup12+	C2yGroup10-20
T=900	0.5507138795	Undirected	100			1	103	VPdW-CaO	900	0.550714	10	2.571429	0.428571	7	6	30.754537	1.790675	30.867548	0.135094	100.367461	0.439265	-0.185193	0.735907	-0.602166	2.392841	C2yGroup00-08	C2yGroup00-10
T=750	12.2742079417	Undirected	101			1	104	VCeHf-CaO	750	12.274208	15	8.5	4.25	2.25	2	31.132949	39.425137	3.863486	25.283706	12.409637	81.212048	7.364428	4.90978	23.654771	15.770366	C2yGroup12+	C2yGroup10-20
T=800	7.6808965696	Undirected	102			1	105	MnFeHf-CaO	800	7.680897	15	8.5	4.25	2.25	2	24.468304	31.39121	1.679787	25.406711	6.865156	103.835194	5.507142	2.173755	22.507248	8.883961	C2yGroup00-08	C2yGroup00-10
T=750	9.366928	Undirected	103			1	106	FeYTb-CaO	750	9.366928	10	5.666667	2.833333	1.5	2	30.428708	30.783193	1.015513	21.566989	3.337352	70.877111	5.049175	4.317753	16.593458	14.189735	C2yGroup08-12	C2yGroup00-10
T=750	11.622263	Undirected	104			1	107	FeBaCe-CaO	750	11.622263	20	11.333333	5.666667	3	2	37.634585	30.881868	0.733419	20.165362	1.94879	53.581996	5.710594	5.911669	15.173793	15.708075	C2yGroup08-12	C2yGroup10-20
T=900	3.215459	Undirected	105			1	108	CoCuNd-CaO	900	3.215459	10	5.666667	2.833333	1.5	2	34.445953	9.334795	18.019372	17.329192	52.312015	50.308354	2.393013	0.822446	6.947153	2.387642	C2yGroup00-08	C2yGroup00-10
T=750	7.960522	Undirected	106			1	109	SrCsLa-CaO	750	7.960522	20	13.6	3.4	3	4	17.211247	46.251861	5.662347	11.12977	32.89911	64.665681	4.39826	3.562262	25.554569	20.697292	C2yGroup00-08	C2yGroup00-10
T=900	2.480222	Undirected	107			1	110	LiFeHf-MgO	900	2.480222	10	5.666667	2.833333	1.5	2	28.058958	8.839323	18.076181	18.113248	64.422137	64.554244	1.970577	0.509645	7.022985	1.816336	C2yGroup00-08	C2yGroup00-10
T=800	13.23374	Undirected	108			1	111	YMoNd-CaO	800	13.23374	20	8	4	8	2	40.695714	32.518756	23.143031	16.29585	56.868473	40.04316	8.720506	4.513234	21.428561	11.090195	C2yGroup12+	C2yGroup10-20
T=750	16.951361	Undirected	109			1	112	BaEunone-CaO	750	16.951361	20	11.333333	5.666667	3	2	42.8302	39.578057	2.296089	18.297625	5.360911	42.721316	11.165246	5.786116	26.068629	13.50943	C2yGroup12+	C2yGroup10-20
T=850	8.4040348071	Undirected	110			1	113	LiTiV-TiO2	850	8.404035	20	11.333333	5.666667	3	2	34.241692	24.543281	16.496736	12.473009	48.17734	36.42638	6.927832	1.476203	20.232153	4.311128	C2yGroup08-12	C2yGroup00-10
T=900	11.574851	Undirected	111			1	114	LiFeCe-TiO2	900	11.574851	20	4	2	14	2	38.151696	30.339021	10.263021	12.92729	26.900563	33.88392	9.451749	2.123102	24.774125	5.564895	C2yGroup08-12	C2yGroup10-20
T=850	7.49431	Undirected	112			1	115	LiZnPd-TiO2	850	7.49431	20	11.333333	5.666667	3	2	35.534317	21.090345	9.922829	18.058505	27.924637	50.819902	6.374532	1.119778	17.939087	3.151258	C2yGroup00-08	C2yGroup00-10
T=850	2.105925	Undirected	113			1	116	NaFePd-TiO2	850	2.105925	20	11.333333	5.666667	3	2	33.709887	6.247203	18.629278	11.821381	55.263543	35.067994	0.850176	1.255749	2.522038	3.725165	C2yGroup00-08	C2yGroup00-10
T=850	14.215056	Undirected	114			1	118	MgMnCe-TiO2	850	14.215056	15	3	1.5	10.5	2	37.392092	38.016209	10.249067	11.213093	27.409718	29.987873	11.010707	3.204349	29.446619	8.56959	C2yGroup12+	C2yGroup10-20
T=900	10.335693	Undirected	115			1	119	MgSrTb-TiO2	900	10.335693	20	4	2	14	2	36.449612	28.356113	15.964067	6.038555	43.797632	16.566857	8.263057	2.072635	22.669808	5.686302	C2yGroup08-12	C2yGroup10-20
T=800	8.5657792603	Undirected	116			1	120	CaVY-TiO2	800	8.565779	20	8	4	8	2	29.051093	29.485222	12.84759	14.719962	44.224118	50.669219	6.765456	1.800323	23.288128	6.197093	C2yGroup08-12	C2yGroup00-10
T=800	10.3792873228	Undirected	117			1	121	TiZnLa-TiO2	800	10.379287	20	8	4	8	2	28.527389	36.383587	11.94837	11.626324	41.883854	40.754953	7.187672	3.191615	25.195688	11.187899	C2yGroup08-12	C2yGroup10-20
T=800	15.1905884709	Undirected	118			1	122	TiZrCe-TiO2	800	15.190588	20	8	4	8	2	38.404905	39.553772	6.440567	19.885698	16.770168	51.779057	10.317093	4.873495	26.863999	12.689773	C2yGroup12+	C2yGroup10-20
T=750	16.590409	Undirected	119			1	123	TiCsW-TiO2	750	16.590409	20	8	4	8	2	37.840941	43.842485	3.512103	23.393685	9.281225	61.821097	9.893063	6.697346	26.143808	17.698677	C2yGroup12+	C2yGroup10-20
T=800	8.128174	Undirected	120			1	124	VCoLa-TiO2	800	8.128174	10	5.666667	2.833333	1.5	2	30.766678	26.418757	11.168732	14.02296	36.301391	45.578401	6.553196	1.574978	21.299654	5.119103	C2yGroup08-12	C2yGroup00-10
T=700	5.4797169887	Undirected	121			1	125	VCoCe-TiO2	700	5.479717	10	5.666667	2.833333	1.5	2	30.779487	17.803146	8.038431	19.21724	26.116197	62.435218	3.716572	1.763145	12.074835	5.728311	C2yGroup00-08	C2yGroup00-10
T=800	6.113688	Undirected	122			1	126	VNiZn-TiO2	800	6.113688	10	5.666667	2.833333	1.5	2	30.146487	20.279935	13.582145	13.016647	45.053823	43.17799	4.48592	1.627768	14.880407	5.399528	C2yGroup00-08	C2yGroup00-10
T=750	9.424678417	Undirected	123			1	128	MnFeNd-TiO2	750	9.424678	20	8	4	8	2	30.44532	30.956082	5.773596	23.175617	18.963822	76.1221	5.830807	3.593872	19.151734	11.804348	C2yGroup08-12	C2yGroup00-10
T=850	8.174712	Undirected	124			1	129	MnCuSr-TiO2	850	8.174712	20	13.6	3.4	3	4	26.635251	30.691327	9.574559	8.551385	35.946945	32.105517	5.054799	3.119914	18.977854	11.713477	C2yGroup08-12	C2yGroup00-10
T=900	7.902746	Undirected	125			1	130	MnNdW-TiO2	900	7.902746	20	8	4	8	2	36.958322	21.382859	14.58763	13.665437	39.470488	36.975264	7.02196	0.880786	18.999672	2.383187	C2yGroup00-08	C2yGroup00-10
T=850	8.201472	Undirected	126			1	132	FeCuSr-TiO2	850	8.201472	20	11.333333	5.666667	3	2	39.607052	20.7071	15.638346	7.901497	39.483741	19.949723	6.362539	1.838933	16.064157	4.642943	C2yGroup08-12	C2yGroup00-10
T=850	15.432585	Undirected	127			1	133	FeZnW-TiO2	850	15.432585	20	13.6	3.4	3	4	31.344578	49.235262	12.755381	3.609911	40.694059	11.516859	11.673895	3.75869	37.243746	11.991516	C2yGroup12+	C2yGroup10-20
T=800	8.255974	Undirected	128			1	134	FeSrMo-TiO2	800	8.255974	10	5.666667	2.833333	1.5	2	31.220197	26.444337	17.217469	6.566118	55.148496	21.031635	6.606169	1.649805	21.159921	5.284416	C2yGroup08-12	C2yGroup00-10
T=800	13.7359916854	Undirected	129			1	135	CoSrHf-TiO2	800	13.735992	20	11.333333	5.666667	3	2	37.333776	36.792399	7.870982	19.298934	21.082737	51.69296	9.486866	4.249126	25.410947	11.381452	C2yGroup12+	C2yGroup10-20
T=750	2.134821	Undirected	130			1	136	NiZnLa-TiO2	750	2.134821	10	2.4	0.6	7	4	14.902867	14.324901	3.018517	9.234565	20.254606	61.965023	0.576759	1.558062	3.870121	10.45478	C2yGroup00-08	C2yGroup00-10
T=750	9.2230725276	Undirected	131			1	137	NiCeW-TiO2	750	9.223073	10	5.666667	2.833333	1.5	2	30.428579	30.310559	17.344852	10.099628	57.001844	33.191258	6.37648	2.846592	20.955563	9.354996	C2yGroup08-12	C2yGroup00-10
T=850	7.410794	Undirected	132			1	138	CuZrTb-TiO2	850	7.410794	20	11.333333	5.666667	3	2	37.766218	19.622812	12.51267	12.769994	33.131912	33.813272	5.961391	1.449403	15.784983	3.837829	C2yGroup00-08	C2yGroup00-10
T=800	15.274742	Undirected	133			1	139	CuMoCe-TiO2	800	15.274742	20	8	4	8	2	38.710073	39.459347	4.124343	18.938885	10.654444	48.924953	10.797313	4.477429	27.892774	11.566573	C2yGroup12+	C2yGroup10-20
T=850	10.297495	Undirected	134			1	140	CuLaTb-TiO2	850	10.297495	20	8	4	8	2	32.478057	31.706007	1.024804	21.880853	3.155373	67.371188	7.609362	2.688133	23.42924	8.276767	C2yGroup08-12	C2yGroup10-20
T=800	5.909738	Undirected	135			1	141	CuEuEu-TiO2	800	5.909738	20	11.333333	5.666667	3	2	35.823369	16.496879	12.038523	16.806056	33.605223	46.913667	3.913622	1.996116	10.924774	5.572106	C2yGroup00-08	C2yGroup00-10
T=850	11.380061	Undirected	136			1	142	ZnZnNd-TiO2	850	11.380061	20	13.6	3.4	3	4	18.996497	59.906103	7.47357	3.690568	39.341832	19.427624	8.906818	2.473243	46.886634	13.019469	C2yGroup08-12	C2yGroup10-20
T=850	12.9375970754	Undirected	137			1	143	ZnZrTb-TiO2	850	12.937597	10	2	1	7	2	34.387469	37.622999	14.148903	8.340221	41.145521	24.253663	9.893891	3.043706	28.771792	8.851207	C2yGroup12+	C2yGroup10-20
T=850	12.438439	Undirected	138			1	144	YCsCe-TiO2	850	12.438439	20	8	4	8	2	39.067742	31.838131	23.626971	17.432574	60.47693	44.621401	9.44901	2.98943	24.18622	7.651914	C2yGroup12+	C2yGroup10-20
T=850	8.665363	Undirected	139			1	145	YNdTb-TiO2	850	8.665363	20	11.333333	5.666667	3	2	38.397957	22.56725	17.405658	7.561198	45.329646	19.691667	7.167169	1.498194	18.665496	3.901754	C2yGroup08-12	C2yGroup00-10
T=850	15.444334	Undirected	140			1	146	MoBaCe-TiO2	850	15.444334	10	2	1	7	2	41.293835	37.401065	12.811285	10.074377	31.024692	24.396806	12.838497	2.605838	31.09059	6.310477	C2yGroup12+	C2yGroup10-20
T=900	6.977446	Undirected	141			1	147	MoCeNd-TiO2	900	6.977446	20	4	2	14	2	31.93198	21.850966	6.546287	19.320408	20.500724	60.504886	5.668979	1.308466	17.753296	4.097666	C2yGroup00-08	C2yGroup00-10
T=850	8.7497423885	Undirected	142			1	148	MoCeW-TiO2	850	8.749742	20	11.333333	5.666667	3	2	34.385032	25.446369	25.918812	6.285838	75.378181	18.28074	7.1832	1.566542	20.890485	4.555885	C2yGroup08-12	C2yGroup00-10
T=800	13.3267368229	Undirected	143			1	149	CsBaEu-TiO2	800	13.326737	20	11.333333	5.666667	3	2	39.293046	33.916273	25.673766	16.22088	65.33921	41.281808	8.690448	4.636289	22.117013	11.79926	C2yGroup12+	C2yGroup10-20
T=850	1.330861	Undirected	144			1	150	LiCaCa-ZrO2	850	1.330861	20	11.333333	5.666667	3	2	36.380702	3.658151	25.415321	13.377706	69.859347	36.771434	0.134158	1.196703	0.368761	3.28939	C2yGroup00-08	C2yGroup00-10
T=700	16.688445	Undirected	145			1	151	LiMoNd-ZrO2	700	16.688445	20	8	4	8	2	38.320679	43.54945	1.779029	20.23135	4.642478	52.794863	9.201118	7.487327	24.010843	19.538607	C2yGroup12+	C2yGroup10-20
T=900	1.136416	Undirected	146			1	152	LiBaNd-ZrO2	900	1.136416	20	4.8	1.2	14	4	27.940133	4.067325	22.496887	4.865774	80.518181	17.414999	0.505784	0.630632	1.810242	2.257083	C2yGroup00-08	C2yGroup00-10
T=800	6.28277863	Undirected	147			1	153	LiLaEu-ZrO2	800	6.282779	20	11.333333	5.666667	3	2	31.263728	20.096063	14.511502	18.559658	46.416415	59.364827	4.494497	1.788282	14.376074	5.71999	C2yGroup00-08	C2yGroup00-10
T=750	10.535837	Undirected	148			1	154	NaBaNd-ZrO2	750	10.535837	10	5.666667	2.833333	1.5	2	31.163087	33.808708	1.131332	21.302079	3.630359	68.356768	5.651051	4.884786	18.133797	15.674911	C2yGroup08-12	C2yGroup10-20
T=850	18.2044261866	Undirected	149			1	155	NaEuW-ZrO2	850	18.204426	20	4	2	14	2	40.813318	44.604131	6.074625	15.770141	14.883928	38.639693	13.607706	4.596721	33.341336	11.262796	C2yGroup12+	C2yGroup10-20
T=850	3.175956	Undirected	150			1	156	MgVHf-ZrO2	850	3.175956	20	11.333333	5.666667	3	2	33.740167	9.412982	8.323957	16.225825	24.670764	48.09053	1.982411	1.193545	5.875522	3.53746	C2yGroup00-08	C2yGroup00-10
T=850	9.637352	Undirected	151			1	157	MgZrW-ZrO2	850	9.637352	10	2	1	7	2	26.810739	35.945865	11.39279	4.235218	42.493383	15.796722	7.049161	2.588191	26.292304	9.653561	C2yGroup08-12	C2yGroup00-10
T=700	8.4782166211	Undirected	152			1	158	KBaNd-ZrO2	700	8.478217	20	8	4	8	2	29.084405	29.150387	1.485037	25.655524	5.105957	88.210587	4.440483	4.037733	15.267575	13.882813	C2yGroup08-12	C2yGroup00-10
T=800	7.0327751437	Undirected	153			1	159	CaVCu-ZrO2	800	7.032775	10	5.666667	2.833333	1.5	2	26.842098	26.200542	1.771595	24.275552	6.600063	90.438356	4.93166	2.101115	18.372857	7.827685	C2yGroup00-08	C2yGroup00-10
T=750	6.329209	Undirected	154			1	160	CaNiCu-ZrO2	750	6.329209	20	11.333333	5.666667	3	2	35.580889	17.788226	0.881076	21.121456	2.476262	59.3618	2.430789	3.89842	6.831726	10.9565	C2yGroup00-08	C2yGroup00-10
T=700	10.4398017521	Undirected	155			1	161	CaSrZr-ZrO2	700	10.439802	20	8	4	8	2	33.557899	31.109819	5.226959	24.608037	15.575943	73.330087	6.194415	4.245387	18.458887	12.650933	C2yGroup08-12	C2yGroup10-20
T=850	7.8348549743	Undirected	156			1	162	VMnW-ZrO2	850	7.834855	20	11.333333	5.666667	3	2	34.121659	22.96153	18.103288	13.059971	53.055124	38.274723	6.53059	1.304265	19.139134	3.822396	C2yGroup00-08	C2yGroup00-10
T=750	5.4490574346	Undirected	157			1	163	MnBanone-ZrO2	750	5.449057	15	8.5	4.25	2.25	2	27.143161	20.07525	2.243408	26.575433	8.265096	97.908391	3.587184	1.861874	13.215792	6.859457	C2yGroup00-08	C2yGroup00-10
T=850	1.403385	Undirected	158			1	164	MnTbHf-ZrO2	850	1.403385	10	2	1	7	2	46.690139	3.005742	31.318543	15.266373	67.077425	32.69721	0.567014	0.836371	1.214419	1.791323	C2yGroup00-08	C2yGroup00-10
T=850	6.114935	Undirected	159			1	165	FeCuZr-ZrO2	850	6.114935	20	11.333333	5.666667	3	2	36.190596	16.896475	12.061987	15.928411	33.329064	44.012569	4.99208	1.122854	13.79386	3.102613	C2yGroup00-08	C2yGroup00-10
T=700	1.1615300208	Undirected	160			1	166	NiCsBa-ZrO2	700	1.16153	20	8	4	8	2	39.629913	2.930943	31.96575	23.816699	80.660662	60.097782	0.003856	1.157674	0.009729	2.921214	C2yGroup00-08	C2yGroup00-10
T=900	3.441771	Undirected	161			1	167	ZnLaCe-ZrO2	900	3.441771	20	11.333333	5.666667	3	2	35.040692	9.822212	15.989764	17.41302	45.631987	49.69371	2.85808	0.583691	8.15646	1.665752	C2yGroup00-08	C2yGroup00-10
T=800	7.375684538	Undirected	162			1	168	YMoNd-ZrO2	800	7.375685	15	8.5	4.25	2.25	2	30.072006	24.526746	14.400676	18.622487	47.887316	61.926323	5.853855	1.52183	19.466126	5.06062	C2yGroup00-08	C2yGroup00-10
T=800	18.6145650759	Undirected	163			1	170	LiMgZr-BaO	800	18.614565	20	4	2	14	2	38.59135	48.235071	7.766677	22.178751	20.125435	57.470783	12.578087	6.036478	32.593022	15.642048	C2yGroup12+	C2yGroup10-20
T=900	6.217331	Undirected	164			1	171	LiCoZn-BaO	900	6.217331	20	4	2	14	2	32.675975	19.027224	4.296944	20.40662	13.150163	62.451449	4.338788	1.878543	13.27822	5.749004	C2yGroup00-08	C2yGroup00-10
T=900	7.123435	Undirected	165			1	172	LiCoNd-BaO	900	7.123435	20	13.6	3.4	3	4	17.836314	39.93782	10.917812	2.515264	61.211145	14.101927	6.178224	0.945211	34.638457	5.299363	C2yGroup00-08	C2yGroup00-10
T=800	13.7725198042	Undirected	166			1	173	LiCoEu-BaO	800	13.77252	15	8.5	4.25	2.25	2	34.311917	40.139173	0.966508	24.704127	2.816828	71.99868	9.447314	4.325206	27.533623	12.60555	C2yGroup12+	C2yGroup10-20
T=850	16.4384682434	Undirected	167			1	174	LiZrCs-BaO	850	16.438468	20	4	2	14	2	36.636754	44.86879	3.610737	22.13856	9.855504	60.427187	11.974186	4.464282	32.683534	12.185257	C2yGroup12+	C2yGroup10-20
T=800	9.029411	Undirected	168			1	175	NaCaMn-BaO	800	9.029411	20	8	4	8	2	28.521768	31.657964	1.737945	17.453236	6.093399	61.192686	5.077192	3.95222	17.801112	13.856855	C2yGroup08-12	C2yGroup00-10
T=850	9.299244	Undirected	169			1	176	NaFeCe-BaO	850	9.299244	20	8	4	8	2	32.979115	28.197373	1.309914	20.841686	3.97195	63.19662	5.972547	3.326697	18.110089	10.087284	C2yGroup08-12	C2yGroup00-10
T=850	16.971192	Undirected	170			1	177	MgKY-BaO	850	16.971192	20	4	2	14	2	37.228032	45.587132	2.731622	17.831054	7.337541	47.896848	11.998417	4.972776	32.229523	13.357612	C2yGroup12+	C2yGroup10-20
T=750	10.21741072	Undirected	171			1	178	MgVMn-BaO	750	10.217411	20	11.333333	5.666667	3	2	32.647248	31.296392	1.548953	25.387462	4.744513	77.762948	5.515716	4.701695	16.894888	14.401504	C2yGroup08-12	C2yGroup10-20
T=850	8.715181007	Undirected	172			1	179	MgMnNi-BaO	850	8.715181	20	4	2	14	2	29.958268	29.091071	7.843868	24.639767	26.18265	82.246966	4.868578	3.846603	16.251199	12.839871	C2yGroup08-12	C2yGroup00-10
T=900	0.836177	Undirected	173			1	180	MgPdnone-BaO	900	0.836177	15	3.857143	0.642857	10.5	6	45.340336	1.844223	32.410115	0.137674	71.481859	0.303646	0.229417	0.60676	0.505989	1.338234	C2yGroup00-08	C2yGroup00-10
T=850	13.65483	Undirected	174			1	181	KCaZr-BaO	850	13.65483	20	4	2	14	2	36.641201	37.266328	3.202245	19.303811	8.739465	52.683347	9.379028	4.275802	25.596945	11.669383	C2yGroup12+	C2yGroup10-20
T=850	18.5328609551	Undirected	175			1	182	KVMo-BaO	850	18.532861	20	4	2	14	2	32.917183	56.301479	5.058864	12.929437	15.36846	39.278687	14.111416	4.421445	42.869452	13.432028	C2yGroup12+	C2yGroup10-20
T=800	17.5134324615	Undirected	176			1	183	KZrLa-BaO	800	17.513432	15	3	1.5	10.5	2	37.25228	47.013048	5.799136	20.102757	15.567198	53.963829	11.59614	5.917292	31.128672	15.884377	C2yGroup12+	C2yGroup10-20
T=850	10.301145	Undirected	177			1	184	CaMnMo-BaO	850	10.301145	20	8	4	8	2	32.478012	31.717289	1.025844	21.885862	3.15858	67.386705	7.611806	2.689339	23.436798	8.280491	C2yGroup08-12	C2yGroup10-20
T=800	10.955218	Undirected	178			1	185	CaYZr-BaO	800	10.955218	20	8	4	8	2	38.302429	28.601888	19.435872	20.529275	50.743184	53.597841	4.559326	6.395892	11.903491	16.698398	C2yGroup08-12	C2yGroup10-20
T=850	9.948276454	Undirected	179			1	186	VMnCu-BaO	850	9.948276	15	8.5	4.25	2.25	2	34.207556	29.082103	1.216594	24.21938	3.556507	70.801258	7.609474	2.338803	22.245009	6.837094	C2yGroup08-12	C2yGroup00-10
T=850	13.868476	Undirected	180			1	187	VFenone-BaO	850	13.868476	20	13.6	3.4	3	4	29.43069	47.122497	6.692183	9.026823	22.738791	30.671462	10.376302	3.492174	35.25674	11.865756	C2yGroup12+	C2yGroup10-20
T=900	12.883638122	Undirected	181			1	188	VZrEu-BaO	900	12.883638	20	4	2	14	2	36.229787	35.560899	7.582325	19.088823	20.928428	52.688202	11.024727	1.858911	30.430009	5.13089	C2yGroup12+	C2yGroup10-20
T=850	14.109229	Undirected	182			1	189	FeBaLa-BaO	850	14.109229	20	4	2	14	2	34.623436	40.750516	5.25185	12.241069	15.168483	35.354865	10.707744	3.401485	30.926289	9.824227	C2yGroup12+	C2yGroup10-20
T=900	12.4224462471	Undirected	183			1	190	CoZnZr-BaO	900	12.422446	20	4	2	14	2	36.156747	34.357201	1.223149	22.877396	3.382907	63.272826	9.760624	2.661823	26.995304	7.361897	C2yGroup12+	C2yGroup10-20
T=850	16.8548902637	Undirected	184			1	191	ZnHfnone-BaO	850	16.85489	20	4	2	14	2	36.648907	45.990158	4.429284	16.610854	12.085721	45.324282	12.839571	4.015319	35.033982	10.956177	C2yGroup12+	C2yGroup10-20
T=850	21.2368623591	Undirected	185			1	192	SrMonone-BaO	850	21.236862	20	4	2	14	2	37.008906	57.383113	0.426691	18.881245	1.152941	51.018111	16.794776	4.442086	45.380365	12.002748	C2yGroup12+	C2yGroup20+
T=850	20.1858501165	Undirected	186			1	193	MoCsW-BaO	850	20.18585	20	4	2	14	2	43.181187	46.746862	3.057862	17.594919	7.081469	40.746724	16.096455	4.089395	37.276547	9.470316	C2yGroup12+	C2yGroup20+
T=800	15.2227020687	Undirected	187			1	194	CeNdHf-BaO	800	15.222702	20	11.333333	5.666667	3	2	35.373484	43.034217	4.714211	20.863253	13.326962	58.97992	11.050654	4.172048	31.239937	11.79428	C2yGroup12+	C2yGroup10-20
T=700	15.246033	Undirected	188			1	195	LiFeBa-La2O3	700	15.246033	10	5.666667	2.833333	1.5	2	35.452722	43.003843	0.940403	20.945927	2.652555	59.081294	8.01117	7.234864	22.59677	20.407076	C2yGroup12+	C2yGroup10-20
T=700	15.3875619188	Undirected	189			1	196	LiYEu-La2O3	700	15.387562	15	8.5	4.25	2.25	2	35.933317	42.822548	4.799042	23.807715	13.355412	66.255267	9.341105	6.046457	25.995666	16.826882	C2yGroup12+	C2yGroup10-20
T=750	14.954234	Undirected	190			1	197	LiBaLa-La2O3	750	14.954234	20	8	4	8	2	37.807828	39.553275	2.470828	19.981346	6.535229	52.849759	8.329795	6.624439	22.031932	17.521342	C2yGroup12+	C2yGroup10-20
T=700	10.317098	Undirected	191			1	198	LiNdTb-La2O3	700	10.317098	10	5.666667	2.833333	1.5	2	30.564312	33.755375	3.546772	24.9343	11.604292	81.579785	5.039874	5.277224	16.489408	17.265967	C2yGroup08-12	C2yGroup10-20
T=700	15.374779695	Undirected	192			1	199	NaCanone-La2O3	700	15.37478	20	11.333333	5.666667	3	2	33.529793	45.854085	3.649782	23.26539	10.88519	69.387216	8.974278	6.400502	26.765086	19.089	C2yGroup12+	C2yGroup10-20
T=850	7.48906	Undirected	193			1	200	NaFeTb-La2O3	850	7.48906	10	5.666667	2.833333	1.5	2	31.666407	23.649857	14.755716	11.181887	46.59738	35.311512	6.204469	1.284591	19.593221	4.056636	C2yGroup00-08	C2yGroup00-10
T=750	11.08413	Undirected	194			1	201	MgKFe-La2O3	750	11.08413	20	13.6	3.4	3	4	19.688275	56.298127	1.002521	10.174722	5.09197	51.679093	4.616358	6.467773	23.447245	32.850887	C2yGroup08-12	C2yGroup10-20
T=750	16.170253	Undirected	195			1	202	MgCaNd-La2O3	750	16.170253	20	8	4	8	2	39.112139	41.34331	3.129536	19.465534	8.001444	49.768523	9.469133	6.70112	24.210215	17.133095	C2yGroup12+	C2yGroup10-20
T=800	2.3736540287	Undirected	196			1	203	KCoCe-La2O3	800	2.373654	15	8.5	4.25	2.25	2	24.380147	9.736012	7.804016	26.211519	32.009717	107.511735	0.624671	1.748983	2.562212	7.1738	C2yGroup00-08	C2yGroup00-10
T=850	7.517418	Undirected	197			1	204	KCunone-La2O3	850	7.517418	20	11.333333	5.666667	3	2	38.374304	19.589718	9.586072	10.480413	24.980445	27.311018	5.767331	1.750087	15.029148	4.56057	C2yGroup00-08	C2yGroup00-10
T=800	7.933804	Undirected	198			1	205	Knonenone-La2O3	800	7.933804	10	5.666667	2.833333	1.5	2	29.363967	27.018843	10.053382	17.298111	34.237138	58.909312	6.276389	1.657414	21.374459	5.64438	C2yGroup00-08	C2yGroup00-10
T=700	10.643704	Undirected	199			1	206	CaMnSr-La2O3	700	10.643704	20	11.333333	5.666667	3	2	32.034731	33.225514	2.66872	23.889054	8.330708	74.572357	5.27706	5.366644	16.472934	16.75258	C2yGroup08-12	C2yGroup10-20
T=750	12.271202	Undirected	200			1	207	CaFeTb-La2O3	750	12.271202	10	5.666667	2.833333	1.5	2	32.31112	37.978263	1.180135	21.139731	3.652411	65.425559	6.500121	5.771081	20.117288	17.860975	C2yGroup12+	C2yGroup10-20
T=900	1.298072	Undirected	201			1	209	TiCoCu-La2O3	900	1.298072	20	14.571429	2.428571	3	6	18.260697	7.108557	13.068392	4.385691	71.56568	24.017106	0.606579	0.691493	3.321774	3.786783	C2yGroup00-08	C2yGroup00-10
T=700	0.4729792706	Undirected	202			1	210	TiCoPd-La2O3	700	0.472979	20	8	4	8	2	40.575637	1.165673	28.224948	25.565475	69.561319	63.00696	-0.124847	0.597826	-0.307689	1.473362	C2yGroup00-08	C2yGroup00-10
T=700	4.109466	Undirected	203			1	211	TiZrBa-La2O3	700	4.109466	20	11.333333	5.666667	3	2	33.110284	12.411449	2.073025	20.977171	6.26097	63.355455	0.68309	3.426376	2.063075	10.348374	C2yGroup00-08	C2yGroup00-10
T=800	7.698	Undirected	204			1	212	VFeMo-La2O3	800	7.698	20	11.333333	5.666667	3	2	34.180091	22.521883	3.716794	20.193717	10.874149	59.080349	4.886515	2.811485	14.296378	8.225505	C2yGroup00-08	C2yGroup00-10
T=900	14.855785	Undirected	205			1	213	VMonone-La2O3	900	14.855785	20	4	2	14	2	41.492171	35.803827	12.403129	10.073162	29.892697	24.277259	12.066547	2.789238	29.081503	6.722324	C2yGroup12+	C2yGroup10-20
T=850	14.120749	Undirected	206			1	214	VLaW-La2O3	850	14.120749	20	4	2	14	2	34.623494	40.78372	5.255682	12.237823	15.179525	35.34543	10.716352	3.404397	30.951099	9.832621	C2yGroup12+	C2yGroup10-20
T=700	8.367042652	Undirected	207			1	215	VCeNd-La2O3	700	8.367043	20	11.333333	5.666667	3	2	30.644225	27.303816	4.981492	25.298627	16.255891	82.555939	4.568034	3.799009	14.906671	12.397145	C2yGroup08-12	C2yGroup00-10
T=700	10.8167563221	Undirected	208			1	216	MnSrMo-La2O3	700	10.816756	15	8.5	4.25	2.25	2	29.339081	36.868081	5.196771	26.340335	17.712793	89.779005	5.811948	5.004809	19.809576	17.058505	C2yGroup08-12	C2yGroup10-20
T=850	4.852996	Undirected	209			1	217	FeCuZr-La2O3	850	4.852996	20	11.333333	5.666667	3	2	33.012908	14.700298	8.590134	19.493667	26.020531	59.048621	3.919174	0.933822	11.871641	2.828657	C2yGroup00-08	C2yGroup00-10
T=700	13.412299	Undirected	210			1	218	FeNdTb-La2O3	700	13.412299	10	5.666667	2.833333	1.5	2	32.311884	41.508873	1.184952	21.235886	3.667233	65.721596	6.452352	6.959947	19.968975	21.539898	C2yGroup12+	C2yGroup10-20
T=750	0.8235485615	Undirected	211			1	219	NiHfnone-La2O3	750	0.823549	20	8	4	8	2	41.191218	1.99933	32.531896	21.427987	78.977747	52.020766	-0.076354	0.899902	-0.185364	2.184695	C2yGroup00-08	C2yGroup00-10
T=900	0.471239353	Undirected	212			1	220	CuMoPd-La2O3	900	0.471239	20	5.142857	0.857143	14	6	28.16641	1.673054	29.691185	0.082302	105.41345	0.292199	-0.042966	0.514205	-0.152542	1.825597	C2yGroup00-08	C2yGroup00-10
T=850	8.155743	Undirected	213			1	221	CuLaW-La2O3	850	8.155743	20	11.333333	5.666667	3	2	37.700476	21.632997	14.264558	15.401908	37.836546	40.853352	6.694293	1.461449	17.756521	3.876474	C2yGroup08-12	C2yGroup00-10
T=750	15.070077	Undirected	214			1	222	ZnYnone-La2O3	750	15.070077	20	11.333333	5.666667	3	2	40.884931	36.859734	5.961888	21.415159	14.582116	52.3791	9.358838	5.711239	22.890678	13.969056	C2yGroup12+	C2yGroup10-20
T=750	12.211521	Undirected	215			1	223	ZnZrCs-La2O3	750	12.211521	20	11.333333	5.666667	3	2	38.009564	32.127496	5.247075	22.369608	13.804618	58.852577	6.890897	5.320624	18.129377	13.998119	C2yGroup12+	C2yGroup10-20
T=700	14.77693471	Undirected	216			1	224	SrYCe-La2O3	700	14.776935	15	8.5	4.25	2.25	2	37.054965	39.87842	3.086971	24.682214	8.33079	66.609733	8.682458	6.094477	23.431294	16.447126	C2yGroup12+	C2yGroup10-20
T=700	13.307038	Undirected	217			1	225	MoCsTb-La2O3	700	13.307038	10	5.666667	2.833333	1.5	2	30.136196	44.156329	1.567474	20.585011	5.2013	68.3066	6.816834	6.490204	22.620088	21.536242	C2yGroup12+	C2yGroup10-20
T=750	13.948028	Undirected	218			1	226	BaCeHf-La2O3	750	13.948028	20	11.333333	5.666667	3	2	39.440326	35.36489	2.6224	18.763037	6.649032	47.57323	8.839684	5.108345	22.412807	12.952086	C2yGroup12+	C2yGroup10-20
T=750	7.8427806824	Undirected	219			1	227	LaTbnone-La2O3	750	7.842781	20	11.333333	5.666667	3	2	29.930514	26.203295	1.514166	25.813856	5.058939	86.245952	3.697115	4.145666	12.352326	13.850969	C2yGroup00-08	C2yGroup00-10
T=850	6.6475707876	Undirected	220			1	228	NaKV-CeO2	850	6.647571	20	11.333333	5.666667	3	2	34.300962	19.380129	20.473962	22.24251	59.689177	64.845151	5.052839	1.594732	14.730896	4.649234	C2yGroup00-08	C2yGroup00-10
T=800	8.507351	Undirected	221			1	229	MgKnone-CeO2	800	8.507351	10	5.666667	2.833333	1.5	2	28.781809	29.558083	8.151654	20.494744	28.322243	71.207282	7.044178	1.463173	24.47441	5.083673	C2yGroup08-12	C2yGroup00-10
T=800	7.03468	Undirected	222			1	230	MgFenone-CeO2	800	7.03468	10	5.666667	2.833333	1.5	2	27.535386	25.547781	5.53395	21.529276	20.097594	78.187667	5.447494	1.587187	19.783612	5.764172	C2yGroup00-08	C2yGroup00-10
T=800	1.309182	Undirected	223			1	231	MgNiZn-CeO2	800	1.309182	20	14.571429	2.428571	3	6	26.743815	4.89527	23.02704	2.355925	86.102301	8.809233	0.029118	1.280064	0.108878	4.786393	C2yGroup00-08	C2yGroup00-10
T=900	6.403222	Undirected	224			1	232	KCoSr-CeO2	900	6.403222	20	8	4	8	2	32.792536	19.526462	13.120564	17.788069	40.010824	54.244262	5.667618	0.735604	17.283256	2.243206	C2yGroup00-08	C2yGroup00-10
T=700	13.420735	Undirected	225			1	233	KLaCe-CeO2	700	13.420735	10	5.666667	2.833333	1.5	2	32.311565	41.535391	1.192483	21.232307	3.690576	65.711169	6.453725	6.96701	19.973421	21.56197	C2yGroup12+	C2yGroup10-20
T=900	5.084901	Undirected	226			1	234	KCeEu-CeO2	900	5.084901	20	8	4	8	2	34.431892	14.767998	16.305633	16.975453	47.356192	49.30154	4.337081	0.74782	12.596116	2.171882	C2yGroup00-08	C2yGroup00-10
T=750	4.7876731675	Undirected	227			1	235	TiNiBa-CeO2	750	4.787673	15	3	1.5	10.5	2	36.200055	13.225596	10.257969	24.358559	28.336887	67.288735	0.903912	3.883761	2.496991	10.728605	C2yGroup00-08	C2yGroup00-10
T=800	1.1973160612	Undirected	228			1	236	TiZnPd-CeO2	800	1.197316	15	8.5	4.25	2.25	2	26.023972	4.60082	9.327011	25.672386	35.840074	98.64899	0.313656	0.88366	1.205259	3.395561	C2yGroup00-08	C2yGroup00-10
T=850	1.7344749129	Undirected	229			1	237	VSrW-CeO2	850	1.734475	20	10.285714	1.714286	8	6	24.639504	7.039407	27.942711	5.983919	113.406141	24.285873	1.00187	0.732604	4.066115	2.973292	C2yGroup00-08	C2yGroup00-10
T=850	7.485939	Undirected	230			1	238	VZrNd-CeO2	850	7.485939	20	11.333333	5.666667	3	2	35.533884	21.067044	9.922021	18.058698	27.922703	50.821064	6.373549	1.11239	17.936539	3.130505	C2yGroup00-08	C2yGroup00-10
T=800	1.572863	Undirected	231			1	239	VPdW-CeO2	800	1.572863	10	2	1	7	2	42.916211	3.664962	32.648775	8.166755	76.075623	19.029534	0.658853	0.91401	1.535208	2.129755	C2yGroup00-08	C2yGroup00-10
T=900	2.910711	Undirected	232			1	241	MnNiY-CeO2	900	2.910711	20	8	4	8	2	32.1605	9.050578	16.991545	16.635053	52.833585	51.725107	2.235762	0.674949	6.951888	2.098689	C2yGroup00-08	C2yGroup00-10
T=850	8.634161	Undirected	233			1	242	MnSrLa-CeO2	850	8.634161	20	11.333333	5.666667	3	2	35.018573	24.655948	6.340559	18.870005	18.106275	53.885705	7.40519	1.228971	21.146464	3.509483	C2yGroup08-12	C2yGroup00-10
T=800	6.646888	Undirected	234			1	243	MnYZr-CeO2	800	6.646888	10	5.666667	2.833333	1.5	2	26.771446	24.828274	6.555744	21.600829	24.487822	80.686075	4.952568	1.69432	18.499442	6.328833	C2yGroup00-08	C2yGroup00-10
T=850	8.647695	Undirected	235			1	244	MnBaLa-CeO2	850	8.647695	20	11.333333	5.666667	3	2	34.942061	24.748669	6.224466	19.159286	17.813677	54.831585	7.315523	1.332172	20.936152	3.812517	C2yGroup08-12	C2yGroup00-10
T=800	4.8981054389	Undirected	236			1	245	Mnnonenone-CeO2	800	4.898105	20	11.333333	5.666667	3	2	28.701191	17.065861	4.568642	25.339704	15.917952	88.287987	3.452849	1.445257	12.030332	5.035529	C2yGroup00-08	C2yGroup00-10
T=800	3.536593	Undirected	237			1	246	FeZnLa-CeO2	800	3.536593	10	5.666667	2.833333	1.5	2	24.127468	14.657953	9.974079	21.789019	41.339104	90.307939	2.215549	1.321044	9.182683	5.47527	C2yGroup00-08	C2yGroup00-10
T=800	5.054916	Undirected	238			1	247	FeYLa-CeO2	800	5.054916	10	5.666667	2.833333	1.5	2	25.929658	19.494727	3.772972	22.16823	14.550797	85.493723	3.564488	1.490428	13.746761	5.747966	C2yGroup00-08	C2yGroup00-10
T=800	10.249025	Undirected	239			1	248	NiSrNd-CeO2	800	10.249025	20	8	4	8	2	34.380406	29.810657	2.566077	20.661781	7.463777	60.097548	6.869164	3.379861	19.97988	9.830777	C2yGroup08-12	C2yGroup10-20
T=900	8.320305	Undirected	240			1	249	NiNdEu-CeO2	900	8.320305	20	4	2	14	2	32.137467	25.889735	5.266313	19.412487	16.386833	60.404533	6.747411	1.572894	20.995466	4.894269	C2yGroup08-12	C2yGroup00-10
T=800	2.184304	Undirected	241			1	250	ZnPdCe-CeO2	800	2.184304	20	11.333333	5.666667	3	2	32.318411	6.758699	9.83532	19.37372	30.432561	59.946388	0.682841	1.501463	2.112854	4.645844	C2yGroup00-08	C2yGroup00-10
T=750	9.164069	Undirected	242			1	251	ZnLaNd-CeO2	750	9.164069	10	5.666667	2.833333	1.5	2	27.875589	32.874889	1.749676	23.2173	6.276732	83.289002	5.012777	4.151293	17.982677	14.892216	C2yGroup08-12	C2yGroup00-10
T=800	12.540572	Undirected	243			1	252	SrCsnone-CeO2	800	12.540572	20	8	4	8	2	36.055352	34.781444	1.084708	21.546097	3.008452	59.758388	7.704539	4.836033	21.368642	13.412802	C2yGroup12+	C2yGroup10-20
T=700	10.9065275555	Undirected	244			1	253	SrCenone-CeO2	700	10.906528	20	11.333333	5.666667	3	2	33.939027	32.135652	2.820693	25.348872	8.311061	74.689449	4.777907	6.128621	14.077913	18.057739	C2yGroup08-12	C2yGroup10-20
T=850	7.182324	Undirected	245			1	254	YZrEu-CeO2	850	7.182324	20	11.333333	5.666667	3	2	35.594344	20.178273	9.054185	19.145029	25.437145	53.786717	6.078854	1.10347	17.078146	3.100127	C2yGroup00-08	C2yGroup00-10
T=800	0.715220802	Undirected	246			1	255	MoPdBa-CeO2	800	0.715221	15	6	3	6	2	33.279012	2.149165	20.923999	23.631323	62.874459	71.00969	0.04827	0.666951	0.145045	2.00412	C2yGroup00-08	C2yGroup00-10
T=800	5.8568723477	Undirected	247			1	256	CsCeNd-CeO2	800	5.856872	15	8.5	4.25	2.25	2	30.744173	19.050349	3.847537	25.494042	12.514688	82.923169	4.419478	1.437395	14.375009	4.67534	C2yGroup00-08	C2yGroup00-10
T=800	3.513957	Undirected	248			1	257	BaLaW-Al2O3	800	3.513957	20	8	4	8	2	22.500125	15.6175	2.909019	13.802337	12.928902	61.343379	1.609306	1.904652	7.152431	8.465073	C2yGroup00-08	C2yGroup00-10
T=750	15.211479	Undirected	249			1	258	TbHfW-La2O3	750	15.211479	20	11.333333	5.666667	3	2	41.700504	36.477926	2.50809	19.002565	6.014532	45.569149	9.005021	6.206458	21.594514	14.883412	C2yGroup12+	C2yGroup10-20
T=850	1.315615	Undirected	250			1	259	NiBaHf-ZrO2	850	1.315615	15	7.714286	1.285714	6	6	22.000601	5.979905	27.507279	0.108842	125.029671	0.494723	0.108188	1.207426	0.49175	5.48815	C2yGroup00-08	C2yGroup00-10
T=850	13.616111	Undirected	251			1	260	LiLaW-ZrO2	850	13.616111	20	4	2	14	2	40.100759	33.954746	10.100591	13.307652	25.188029	33.185536	11.109642	2.506469	27.704319	6.250428	C2yGroup12+	C2yGroup10-20
T=750	6.207131	Undirected	252			1	261	KMnZn-ZrO2	750	6.207131	20	11.333333	5.666667	3	2	36.900511	16.82126	11.704065	20.601892	31.717894	55.830912	2.706078	3.501054	7.333443	9.48782	C2yGroup00-08	C2yGroup00-10
T=800	1.209233	Undirected	253			1	262	CoCeNd-ZrO2	800	1.209233	15	3.857143	0.642857	10.5	6	25.900761	4.668716	27.803303	0.201733	107.345506	0.778869	0.503245	0.705989	1.942974	2.725746	C2yGroup00-08	C2yGroup00-10
T=750	2.206972	Undirected	254			1	263	LiCoY-ZrO2	750	2.206972	10	5.666667	2.833333	1.5	2	26.000011	8.48835	1.103579	22.302116	4.244533	85.777333	1.005809	1.201163	3.868495	4.619856	C2yGroup00-08	C2yGroup00-10
T=850	4.810295	Undirected	255			1	264	LaEuW-ZrO2	850	4.810295	20	8	4	8	2	36.700279	13.106971	22.206546	5.30502	60.50784	14.454985	3.702633	1.107663	10.088842	3.018132	C2yGroup00-08	C2yGroup00-10
T=900	4.913097	Undirected	256			1	265	LiHfnone-Al2O3	900	4.913097	20	8	4	8	2	35.200873	13.957316	18.802222	10.006916	53.414079	28.428034	4.108734	0.804363	11.67225	2.285065	C2yGroup00-08	C2yGroup00-10
T=800	6.205609	Undirected	257			1	266	MnEuHf-CeO2	800	6.205609	20	11.333333	5.666667	3	2	35.1006	17.679496	3.007775	20.906441	8.569013	59.561492	3.800244	2.405365	10.826721	6.852775	C2yGroup00-08	C2yGroup00-10
T=800	6.20282	Undirected	258			1	267	CaWnone-BaO	800	6.20282	15	6	3	6	2	20.900804	29.677423	3.80382	9.604711	18.199396	45.953787	3.800318	2.402502	18.18264	11.494783	C2yGroup00-08	C2yGroup00-10
T=850	4.713005	Undirected	259			1	268	MnFeNd-ZrO2	850	4.713005	20	8	4	8	2	34.200477	13.780524	13.408704	17.904008	39.20619	52.35017	4.106581	0.606424	12.007379	1.773145	C2yGroup00-08	C2yGroup00-10
T=800	8.217481	Undirected	260			1	269	NaVMo-ZrO2	800	8.217481	10	5.666667	2.833333	1.5	2	31.500909	26.086488	8.309227	17.201531	26.377737	54.606459	6.509944	1.707536	20.665893	5.420593	C2yGroup08-12	C2yGroup00-10
T=800	6.608805	Undirected	261			1	270	KMnCe-ZrO2	800	6.608805	10	5.666667	2.833333	1.5	2	25.600302	25.81534	3.104945	22.007618	12.128548	85.966244	5.00833	1.600475	19.563558	6.251782	C2yGroup00-08	C2yGroup00-10
T=800	1.013521	Undirected	262			1	271	NiYEu-ZrO2	800	1.013521	20	5.142857	0.857143	14	6	25.900708	3.913102	27.501893	0.208956	106.182012	0.806758	0.507158	0.506364	1.958085	1.95502	C2yGroup00-08	C2yGroup00-10
T=850	10.612461	Undirected	263			1	272	SrBaHf-BaO	850	10.612461	20	4	2	14	2	35.900963	29.56038	3.407997	19.208866	9.492773	53.505155	8.608163	2.004298	23.977527	5.582853	C2yGroup08-12	C2yGroup10-20
T=750	6.411834	Undirected	264			1	273	NaKnone-ZrO2	750	6.411834	20	11.333333	5.666667	3	2	38.700802	16.567703	15.806494	17.805501	40.842807	46.008093	2.902316	3.509518	7.499369	9.068334	C2yGroup00-08	C2yGroup00-10
T=900	1.009589	Undirected	265			1	275	SrPdW-CaO	900	1.009589	15	3.857143	0.642857	10.5	6	33.400583	3.022669	31.108806	0.104207	93.138512	0.311992	0.40008	0.609508	1.197823	1.824842	C2yGroup00-08	C2yGroup00-10
T=800	1.915152	Undirected	266			1	276	CaCuHf-ZrO2	800	1.915152	20	11.333333	5.666667	3	2	31.500476	6.079756	3.909973	21.804011	12.412425	69.218037	0.506616	1.408536	1.60828	4.471475	C2yGroup00-08	C2yGroup00-10
T=750	16.61011	Undirected	267			1	277	NaEuHf-MgO	750	16.61011	10	5.666667	2.833333	1.5	2	35.600388	46.657104	3.607261	19.902056	10.132645	55.904042	10.803034	5.807076	30.34527	16.311833	C2yGroup12+	C2yGroup10-20
T=900	1.111173	Undirected	268			1	278	PdCeTb-La2O3	900	1.111173	10	2.571429	0.428571	7	6	30.80071	3.607621	31.205238	0.105755	101.313372	0.343352	0.508867	0.602307	1.652127	1.955497	C2yGroup00-08	C2yGroup00-10
T=900	1.306809	Undirected	269			1	279	NaPdW-La2O3	900	1.306809	15	3.6	0.9	10.5	4	37.500206	3.484805	32.60026	2.101078	86.933549	5.602844	0.604898	0.701911	1.613052	1.871752	C2yGroup00-08	C2yGroup00-10
T=800	1.312776	Undirected	270			1	280	TiYCe-TiO2	800	1.312776	10	5.666667	2.833333	1.5	2	24.000583	5.469767	17.407844	15.404307	72.530921	64.183053	0.207165	1.105611	0.863167	4.606601	C2yGroup00-08	C2yGroup00-10
T=850	8.916006	Undirected	271			1	281	NaCeTb-SiO2	850	8.916006	20	8	4	8	2	26.800141	33.268504	15.801929	2.90184	58.962111	10.827704	6.508123	2.407883	24.283913	8.984591	C2yGroup08-12	C2yGroup00-10
T=850	4.20364	Undirected	272			1	282	NiMoEu-TiO2	850	4.20364	20	4	2	14	2	25.400046	16.549734	6.601305	13.109566	25.989343	51.612371	2.102693	2.100947	8.278304	8.27143	C2yGroup00-08	C2yGroup00-10
T=900	6.011748	Undirected	273			1	283	LiTbnone-ZrO2	900	6.011748	20	11.333333	5.666667	3	2	36.80042	16.336085	15.906667	16.502029	43.224145	44.841958	5.304146	0.707601	14.413276	1.922807	C2yGroup00-08	C2yGroup00-10
T=900	6.10898	Undirected	274			1	284	MnYHf-BaO	900	6.10898	15	10.2	2.55	2.25	4	17.200079	35.517162	10.504987	3.703709	61.075225	21.533093	5.401602	0.707377	31.404519	4.112638	C2yGroup00-08	C2yGroup00-10
T=900	9.70987	Undirected	275			1	285	CaTiCu-SiO2	900	9.70987	20	4	2	14	2	34.400356	28.226074	20.705548	2.406681	60.189924	6.996093	7.80207	1.9078	22.680201	5.545873	C2yGroup08-12	C2yGroup00-10
T=850	12.515516	Undirected	276			1	286	LaCeW-TiO2	850	12.515516	20	11.333333	5.666667	3	2	40.392453	30.984788	13.709512	8.510376	33.940776	21.069223	10.034482	2.481034	24.842467	6.142321	C2yGroup12+	C2yGroup10-20
T=850	9.613988	Undirected	277			1	287	MgNiW-BaO	850	9.613988	20	4	2	14	2	24.900421	38.609741	4.004588	11.202818	16.082411	44.990476	6.106204	3.507784	24.522493	14.087248	C2yGroup08-12	C2yGroup00-10
T=800	10.80872	Undirected	278			1	288	CeNdTb-TiO2	800	10.80872	15	6	3	6	2	34.900977	30.969677	4.901254	17.301552	14.043315	49.57326	7.003117	3.805603	20.065676	10.904001	C2yGroup08-12	C2yGroup10-20
T=900	7.715794	Undirected	279			1	289	KZrTb-SiO2	900	7.715794	20	13.6	3.4	3	4	15.300203	50.429357	10.109342	3.105154	66.073254	20.294855	6.707541	1.008253	43.839556	6.589801	C2yGroup00-08	C2yGroup00-10
T=850	11.004799	Undirected	280			1	290	ZnTbHf-TiO2	850	11.004799	15	3	1.5	10.5	2	30.400628	36.199249	6.50693	13.001557	21.403933	42.767396	7.903082	3.101717	25.996443	10.202806	C2yGroup08-12	C2yGroup10-20
T=850	12.01029	Undirected	281			1	291	MgTiLa-TiO2	850	12.01029	15	3	1.5	10.5	2	32.500932	36.953679	10.203466	9.608477	31.39438	29.563697	9.309748	2.700542	28.644557	8.309122	C2yGroup12+	C2yGroup10-20
T=850	7.311141	Undirected	282			1	292	NaVY-CeO2	850	7.311141	20	11.333333	5.666667	3	2	38.300443	19.08892	13.501973	15.308843	35.252785	39.970407	6.00899	1.302151	15.689087	3.399833	C2yGroup00-08	C2yGroup00-10
T=850	7.614427	Undirected	283			1	293	MgZnEu-SiO2	850	7.614427	20	11.333333	5.666667	3	2	43.200982	17.625588	32.800624	3.500039	75.925644	8.101758	6.00909	1.605337	13.909614	3.715973	C2yGroup00-08	C2yGroup00-10
T=900	8.219163	Undirected	284			1	294	TiVBa-MgO	900	8.219163	15	3	1.5	10.5	2	37.70086	21.800996	21.303733	5.606576	56.507287	14.871215	6.50991	1.709253	17.267272	4.533724	C2yGroup08-12	C2yGroup00-10
T=850	8.306126	Undirected	285			1	295	NiCeNd-SiO2	850	8.306126	10	2	1	7	2	26.900478	30.877243	16.002478	3.801392	59.487709	14.131318	6.203263	2.102863	23.060047	7.817196	C2yGroup08-12	C2yGroup00-10
T=900	9.615648	Undirected	286			1	296	TiNiHf-La2O3	900	9.615648	20	4	2	14	2	36.400885	26.415973	6.703447	19.209302	18.415615	52.771525	8.707466	0.908182	23.921028	2.494945	C2yGroup08-12	C2yGroup00-10
T=900	4.882481	Undirected	287			1	297	CoSrBa-ZrO2	900	4.882481	20	5.142857	0.857143	14	6	12.283113	39.749541	7.976075	2.982658	64.93529	24.28259	3.594082	1.2884	29.260351	10.489198	C2yGroup00-08	C2yGroup00-10
T=850	6.502292	Undirected	288			1	298	FeLaHf-MgO	850	6.502292	15	8.5	4.25	2.25	2	29.286762	22.202154	6.452275	19.422237	22.03137	66.317461	5.627836	0.874456	19.216314	2.98584	C2yGroup00-08	C2yGroup00-10
T=850	11.175053	Undirected	289			1	299	LiNiHf-SiO2	850	11.175053	20	8	4	8	2	33.121067	33.740015	8.588937	14.170258	25.931945	42.783217	8.086813	3.08824	24.415919	9.324096	C2yGroup08-12	C2yGroup10-20
T=750	10.698479	Undirected	290			1	300	LiKMn-ZrO2	750	10.698479	15	8.5	4.25	2.25	2	38.028414	28.132856	7.468308	13.542629	19.638757	35.611869	7.458774	3.239704	19.613687	8.519167	C2yGroup08-12	C2yGroup10-20
Li	T=800	Undirected	291			1	1	LiKMn-MgO	800	8.214982	10	5.666667	2.833333	1.5	2	28.99842	28.329068	7.070984	20.09548	24.384032	69.298534	6.747311	1.467672	23.267857	5.061214	C2yGroup08-12	C2yGroup00-10
K	T=800	Undirected	292			1	1	LiKMn-MgO	800	8.214982	10	5.666667	2.833333	1.5	2	28.99842	28.329068	7.070984	20.09548	24.384032	69.298534	6.747311	1.467672	23.267857	5.061214	C2yGroup08-12	C2yGroup00-10
Mn	T=800	Undirected	293			1	1	LiKMn-MgO	800	8.214982	10	5.666667	2.833333	1.5	2	28.99842	28.329068	7.070984	20.09548	24.384032	69.298534	6.747311	1.467672	23.267857	5.061214	C2yGroup08-12	C2yGroup00-10
MgO	T=800	Undirected	294			1	1	LiKMn-MgO	800	8.214982	10	5.666667	2.833333	1.5	2	28.99842	28.329068	7.070984	20.09548	24.384032	69.298534	6.747311	1.467672	23.267857	5.061214	C2yGroup08-12	C2yGroup00-10
Li	T=850	Undirected	295			1	2	LiFeTb-MgO	850	4.712365	10	4	2	4	2	24.731342	19.054221	7.464033	23.1337	30.180461	93.540011	3.981566	0.730799	16.099271	2.95495	C2yGroup00-08	C2yGroup00-10
Fe	T=850	Undirected	296			1	2	LiFeTb-MgO	850	4.712365	10	4	2	4	2	24.731342	19.054221	7.464033	23.1337	30.180461	93.540011	3.981566	0.730799	16.099271	2.95495	C2yGroup00-08	C2yGroup00-10
Tb	T=850	Undirected	297			1	2	LiFeTb-MgO	850	4.712365	10	4	2	4	2	24.731342	19.054221	7.464033	23.1337	30.180461	93.540011	3.981566	0.730799	16.099271	2.95495	C2yGroup00-08	C2yGroup00-10
MgO	T=850	Undirected	298			1	2	LiFeTb-MgO	850	4.712365	10	4	2	4	2	24.731342	19.054221	7.464033	23.1337	30.180461	93.540011	3.981566	0.730799	16.099271	2.95495	C2yGroup00-08	C2yGroup00-10
Na	T=850	Undirected	299			1	3	NaNanone-MgO	850	7.363833	20	11.333333	5.666667	3	2	33.994652	21.66174	10.969489	13.637301	32.268279	40.116019	5.812446	1.551388	17.098119	4.563624	C2yGroup00-08	C2yGroup00-10
Na	T=850	Undirected	300			1	3	NaNanone-MgO	850	7.363833	20	11.333333	5.666667	3	2	33.994652	21.66174	10.969489	13.637301	32.268279	40.116019	5.812446	1.551388	17.098119	4.563624	C2yGroup00-08	C2yGroup00-10
none	T=850	Undirected	301			1	3	NaNanone-MgO	850	7.363833	20	11.333333	5.666667	3	2	33.994652	21.66174	10.969489	13.637301	32.268279	40.116019	5.812446	1.551388	17.098119	4.563624	C2yGroup00-08	C2yGroup00-10
MgO	T=850	Undirected	302			1	3	NaNanone-MgO	850	7.363833	20	11.333333	5.666667	3	2	33.994652	21.66174	10.969489	13.637301	32.268279	40.116019	5.812446	1.551388	17.098119	4.563624	C2yGroup00-08	C2yGroup00-10
Na	T=750	Undirected	303			1	4	NaNiY-MgO	750	0.981481	20	5.142857	0.857143	14	6	24.574177	3.993954	26.261181	0.890321	106.864946	3.622993	-0.032905	1.014387	-0.133901	4.127856	C2yGroup00-08	C2yGroup00-10
Ni	T=750	Undirected	304			1	4	NaNiY-MgO	750	0.981481	20	5.142857	0.857143	14	6	24.574177	3.993954	26.261181	0.890321	106.864946	3.622993	-0.032905	1.014387	-0.133901	4.127856	C2yGroup00-08	C2yGroup00-10
Y	T=750	Undirected	305			1	4	NaNiY-MgO	750	0.981481	20	5.142857	0.857143	14	6	24.574177	3.993954	26.261181	0.890321	106.864946	3.622993	-0.032905	1.014387	-0.133901	4.127856	C2yGroup00-08	C2yGroup00-10
MgO	T=750	Undirected	306			1	4	NaNiY-MgO	750	0.981481	20	5.142857	0.857143	14	6	24.574177	3.993954	26.261181	0.890321	106.864946	3.622993	-0.032905	1.014387	-0.133901	4.127856	C2yGroup00-08	C2yGroup00-10
Na	T=900	Undirected	307			1	5	NaCeTb-MgO	900	3.831035	20	14.571429	2.428571	3	6	32.117987	11.928004	16.81175	5.695657	52.343723	17.733542	3.278657	0.552378	10.208164	1.71984	C2yGroup00-08	C2yGroup00-10
Ce	T=900	Undirected	308			1	5	NaCeTb-MgO	900	3.831035	20	14.571429	2.428571	3	6	32.117987	11.928004	16.81175	5.695657	52.343723	17.733542	3.278657	0.552378	10.208164	1.71984	C2yGroup00-08	C2yGroup00-10
Tb	T=900	Undirected	309			1	5	NaCeTb-MgO	900	3.831035	20	14.571429	2.428571	3	6	32.117987	11.928004	16.81175	5.695657	52.343723	17.733542	3.278657	0.552378	10.208164	1.71984	C2yGroup00-08	C2yGroup00-10
MgO	T=900	Undirected	310			1	5	NaCeTb-MgO	900	3.831035	20	14.571429	2.428571	3	6	32.117987	11.928004	16.81175	5.695657	52.343723	17.733542	3.278657	0.552378	10.208164	1.71984	C2yGroup00-08	C2yGroup00-10
Na	T=800	Undirected	311			1	6	NaTbHf-MgO	800	8.551982	20	11.333333	5.666667	3	2	30.920303	27.658144	1.791185	20.270644	5.792909	65.557715	4.676631	3.875351	15.12479	12.533354	C2yGroup08-12	C2yGroup00-10
Tb	T=800	Undirected	312			1	6	NaTbHf-MgO	800	8.551982	20	11.333333	5.666667	3	2	30.920303	27.658144	1.791185	20.270644	5.792909	65.557715	4.676631	3.875351	15.12479	12.533354	C2yGroup08-12	C2yGroup00-10
Hf	T=800	Undirected	313			1	6	NaTbHf-MgO	800	8.551982	20	11.333333	5.666667	3	2	30.920303	27.658144	1.791185	20.270644	5.792909	65.557715	4.676631	3.875351	15.12479	12.533354	C2yGroup08-12	C2yGroup00-10
MgO	T=800	Undirected	314			1	6	NaTbHf-MgO	800	8.551982	20	11.333333	5.666667	3	2	30.920303	27.658144	1.791185	20.270644	5.792909	65.557715	4.676631	3.875351	15.12479	12.533354	C2yGroup08-12	C2yGroup00-10
Mg	T=850	Undirected	315			1	7	MgCaZn-MgO	850	2.140482	15	10.2	2.55	2.25	4	24.010826	8.914654	12.665525	9.461419	52.749227	39.404804	1.015677	1.124805	4.230079	4.684574	C2yGroup00-08	C2yGroup00-10
Ca	T=850	Undirected	316			1	7	MgCaZn-MgO	850	2.140482	15	10.2	2.55	2.25	4	24.010826	8.914654	12.665525	9.461419	52.749227	39.404804	1.015677	1.124805	4.230079	4.684574	C2yGroup00-08	C2yGroup00-10
Zn	T=850	Undirected	317			1	7	MgCaZn-MgO	850	2.140482	15	10.2	2.55	2.25	4	24.010826	8.914654	12.665525	9.461419	52.749227	39.404804	1.015677	1.124805	4.230079	4.684574	C2yGroup00-08	C2yGroup00-10
MgO	T=850	Undirected	318			1	7	MgCaZn-MgO	850	2.140482	15	10.2	2.55	2.25	4	24.010826	8.914654	12.665525	9.461419	52.749227	39.404804	1.015677	1.124805	4.230079	4.684574	C2yGroup00-08	C2yGroup00-10
Mg	T=850	Undirected	319			1	8	MgMnnone-MgO	850	7.853492	20	11.333333	5.666667	3	2	27.111702	28.967168	10.65114	21.82274	39.286134	80.49196	6.758195	1.095297	24.927226	4.039942	C2yGroup00-08	C2yGroup00-10
Mn	T=850	Undirected	320			1	8	MgMnnone-MgO	850	7.853492	20	11.333333	5.666667	3	2	27.111702	28.967168	10.65114	21.82274	39.286134	80.49196	6.758195	1.095297	24.927226	4.039942	C2yGroup00-08	C2yGroup00-10
none	T=850	Undirected	321			1	8	MgMnnone-MgO	850	7.853492	20	11.333333	5.666667	3	2	27.111702	28.967168	10.65114	21.82274	39.286134	80.49196	6.758195	1.095297	24.927226	4.039942	C2yGroup00-08	C2yGroup00-10
MgO	T=850	Undirected	322			1	8	MgMnnone-MgO	850	7.853492	20	11.333333	5.666667	3	2	27.111702	28.967168	10.65114	21.82274	39.286134	80.49196	6.758195	1.095297	24.927226	4.039942	C2yGroup00-08	C2yGroup00-10
Mg	T=700	Undirected	323			1	9	MgZnEu-MgO	700	15.494094	20	11.333333	5.666667	3	2	40.89029	37.891866	3.053531	18.747821	7.467619	45.849078	9.451536	6.042558	23.114378	14.777489	C2yGroup12+	C2yGroup10-20
Zn	T=700	Undirected	324			1	9	MgZnEu-MgO	700	15.494094	20	11.333333	5.666667	3	2	40.89029	37.891866	3.053531	18.747821	7.467619	45.849078	9.451536	6.042558	23.114378	14.777489	C2yGroup12+	C2yGroup10-20
Eu	T=700	Undirected	325			1	9	MgZnEu-MgO	700	15.494094	20	11.333333	5.666667	3	2	40.89029	37.891866	3.053531	18.747821	7.467619	45.849078	9.451536	6.042558	23.114378	14.777489	C2yGroup12+	C2yGroup10-20
MgO	T=700	Undirected	326			1	9	MgZnEu-MgO	700	15.494094	20	11.333333	5.666667	3	2	40.89029	37.891866	3.053531	18.747821	7.467619	45.849078	9.451536	6.042558	23.114378	14.777489	C2yGroup12+	C2yGroup10-20
Mg	T=850	Undirected	327			1	10	MgNdnone-MgO	850	9.503653	20	4	2	14	2	35.487634	26.780182	8.723689	14.953485	24.582335	42.137171	6.921438	2.582215	19.503802	7.27638	C2yGroup08-12	C2yGroup00-10
Nd	T=850	Undirected	328			1	10	MgNdnone-MgO	850	9.503653	20	4	2	14	2	35.487634	26.780182	8.723689	14.953485	24.582335	42.137171	6.921438	2.582215	19.503802	7.27638	C2yGroup08-12	C2yGroup00-10
none	T=850	Undirected	329			1	10	MgNdnone-MgO	850	9.503653	20	4	2	14	2	35.487634	26.780182	8.723689	14.953485	24.582335	42.137171	6.921438	2.582215	19.503802	7.27638	C2yGroup08-12	C2yGroup00-10
MgO	T=850	Undirected	330			1	10	MgNdnone-MgO	850	9.503653	20	4	2	14	2	35.487634	26.780182	8.723689	14.953485	24.582335	42.137171	6.921438	2.582215	19.503802	7.27638	C2yGroup08-12	C2yGroup00-10
Ca	T=750	Undirected	331			1	11	CaZrLa-MgO	750	16.085128	20	11.333333	5.666667	3	2	33.760697	47.644538	4.010557	23.326817	11.879366	69.094596	9.7546	6.330528	28.893362	18.751176	C2yGroup12+	C2yGroup10-20
Zr	T=750	Undirected	332			1	11	CaZrLa-MgO	750	16.085128	20	11.333333	5.666667	3	2	33.760697	47.644538	4.010557	23.326817	11.879366	69.094596	9.7546	6.330528	28.893362	18.751176	C2yGroup12+	C2yGroup10-20
La	T=750	Undirected	333			1	11	CaZrLa-MgO	750	16.085128	20	11.333333	5.666667	3	2	33.760697	47.644538	4.010557	23.326817	11.879366	69.094596	9.7546	6.330528	28.893362	18.751176	C2yGroup12+	C2yGroup10-20
MgO	T=750	Undirected	334			1	11	CaZrLa-MgO	750	16.085128	20	11.333333	5.666667	3	2	33.760697	47.644538	4.010557	23.326817	11.879366	69.094596	9.7546	6.330528	28.893362	18.751176	C2yGroup12+	C2yGroup10-20
Ti	T=800	Undirected	335			1	12	TiNiCs-MgO	800	1.592734	20	8	4	8	2	33.191531	4.798617	27.250642	20.758359	82.101191	62.541131	0.232516	1.360218	0.700529	4.098087	C2yGroup00-08	C2yGroup00-10
Ni	T=800	Undirected	336			1	12	TiNiCs-MgO	800	1.592734	20	8	4	8	2	33.191531	4.798617	27.250642	20.758359	82.101191	62.541131	0.232516	1.360218	0.700529	4.098087	C2yGroup00-08	C2yGroup00-10
Cs	T=800	Undirected	337			1	12	TiNiCs-MgO	800	1.592734	20	8	4	8	2	33.191531	4.798617	27.250642	20.758359	82.101191	62.541131	0.232516	1.360218	0.700529	4.098087	C2yGroup00-08	C2yGroup00-10
MgO	T=800	Undirected	338			1	12	TiNiCs-MgO	800	1.592734	20	8	4	8	2	33.191531	4.798617	27.250642	20.758359	82.101191	62.541131	0.232516	1.360218	0.700529	4.098087	C2yGroup00-08	C2yGroup00-10
V	T=800	Undirected	339			1	13	VFeNi-MgO	800	7.558912	15	8.5	4.25	2.25	2	34.337042	22.013871	8.283567	12.474456	24.124288	36.329443	5.122376	2.436535	14.91793	7.095937	C2yGroup00-08	C2yGroup00-10
Fe	T=800	Undirected	340			1	13	VFeNi-MgO	800	7.558912	15	8.5	4.25	2.25	2	34.337042	22.013871	8.283567	12.474456	24.124288	36.329443	5.122376	2.436535	14.91793	7.095937	C2yGroup00-08	C2yGroup00-10
Ni	T=800	Undirected	341			1	13	VFeNi-MgO	800	7.558912	15	8.5	4.25	2.25	2	34.337042	22.013871	8.283567	12.474456	24.124288	36.329443	5.122376	2.436535	14.91793	7.095937	C2yGroup00-08	C2yGroup00-10
MgO	T=800	Undirected	342			1	13	VFeNi-MgO	800	7.558912	15	8.5	4.25	2.25	2	34.337042	22.013871	8.283567	12.474456	24.124288	36.329443	5.122376	2.436535	14.91793	7.095937	C2yGroup00-08	C2yGroup00-10
V	T=900	Undirected	343			1	14	VMoPd-MgO	900	0.571072	15	3.857143	0.642857	10.5	6	26.530727	2.152494	26.962248	0.064002	101.626496	0.241235	-0.122038	0.69311	-0.459988	2.612482	C2yGroup00-08	C2yGroup00-10
Mo	T=900	Undirected	344			1	14	VMoPd-MgO	900	0.571072	15	3.857143	0.642857	10.5	6	26.530727	2.152494	26.962248	0.064002	101.626496	0.241235	-0.122038	0.69311	-0.459988	2.612482	C2yGroup00-08	C2yGroup00-10
Pd	T=900	Undirected	345			1	14	VMoPd-MgO	900	0.571072	15	3.857143	0.642857	10.5	6	26.530727	2.152494	26.962248	0.064002	101.626496	0.241235	-0.122038	0.69311	-0.459988	2.612482	C2yGroup00-08	C2yGroup00-10
MgO	T=900	Undirected	346			1	14	VMoPd-MgO	900	0.571072	15	3.857143	0.642857	10.5	6	26.530727	2.152494	26.962248	0.064002	101.626496	0.241235	-0.122038	0.69311	-0.459988	2.612482	C2yGroup00-08	C2yGroup00-10
V	T=850	Undirected	347			1	15	VTbW-MgO	850	6.688506	15	8.5	4.25	2.25	2	33.600153	19.906177	23.471723	8.959431	69.855999	26.664852	5.602591	1.085915	16.674303	3.231875	C2yGroup00-08	C2yGroup00-10
Tb	T=850	Undirected	348			1	15	VTbW-MgO	850	6.688506	15	8.5	4.25	2.25	2	33.600153	19.906177	23.471723	8.959431	69.855999	26.664852	5.602591	1.085915	16.674303	3.231875	C2yGroup00-08	C2yGroup00-10
W	T=850	Undirected	349			1	15	VTbW-MgO	850	6.688506	15	8.5	4.25	2.25	2	33.600153	19.906177	23.471723	8.959431	69.855999	26.664852	5.602591	1.085915	16.674303	3.231875	C2yGroup00-08	C2yGroup00-10
MgO	T=850	Undirected	350			1	15	VTbW-MgO	850	6.688506	15	8.5	4.25	2.25	2	33.600153	19.906177	23.471723	8.959431	69.855999	26.664852	5.602591	1.085915	16.674303	3.231875	C2yGroup00-08	C2yGroup00-10
Fe	T=800	Undirected	351			1	16	FeYNd-MgO	800	3.637092	20	11.333333	5.666667	3	2	21.489117	16.925275	2.9034	25.24933	13.511025	117.498225	2.268202	1.36889	10.555118	6.370157	C2yGroup00-08	C2yGroup00-10
Y	T=800	Undirected	352			1	16	FeYNd-MgO	800	3.637092	20	11.333333	5.666667	3	2	21.489117	16.925275	2.9034	25.24933	13.511025	117.498225	2.268202	1.36889	10.555118	6.370157	C2yGroup00-08	C2yGroup00-10
Nd	T=800	Undirected	353			1	16	FeYNd-MgO	800	3.637092	20	11.333333	5.666667	3	2	21.489117	16.925275	2.9034	25.24933	13.511025	117.498225	2.268202	1.36889	10.555118	6.370157	C2yGroup00-08	C2yGroup00-10
MgO	T=800	Undirected	354			1	16	FeYNd-MgO	800	3.637092	20	11.333333	5.666667	3	2	21.489117	16.925275	2.9034	25.24933	13.511025	117.498225	2.268202	1.36889	10.555118	6.370157	C2yGroup00-08	C2yGroup00-10
Fe	T=850	Undirected	355			1	17	FeZrnone-MgO	850	7.061936	20	11.333333	5.666667	3	2	37.806871	18.678975	7.818665	18.648486	20.68054	49.325653	5.96692	1.095016	15.782634	2.896341	C2yGroup00-08	C2yGroup00-10
Zr	T=850	Undirected	356			1	17	FeZrnone-MgO	850	7.061936	20	11.333333	5.666667	3	2	37.806871	18.678975	7.818665	18.648486	20.68054	49.325653	5.96692	1.095016	15.782634	2.896341	C2yGroup00-08	C2yGroup00-10
none	T=850	Undirected	357			1	17	FeZrnone-MgO	850	7.061936	20	11.333333	5.666667	3	2	37.806871	18.678975	7.818665	18.648486	20.68054	49.325653	5.96692	1.095016	15.782634	2.896341	C2yGroup00-08	C2yGroup00-10
MgO	T=850	Undirected	358			1	17	FeZrnone-MgO	850	7.061936	20	11.333333	5.666667	3	2	37.806871	18.678975	7.818665	18.648486	20.68054	49.325653	5.96692	1.095016	15.782634	2.896341	C2yGroup00-08	C2yGroup00-10
Fe	T=800	Undirected	359			1	18	FeCeTb-MgO	800	6.236992	10	5.666667	2.833333	1.5	2	24.975116	24.972825	7.771776	21.482835	31.118078	86.016958	4.811498	1.425494	19.265168	5.707657	C2yGroup00-08	C2yGroup00-10
Ce	T=800	Undirected	360			1	18	FeCeTb-MgO	800	6.236992	10	5.666667	2.833333	1.5	2	24.975116	24.972825	7.771776	21.482835	31.118078	86.016958	4.811498	1.425494	19.265168	5.707657	C2yGroup00-08	C2yGroup00-10
Tb	T=800	Undirected	361			1	18	FeCeTb-MgO	800	6.236992	10	5.666667	2.833333	1.5	2	24.975116	24.972825	7.771776	21.482835	31.118078	86.016958	4.811498	1.425494	19.265168	5.707657	C2yGroup00-08	C2yGroup00-10
MgO	T=800	Undirected	362			1	18	FeCeTb-MgO	800	6.236992	10	5.666667	2.833333	1.5	2	24.975116	24.972825	7.771776	21.482835	31.118078	86.016958	4.811498	1.425494	19.265168	5.707657	C2yGroup00-08	C2yGroup00-10
Co	T=850	Undirected	363			1	19	CoZnSr-MgO	850	0.985061	20	14.571429	2.428571	3	6	30.994987	3.17813	30.059805	0.160133	96.982796	0.516642	0.040149	0.944912	0.129534	3.048596	C2yGroup00-08	C2yGroup00-10
Zn	T=850	Undirected	364			1	19	CoZnSr-MgO	850	0.985061	20	14.571429	2.428571	3	6	30.994987	3.17813	30.059805	0.160133	96.982796	0.516642	0.040149	0.944912	0.129534	3.048596	C2yGroup00-08	C2yGroup00-10
Sr	T=850	Undirected	365			1	19	CoZnSr-MgO	850	0.985061	20	14.571429	2.428571	3	6	30.994987	3.17813	30.059805	0.160133	96.982796	0.516642	0.040149	0.944912	0.129534	3.048596	C2yGroup00-08	C2yGroup00-10
MgO	T=850	Undirected	366			1	19	CoZnSr-MgO	850	0.985061	20	14.571429	2.428571	3	6	30.994987	3.17813	30.059805	0.160133	96.982796	0.516642	0.040149	0.944912	0.129534	3.048596	C2yGroup00-08	C2yGroup00-10
Co	T=900	Undirected	367			1	20	CoZnTb-MgO	900	5.721083	20	11.333333	5.666667	3	2	36.631369	15.617989	17.665359	14.693289	48.224676	40.11122	5.034974	0.686109	13.744979	1.873009	C2yGroup00-08	C2yGroup00-10
Zn	T=900	Undirected	368			1	20	CoZnTb-MgO	900	5.721083	20	11.333333	5.666667	3	2	36.631369	15.617989	17.665359	14.693289	48.224676	40.11122	5.034974	0.686109	13.744979	1.873009	C2yGroup00-08	C2yGroup00-10
Tb	T=900	Undirected	369			1	20	CoZnTb-MgO	900	5.721083	20	11.333333	5.666667	3	2	36.631369	15.617989	17.665359	14.693289	48.224676	40.11122	5.034974	0.686109	13.744979	1.873009	C2yGroup00-08	C2yGroup00-10
MgO	T=900	Undirected	370			1	20	CoZnTb-MgO	900	5.721083	20	11.333333	5.666667	3	2	36.631369	15.617989	17.665359	14.693289	48.224676	40.11122	5.034974	0.686109	13.744979	1.873009	C2yGroup00-08	C2yGroup00-10
Co	T=700	Undirected	371			1	21	CoYHf-MgO	700	7.038972	20	11.333333	5.666667	3	2	26.612826	26.449549	3.261938	26.506868	12.257013	99.601856	3.724637	3.314335	13.995648	12.453902	C2yGroup00-08	C2yGroup00-10
Y	T=700	Undirected	372			1	21	CoYHf-MgO	700	7.038972	20	11.333333	5.666667	3	2	26.612826	26.449549	3.261938	26.506868	12.257013	99.601856	3.724637	3.314335	13.995648	12.453902	C2yGroup00-08	C2yGroup00-10
Hf	T=700	Undirected	373			1	21	CoYHf-MgO	700	7.038972	20	11.333333	5.666667	3	2	26.612826	26.449549	3.261938	26.506868	12.257013	99.601856	3.724637	3.314335	13.995648	12.453902	C2yGroup00-08	C2yGroup00-10
MgO	T=700	Undirected	374			1	21	CoYHf-MgO	700	7.038972	20	11.333333	5.666667	3	2	26.612826	26.449549	3.261938	26.506868	12.257013	99.601856	3.724637	3.314335	13.995648	12.453902	C2yGroup00-08	C2yGroup00-10
Ni	T=900	Undirected	375			1	22	NiYTb-MgO	900	5.633076	20	4.8	1.2	14	4	18.324456	30.740754	7.785807	6.697357	42.488612	36.548736	4.548857	1.084219	24.823967	5.916787	C2yGroup00-08	C2yGroup00-10
Y	T=900	Undirected	376			1	22	NiYTb-MgO	900	5.633076	20	4.8	1.2	14	4	18.324456	30.740754	7.785807	6.697357	42.488612	36.548736	4.548857	1.084219	24.823967	5.916787	C2yGroup00-08	C2yGroup00-10
Tb	T=900	Undirected	377			1	22	NiYTb-MgO	900	5.633076	20	4.8	1.2	14	4	18.324456	30.740754	7.785807	6.697357	42.488612	36.548736	4.548857	1.084219	24.823967	5.916787	C2yGroup00-08	C2yGroup00-10
MgO	T=900	Undirected	378			1	22	NiYTb-MgO	900	5.633076	20	4.8	1.2	14	4	18.324456	30.740754	7.785807	6.697357	42.488612	36.548736	4.548857	1.084219	24.823967	5.916787	C2yGroup00-08	C2yGroup00-10
Y	T=700	Undirected	379			1	23	YLaCe-MgO	700	12.13071	20	11.333333	5.666667	3	2	37.752288	32.132384	2.280415	20.411154	6.040468	54.066005	6.882686	5.248024	18.231176	13.901208	C2yGroup12+	C2yGroup10-20
La	T=700	Undirected	380			1	23	YLaCe-MgO	700	12.13071	20	11.333333	5.666667	3	2	37.752288	32.132384	2.280415	20.411154	6.040468	54.066005	6.882686	5.248024	18.231176	13.901208	C2yGroup12+	C2yGroup10-20
Ce	T=700	Undirected	381			1	23	YLaCe-MgO	700	12.13071	20	11.333333	5.666667	3	2	37.752288	32.132384	2.280415	20.411154	6.040468	54.066005	6.882686	5.248024	18.231176	13.901208	C2yGroup12+	C2yGroup10-20
MgO	T=700	Undirected	382			1	23	YLaCe-MgO	700	12.13071	20	11.333333	5.666667	3	2	37.752288	32.132384	2.280415	20.411154	6.040468	54.066005	6.882686	5.248024	18.231176	13.901208	C2yGroup12+	C2yGroup10-20
Mo	T=850	Undirected	383			1	24	MoCsLa-MgO	850	8.529655	20	8	4	8	2	31.774294	26.844515	10.44877	7.798169	32.88435	24.542383	6.370754	2.158901	20.050025	6.794489	C2yGroup08-12	C2yGroup00-10
Cs	T=850	Undirected	384			1	24	MoCsLa-MgO	850	8.529655	20	8	4	8	2	31.774294	26.844515	10.44877	7.798169	32.88435	24.542383	6.370754	2.158901	20.050025	6.794489	C2yGroup08-12	C2yGroup00-10
La	T=850	Undirected	385			1	24	MoCsLa-MgO	850	8.529655	20	8	4	8	2	31.774294	26.844515	10.44877	7.798169	32.88435	24.542383	6.370754	2.158901	20.050025	6.794489	C2yGroup08-12	C2yGroup00-10
MgO	T=850	Undirected	386			1	24	MoCsLa-MgO	850	8.529655	20	8	4	8	2	31.774294	26.844515	10.44877	7.798169	32.88435	24.542383	6.370754	2.158901	20.050025	6.794489	C2yGroup08-12	C2yGroup00-10
Mo	T=800	Undirected	387			1	25	MoCeTb-MgO	800	7.306633	20	11.333333	5.666667	3	2	33.189406	22.014956	26.700952	7.04576	80.450227	21.228944	5.863029	1.443604	17.665364	4.349592	C2yGroup00-08	C2yGroup00-10
Ce	T=800	Undirected	388			1	25	MoCeTb-MgO	800	7.306633	20	11.333333	5.666667	3	2	33.189406	22.014956	26.700952	7.04576	80.450227	21.228944	5.863029	1.443604	17.665364	4.349592	C2yGroup00-08	C2yGroup00-10
Tb	T=800	Undirected	389			1	25	MoCeTb-MgO	800	7.306633	20	11.333333	5.666667	3	2	33.189406	22.014956	26.700952	7.04576	80.450227	21.228944	5.863029	1.443604	17.665364	4.349592	C2yGroup00-08	C2yGroup00-10
MgO	T=800	Undirected	390			1	25	MoCeTb-MgO	800	7.306633	20	11.333333	5.666667	3	2	33.189406	22.014956	26.700952	7.04576	80.450227	21.228944	5.863029	1.443604	17.665364	4.349592	C2yGroup00-08	C2yGroup00-10
Li	T=850	Undirected	391			1	26	LiMgHf-Al2O3	850	3.196445	15	8.5	4.25	2.25	2	40.430625	7.905999	27.354168	10.9135	67.65705	26.993152	2.075544	1.120901	5.133594	2.772406	C2yGroup00-08	C2yGroup00-10
Mg	T=850	Undirected	392			1	26	LiMgHf-Al2O3	850	3.196445	15	8.5	4.25	2.25	2	40.430625	7.905999	27.354168	10.9135	67.65705	26.993152	2.075544	1.120901	5.133594	2.772406	C2yGroup00-08	C2yGroup00-10
Hf	T=850	Undirected	393			1	26	LiMgHf-Al2O3	850	3.196445	15	8.5	4.25	2.25	2	40.430625	7.905999	27.354168	10.9135	67.65705	26.993152	2.075544	1.120901	5.133594	2.772406	C2yGroup00-08	C2yGroup00-10
Al2O3	T=850	Undirected	394			1	26	LiMgHf-Al2O3	850	3.196445	15	8.5	4.25	2.25	2	40.430625	7.905999	27.354168	10.9135	67.65705	26.993152	2.075544	1.120901	5.133594	2.772406	C2yGroup00-08	C2yGroup00-10
Li	T=850	Undirected	395			1	27	LiCaMn-Al2O3	850	7.20235	20	11.333333	5.666667	3	2	38.382911	18.76447	12.561077	15.161277	32.725702	39.500071	6.091282	1.111067	15.869776	2.894692	C2yGroup00-08	C2yGroup00-10
Ca	T=850	Undirected	396			1	27	LiCaMn-Al2O3	850	7.20235	20	11.333333	5.666667	3	2	38.382911	18.76447	12.561077	15.161277	32.725702	39.500071	6.091282	1.111067	15.869776	2.894692	C2yGroup00-08	C2yGroup00-10
Mn	T=850	Undirected	397			1	27	LiCaMn-Al2O3	850	7.20235	20	11.333333	5.666667	3	2	38.382911	18.76447	12.561077	15.161277	32.725702	39.500071	6.091282	1.111067	15.869776	2.894692	C2yGroup00-08	C2yGroup00-10
Al2O3	T=850	Undirected	398			1	27	LiCaMn-Al2O3	850	7.20235	20	11.333333	5.666667	3	2	38.382911	18.76447	12.561077	15.161277	32.725702	39.500071	6.091282	1.111067	15.869776	2.894692	C2yGroup00-08	C2yGroup00-10
Li	T=850	Undirected	399			1	28	LiTiLa-Al2O3	850	15.491302	15	3	1.5	10.5	2	37.413175	41.406006	1.486755	22.811056	3.973882	60.970649	10.723094	4.768208	28.661276	12.74473	C2yGroup12+	C2yGroup10-20
Ti	T=850	Undirected	400			1	28	LiTiLa-Al2O3	850	15.491302	15	3	1.5	10.5	2	37.413175	41.406006	1.486755	22.811056	3.973882	60.970649	10.723094	4.768208	28.661276	12.74473	C2yGroup12+	C2yGroup10-20
La	T=850	Undirected	401			1	28	LiTiLa-Al2O3	850	15.491302	15	3	1.5	10.5	2	37.413175	41.406006	1.486755	22.811056	3.973882	60.970649	10.723094	4.768208	28.661276	12.74473	C2yGroup12+	C2yGroup10-20
Al2O3	T=850	Undirected	402			1	28	LiTiLa-Al2O3	850	15.491302	15	3	1.5	10.5	2	37.413175	41.406006	1.486755	22.811056	3.973882	60.970649	10.723094	4.768208	28.661276	12.74473	C2yGroup12+	C2yGroup10-20
Li	T=850	Undirected	403			1	29	LiFenone-Al2O3	850	9.172114	10	2	1	7	2	32.246481	28.443766	4.782118	23.294785	14.829891	72.239775	6.792094	2.38002	21.063053	7.380713	C2yGroup08-12	C2yGroup00-10
Fe	T=850	Undirected	404			1	29	LiFenone-Al2O3	850	9.172114	10	2	1	7	2	32.246481	28.443766	4.782118	23.294785	14.829891	72.239775	6.792094	2.38002	21.063053	7.380713	C2yGroup08-12	C2yGroup00-10
none	T=850	Undirected	405			1	29	LiFenone-Al2O3	850	9.172114	10	2	1	7	2	32.246481	28.443766	4.782118	23.294785	14.829891	72.239775	6.792094	2.38002	21.063053	7.380713	C2yGroup08-12	C2yGroup00-10
Al2O3	T=850	Undirected	406			1	29	LiFenone-Al2O3	850	9.172114	10	2	1	7	2	32.246481	28.443766	4.782118	23.294785	14.829891	72.239775	6.792094	2.38002	21.063053	7.380713	C2yGroup08-12	C2yGroup00-10
Na	T=850	Undirected	407			1	30	NaKHf-Al2O3	850	8.233362	10	4	2	4	2	32.016626	25.715895	6.715968	23.458193	20.976501	73.268784	6.645108	1.588254	20.755179	4.960716	C2yGroup08-12	C2yGroup00-10
K	T=850	Undirected	408			1	30	NaKHf-Al2O3	850	8.233362	10	4	2	4	2	32.016626	25.715895	6.715968	23.458193	20.976501	73.268784	6.645108	1.588254	20.755179	4.960716	C2yGroup08-12	C2yGroup00-10
Hf	T=850	Undirected	409			1	30	NaKHf-Al2O3	850	8.233362	10	4	2	4	2	32.016626	25.715895	6.715968	23.458193	20.976501	73.268784	6.645108	1.588254	20.755179	4.960716	C2yGroup08-12	C2yGroup00-10
Al2O3	T=850	Undirected	410			1	30	NaKHf-Al2O3	850	8.233362	10	4	2	4	2	32.016626	25.715895	6.715968	23.458193	20.976501	73.268784	6.645108	1.588254	20.755179	4.960716	C2yGroup08-12	C2yGroup00-10
Na	T=850	Undirected	411			1	31	NaTiCu-Al2O3	850	11.538435	20	9.6	2.4	8	4	20.65685	55.85767	3.23256	9.89696	15.64885	47.911275	7.816633	3.721802	37.840394	18.017276	C2yGroup08-12	C2yGroup10-20
Ti	T=850	Undirected	412			1	31	NaTiCu-Al2O3	850	11.538435	20	9.6	2.4	8	4	20.65685	55.85767	3.23256	9.89696	15.64885	47.911275	7.816633	3.721802	37.840394	18.017276	C2yGroup08-12	C2yGroup10-20
Cu	T=850	Undirected	413			1	31	NaTiCu-Al2O3	850	11.538435	20	9.6	2.4	8	4	20.65685	55.85767	3.23256	9.89696	15.64885	47.911275	7.816633	3.721802	37.840394	18.017276	C2yGroup08-12	C2yGroup10-20
Al2O3	T=850	Undirected	414			1	31	NaTiCu-Al2O3	850	11.538435	20	9.6	2.4	8	4	20.65685	55.85767	3.23256	9.89696	15.64885	47.911275	7.816633	3.721802	37.840394	18.017276	C2yGroup08-12	C2yGroup10-20
Na	T=850	Undirected	415			1	32	NaMnNi-Al2O3	850	1.195965	20	5.142857	0.857143	14	6	26.646452	4.488271	26.963923	0.109395	101.191419	0.410542	0.422311	0.773654	1.584868	2.903403	C2yGroup00-08	C2yGroup00-10
Mn	T=850	Undirected	416			1	32	NaMnNi-Al2O3	850	1.195965	20	5.142857	0.857143	14	6	26.646452	4.488271	26.963923	0.109395	101.191419	0.410542	0.422311	0.773654	1.584868	2.903403	C2yGroup00-08	C2yGroup00-10
Ni	T=850	Undirected	417			1	32	NaMnNi-Al2O3	850	1.195965	20	5.142857	0.857143	14	6	26.646452	4.488271	26.963923	0.109395	101.191419	0.410542	0.422311	0.773654	1.584868	2.903403	C2yGroup00-08	C2yGroup00-10
Al2O3	T=850	Undirected	418			1	32	NaMnNi-Al2O3	850	1.195965	20	5.142857	0.857143	14	6	26.646452	4.488271	26.963923	0.109395	101.191419	0.410542	0.422311	0.773654	1.584868	2.903403	C2yGroup00-08	C2yGroup00-10
Na	T=800	Undirected	419			1	33	NaCoNi-Al2O3	800	7.760119	10	5.666667	2.833333	1.5	2	28.486429	27.241459	11.068281	17.494929	38.854575	61.41496	6.092479	1.66764	21.387303	5.854156	C2yGroup00-08	C2yGroup00-10
Co	T=800	Undirected	420			1	33	NaCoNi-Al2O3	800	7.760119	10	5.666667	2.833333	1.5	2	28.486429	27.241459	11.068281	17.494929	38.854575	61.41496	6.092479	1.66764	21.387303	5.854156	C2yGroup00-08	C2yGroup00-10
Ni	T=800	Undirected	421			1	33	NaCoNi-Al2O3	800	7.760119	10	5.666667	2.833333	1.5	2	28.486429	27.241459	11.068281	17.494929	38.854575	61.41496	6.092479	1.66764	21.387303	5.854156	C2yGroup00-08	C2yGroup00-10
Al2O3	T=800	Undirected	422			1	33	NaCoNi-Al2O3	800	7.760119	10	5.666667	2.833333	1.5	2	28.486429	27.241459	11.068281	17.494929	38.854575	61.41496	6.092479	1.66764	21.387303	5.854156	C2yGroup00-08	C2yGroup00-10
Na	T=850	Undirected	423			1	34	NaConone-Al2O3	850	9.327098	10	2	1	7	2	35.651739	26.161691	5.034564	22.370639	14.12151	62.74768	7.526012	1.801085	21.109804	5.051886	C2yGroup08-12	C2yGroup00-10
Co	T=850	Undirected	424			1	34	NaConone-Al2O3	850	9.327098	10	2	1	7	2	35.651739	26.161691	5.034564	22.370639	14.12151	62.74768	7.526012	1.801085	21.109804	5.051886	C2yGroup08-12	C2yGroup00-10
none	T=850	Undirected	425			1	34	NaConone-Al2O3	850	9.327098	10	2	1	7	2	35.651739	26.161691	5.034564	22.370639	14.12151	62.74768	7.526012	1.801085	21.109804	5.051886	C2yGroup08-12	C2yGroup00-10
Al2O3	T=850	Undirected	426			1	34	NaConone-Al2O3	850	9.327098	10	2	1	7	2	35.651739	26.161691	5.034564	22.370639	14.12151	62.74768	7.526012	1.801085	21.109804	5.051886	C2yGroup08-12	C2yGroup00-10
Na	T=900	Undirected	427			1	35	NaCuCe-Al2O3	900	3.15607	10	5.666667	2.833333	1.5	2	27.427474	11.506966	17.923612	18.224702	65.349117	66.446885	2.664916	0.491154	9.716228	1.790737	C2yGroup00-08	C2yGroup00-10
Cu	T=900	Undirected	428			1	35	NaCuCe-Al2O3	900	3.15607	10	5.666667	2.833333	1.5	2	27.427474	11.506966	17.923612	18.224702	65.349117	66.446885	2.664916	0.491154	9.716228	1.790737	C2yGroup00-08	C2yGroup00-10
Ce	T=900	Undirected	429			1	35	NaCuCe-Al2O3	900	3.15607	10	5.666667	2.833333	1.5	2	27.427474	11.506966	17.923612	18.224702	65.349117	66.446885	2.664916	0.491154	9.716228	1.790737	C2yGroup00-08	C2yGroup00-10
Al2O3	T=900	Undirected	430			1	35	NaCuCe-Al2O3	900	3.15607	10	5.666667	2.833333	1.5	2	27.427474	11.506966	17.923612	18.224702	65.349117	66.446885	2.664916	0.491154	9.716228	1.790737	C2yGroup00-08	C2yGroup00-10
Mg	T=900	Undirected	431			1	36	MgMnCs-Al2O3	900	8.571361	20	4	2	14	2	32.759248	26.164706	2.207696	20.711238	6.739153	63.222568	6.206457	2.364904	18.945664	7.219042	C2yGroup08-12	C2yGroup00-10
Mn	T=900	Undirected	432			1	36	MgMnCs-Al2O3	900	8.571361	20	4	2	14	2	32.759248	26.164706	2.207696	20.711238	6.739153	63.222568	6.206457	2.364904	18.945664	7.219042	C2yGroup08-12	C2yGroup00-10
Cs	T=900	Undirected	433			1	36	MgMnCs-Al2O3	900	8.571361	20	4	2	14	2	32.759248	26.164706	2.207696	20.711238	6.739153	63.222568	6.206457	2.364904	18.945664	7.219042	C2yGroup08-12	C2yGroup00-10
Al2O3	T=900	Undirected	434			1	36	MgMnCs-Al2O3	900	8.571361	20	4	2	14	2	32.759248	26.164706	2.207696	20.711238	6.739153	63.222568	6.206457	2.364904	18.945664	7.219042	C2yGroup08-12	C2yGroup00-10
Mg	T=900	Undirected	435			1	37	MgCoBa-Al2O3	900	2.68219	10	5.666667	2.833333	1.5	2	26.924576	9.961865	16.589539	17.838684	61.614857	66.25428	2.221491	0.460699	8.250793	1.711072	C2yGroup00-08	C2yGroup00-10
Co	T=900	Undirected	436			1	37	MgCoBa-Al2O3	900	2.68219	10	5.666667	2.833333	1.5	2	26.924576	9.961865	16.589539	17.838684	61.614857	66.25428	2.221491	0.460699	8.250793	1.711072	C2yGroup00-08	C2yGroup00-10
Ba	T=900	Undirected	437			1	37	MgCoBa-Al2O3	900	2.68219	10	5.666667	2.833333	1.5	2	26.924576	9.961865	16.589539	17.838684	61.614857	66.25428	2.221491	0.460699	8.250793	1.711072	C2yGroup00-08	C2yGroup00-10
Al2O3	T=900	Undirected	438			1	37	MgCoBa-Al2O3	900	2.68219	10	5.666667	2.833333	1.5	2	26.924576	9.961865	16.589539	17.838684	61.614857	66.25428	2.221491	0.460699	8.250793	1.711072	C2yGroup00-08	C2yGroup00-10
Mg	T=850	Undirected	439			1	38	MgLaNd-Al2O3	850	8.155818	20	11.333333	5.666667	3	2	37.699914	21.633519	14.271108	15.400931	37.854484	40.851369	6.700874	1.454944	17.774242	3.859277	C2yGroup08-12	C2yGroup00-10
La	T=850	Undirected	440			1	38	MgLaNd-Al2O3	850	8.155818	20	11.333333	5.666667	3	2	37.699914	21.633519	14.271108	15.400931	37.854484	40.851369	6.700874	1.454944	17.774242	3.859277	C2yGroup08-12	C2yGroup00-10
Nd	T=850	Undirected	441			1	38	MgLaNd-Al2O3	850	8.155818	20	11.333333	5.666667	3	2	37.699914	21.633519	14.271108	15.400931	37.854484	40.851369	6.700874	1.454944	17.774242	3.859277	C2yGroup08-12	C2yGroup00-10
Al2O3	T=850	Undirected	442			1	38	MgLaNd-Al2O3	850	8.155818	20	11.333333	5.666667	3	2	37.699914	21.633519	14.271108	15.400931	37.854484	40.851369	6.700874	1.454944	17.774242	3.859277	C2yGroup08-12	C2yGroup00-10
K	T=900	Undirected	443			1	39	KMnNi-Al2O3	900	1.536943	15	3.857143	0.642857	10.5	6	26.430077	5.815129	27.910799	0.105707	105.602413	0.39995	0.305151	1.231792	1.15456	4.660569	C2yGroup00-08	C2yGroup00-10
Mn	T=900	Undirected	444			1	39	KMnNi-Al2O3	900	1.536943	15	3.857143	0.642857	10.5	6	26.430077	5.815129	27.910799	0.105707	105.602413	0.39995	0.305151	1.231792	1.15456	4.660569	C2yGroup00-08	C2yGroup00-10
Ni	T=900	Undirected	445			1	39	KMnNi-Al2O3	900	1.536943	15	3.857143	0.642857	10.5	6	26.430077	5.815129	27.910799	0.105707	105.602413	0.39995	0.305151	1.231792	1.15456	4.660569	C2yGroup00-08	C2yGroup00-10
Al2O3	T=900	Undirected	446			1	39	KMnNi-Al2O3	900	1.536943	15	3.857143	0.642857	10.5	6	26.430077	5.815129	27.910799	0.105707	105.602413	0.39995	0.305151	1.231792	1.15456	4.660569	C2yGroup00-08	C2yGroup00-10
K	T=850	Undirected	447			1	40	KCoCs-Al2O3	850	9.348595	15	3	1.5	10.5	2	34.151195	27.374138	3.33229	20.97436	9.757464	61.41618	6.964529	2.384066	20.393222	6.980916	C2yGroup08-12	C2yGroup00-10
Co	T=850	Undirected	448			1	40	KCoCs-Al2O3	850	9.348595	15	3	1.5	10.5	2	34.151195	27.374138	3.33229	20.97436	9.757464	61.41618	6.964529	2.384066	20.393222	6.980916	C2yGroup08-12	C2yGroup00-10
Cs	T=850	Undirected	449			1	40	KCoCs-Al2O3	850	9.348595	15	3	1.5	10.5	2	34.151195	27.374138	3.33229	20.97436	9.757464	61.41618	6.964529	2.384066	20.393222	6.980916	C2yGroup08-12	C2yGroup00-10
Al2O3	T=850	Undirected	450			1	40	KCoCs-Al2O3	850	9.348595	15	3	1.5	10.5	2	34.151195	27.374138	3.33229	20.97436	9.757464	61.41618	6.964529	2.384066	20.393222	6.980916	C2yGroup08-12	C2yGroup00-10
K	T=850	Undirected	451			1	41	KYHf-Al2O3	850	10.751024	15	3.6	0.9	10.5	4	20.506519	52.427346	0.60126	10.806037	2.932042	52.695617	7.012426	3.738598	34.196081	18.231265	C2yGroup08-12	C2yGroup10-20
Y	T=850	Undirected	452			1	41	KYHf-Al2O3	850	10.751024	15	3.6	0.9	10.5	4	20.506519	52.427346	0.60126	10.806037	2.932042	52.695617	7.012426	3.738598	34.196081	18.231265	C2yGroup08-12	C2yGroup10-20
Hf	T=850	Undirected	453			1	41	KYHf-Al2O3	850	10.751024	15	3.6	0.9	10.5	4	20.506519	52.427346	0.60126	10.806037	2.932042	52.695617	7.012426	3.738598	34.196081	18.231265	C2yGroup08-12	C2yGroup10-20
Al2O3	T=850	Undirected	454			1	41	KYHf-Al2O3	850	10.751024	15	3.6	0.9	10.5	4	20.506519	52.427346	0.60126	10.806037	2.932042	52.695617	7.012426	3.738598	34.196081	18.231265	C2yGroup08-12	C2yGroup10-20
K	T=800	Undirected	455			1	42	KLaW-Al2O3	800	4.712427	20	8	4	8	2	23.970594	19.6592	1.36219	16.555492	5.682754	69.06584	1.957641	2.754786	8.166844	11.492356	C2yGroup00-08	C2yGroup00-10
La	T=800	Undirected	456			1	42	KLaW-Al2O3	800	4.712427	20	8	4	8	2	23.970594	19.6592	1.36219	16.555492	5.682754	69.06584	1.957641	2.754786	8.166844	11.492356	C2yGroup00-08	C2yGroup00-10
W	T=800	Undirected	457			1	42	KLaW-Al2O3	800	4.712427	20	8	4	8	2	23.970594	19.6592	1.36219	16.555492	5.682754	69.06584	1.957641	2.754786	8.166844	11.492356	C2yGroup00-08	C2yGroup00-10
Al2O3	T=800	Undirected	458			1	42	KLaW-Al2O3	800	4.712427	20	8	4	8	2	23.970594	19.6592	1.36219	16.555492	5.682754	69.06584	1.957641	2.754786	8.166844	11.492356	C2yGroup00-08	C2yGroup00-10
Ti	T=850	Undirected	459			1	43	TiMnY-Al2O3	850	10.431945	20	11.333333	5.666667	3	2	32.350168	32.246959	13.614223	12.325094	42.083933	38.09901	8.348257	2.083688	25.805916	6.441042	C2yGroup08-12	C2yGroup10-20
Mn	T=850	Undirected	460			1	43	TiMnY-Al2O3	850	10.431945	20	11.333333	5.666667	3	2	32.350168	32.246959	13.614223	12.325094	42.083933	38.09901	8.348257	2.083688	25.805916	6.441042	C2yGroup08-12	C2yGroup10-20
Y	T=850	Undirected	461			1	43	TiMnY-Al2O3	850	10.431945	20	11.333333	5.666667	3	2	32.350168	32.246959	13.614223	12.325094	42.083933	38.09901	8.348257	2.083688	25.805916	6.441042	C2yGroup08-12	C2yGroup10-20
Al2O3	T=850	Undirected	462			1	43	TiMnY-Al2O3	850	10.431945	20	11.333333	5.666667	3	2	32.350168	32.246959	13.614223	12.325094	42.083933	38.09901	8.348257	2.083688	25.805916	6.441042	C2yGroup08-12	C2yGroup10-20
Ti	T=850	Undirected	463			1	44	TiFeMo-Al2O3	850	9.393557	20	8	4	8	2	36.84971	25.491537	19.650948	8.961194	53.32728	24.31822	7.254388	2.139169	19.686419	5.805118	C2yGroup08-12	C2yGroup00-10
Fe	T=850	Undirected	464			1	44	TiFeMo-Al2O3	850	9.393557	20	8	4	8	2	36.84971	25.491537	19.650948	8.961194	53.32728	24.31822	7.254388	2.139169	19.686419	5.805118	C2yGroup08-12	C2yGroup00-10
Mo	T=850	Undirected	465			1	44	TiFeMo-Al2O3	850	9.393557	20	8	4	8	2	36.84971	25.491537	19.650948	8.961194	53.32728	24.31822	7.254388	2.139169	19.686419	5.805118	C2yGroup08-12	C2yGroup00-10
Al2O3	T=850	Undirected	466			1	44	TiFeMo-Al2O3	850	9.393557	20	8	4	8	2	36.84971	25.491537	19.650948	8.961194	53.32728	24.31822	7.254388	2.139169	19.686419	5.805118	C2yGroup08-12	C2yGroup00-10
Ti	T=800	Undirected	467			1	45	TiCsLa-Al2O3	800	7.638206	20	8	4	8	2	30.710961	24.87127	9.921961	24.453319	32.307558	79.624077	6.147396	1.49081	20.016945	4.854325	C2yGroup00-08	C2yGroup00-10
Cs	T=800	Undirected	468			1	45	TiCsLa-Al2O3	800	7.638206	20	8	4	8	2	30.710961	24.87127	9.921961	24.453319	32.307558	79.624077	6.147396	1.49081	20.016945	4.854325	C2yGroup00-08	C2yGroup00-10
La	T=800	Undirected	469			1	45	TiCsLa-Al2O3	800	7.638206	20	8	4	8	2	30.710961	24.87127	9.921961	24.453319	32.307558	79.624077	6.147396	1.49081	20.016945	4.854325	C2yGroup00-08	C2yGroup00-10
Al2O3	T=800	Undirected	470			1	45	TiCsLa-Al2O3	800	7.638206	20	8	4	8	2	30.710961	24.87127	9.921961	24.453319	32.307558	79.624077	6.147396	1.49081	20.016945	4.854325	C2yGroup00-08	C2yGroup00-10
V	T=900	Undirected	471			1	46	VCuBa-Al2O3	900	1.772113	20	11.333333	5.666667	3	2	37.710515	4.699254	23.470466	15.851409	62.238519	42.034454	1.201693	0.57042	3.186626	1.512629	C2yGroup00-08	C2yGroup00-10
Cu	T=900	Undirected	472			1	46	VCuBa-Al2O3	900	1.772113	20	11.333333	5.666667	3	2	37.710515	4.699254	23.470466	15.851409	62.238519	42.034454	1.201693	0.57042	3.186626	1.512629	C2yGroup00-08	C2yGroup00-10
Ba	T=900	Undirected	473			1	46	VCuBa-Al2O3	900	1.772113	20	11.333333	5.666667	3	2	37.710515	4.699254	23.470466	15.851409	62.238519	42.034454	1.201693	0.57042	3.186626	1.512629	C2yGroup00-08	C2yGroup00-10
Al2O3	T=900	Undirected	474			1	46	VCuBa-Al2O3	900	1.772113	20	11.333333	5.666667	3	2	37.710515	4.699254	23.470466	15.851409	62.238519	42.034454	1.201693	0.57042	3.186626	1.512629	C2yGroup00-08	C2yGroup00-10
Fe	T=850	Undirected	475			1	47	FePdNd-Al2O3	850	11.62027	20	13.6	3.4	3	4	20.26495	57.341714	3.292813	9.539854	16.24881	47.075633	8.68703	2.93324	42.867264	14.47445	C2yGroup08-12	C2yGroup10-20
Pd	T=850	Undirected	476			1	47	FePdNd-Al2O3	850	11.62027	20	13.6	3.4	3	4	20.26495	57.341714	3.292813	9.539854	16.24881	47.075633	8.68703	2.93324	42.867264	14.47445	C2yGroup08-12	C2yGroup10-20
Nd	T=850	Undirected	477			1	47	FePdNd-Al2O3	850	11.62027	20	13.6	3.4	3	4	20.26495	57.341714	3.292813	9.539854	16.24881	47.075633	8.68703	2.93324	42.867264	14.47445	C2yGroup08-12	C2yGroup10-20
Al2O3	T=850	Undirected	478			1	47	FePdNd-Al2O3	850	11.62027	20	13.6	3.4	3	4	20.26495	57.341714	3.292813	9.539854	16.24881	47.075633	8.68703	2.93324	42.867264	14.47445	C2yGroup08-12	C2yGroup10-20
Fe	T=850	Undirected	479			1	48	FeBanone-Al2O3	850	4.858876	20	11.333333	5.666667	3	2	33.01295	14.718091	8.585194	19.494836	26.005534	59.052087	3.920236	0.93864	11.874843	2.843248	C2yGroup00-08	C2yGroup00-10
Ba	T=850	Undirected	480			1	48	FeBanone-Al2O3	850	4.858876	20	11.333333	5.666667	3	2	33.01295	14.718091	8.585194	19.494836	26.005534	59.052087	3.920236	0.93864	11.874843	2.843248	C2yGroup00-08	C2yGroup00-10
none	T=850	Undirected	481			1	48	FeBanone-Al2O3	850	4.858876	20	11.333333	5.666667	3	2	33.01295	14.718091	8.585194	19.494836	26.005534	59.052087	3.920236	0.93864	11.874843	2.843248	C2yGroup00-08	C2yGroup00-10
Al2O3	T=850	Undirected	482			1	48	FeBanone-Al2O3	850	4.858876	20	11.333333	5.666667	3	2	33.01295	14.718091	8.585194	19.494836	26.005534	59.052087	3.920236	0.93864	11.874843	2.843248	C2yGroup00-08	C2yGroup00-10
Fe	T=850	Undirected	483			1	49	FeLaW-Al2O3	850	2.736186	20	11.333333	5.666667	3	2	36.344316	7.528511	23.351384	7.119174	64.250443	19.588136	1.579919	1.156266	4.347087	3.181422	C2yGroup00-08	C2yGroup00-10
La	T=850	Undirected	484			1	49	FeLaW-Al2O3	850	2.736186	20	11.333333	5.666667	3	2	36.344316	7.528511	23.351384	7.119174	64.250443	19.588136	1.579919	1.156266	4.347087	3.181422	C2yGroup00-08	C2yGroup00-10
W	T=850	Undirected	485			1	49	FeLaW-Al2O3	850	2.736186	20	11.333333	5.666667	3	2	36.344316	7.528511	23.351384	7.119174	64.250443	19.588136	1.579919	1.156266	4.347087	3.181422	C2yGroup00-08	C2yGroup00-10
Al2O3	T=850	Undirected	486			1	49	FeLaW-Al2O3	850	2.736186	20	11.333333	5.666667	3	2	36.344316	7.528511	23.351384	7.119174	64.250443	19.588136	1.579919	1.156266	4.347087	3.181422	C2yGroup00-08	C2yGroup00-10
Co	T=900	Undirected	487			1	50	CoNiZr-Al2O3	900	1.319313	20	11.333333	5.666667	3	2	32.317352	4.082367	21.663969	12.939119	67.035099	40.037683	0.777405	0.541909	2.405534	1.676836	C2yGroup00-08	C2yGroup00-10
Ni	T=900	Undirected	488			1	50	CoNiZr-Al2O3	900	1.319313	20	11.333333	5.666667	3	2	32.317352	4.082367	21.663969	12.939119	67.035099	40.037683	0.777405	0.541909	2.405534	1.676836	C2yGroup00-08	C2yGroup00-10
Zr	T=900	Undirected	489			1	50	CoNiZr-Al2O3	900	1.319313	20	11.333333	5.666667	3	2	32.317352	4.082367	21.663969	12.939119	67.035099	40.037683	0.777405	0.541909	2.405534	1.676836	C2yGroup00-08	C2yGroup00-10
Al2O3	T=900	Undirected	490			1	50	CoNiZr-Al2O3	900	1.319313	20	11.333333	5.666667	3	2	32.317352	4.082367	21.663969	12.939119	67.035099	40.037683	0.777405	0.541909	2.405534	1.676836	C2yGroup00-08	C2yGroup00-10
Co	T=850	Undirected	491			1	51	CoZnNd-Al2O3	850	10.202227	20	8	4	8	2	36.093369	28.26621	6.542868	22.727351	18.127617	62.968217	7.564021	2.638206	20.956816	7.309394	C2yGroup08-12	C2yGroup10-20
Zn	T=850	Undirected	492			1	51	CoZnNd-Al2O3	850	10.202227	20	8	4	8	2	36.093369	28.26621	6.542868	22.727351	18.127617	62.968217	7.564021	2.638206	20.956816	7.309394	C2yGroup08-12	C2yGroup10-20
Nd	T=850	Undirected	493			1	51	CoZnNd-Al2O3	850	10.202227	20	8	4	8	2	36.093369	28.26621	6.542868	22.727351	18.127617	62.968217	7.564021	2.638206	20.956816	7.309394	C2yGroup08-12	C2yGroup10-20
Al2O3	T=850	Undirected	494			1	51	CoZnNd-Al2O3	850	10.202227	20	8	4	8	2	36.093369	28.26621	6.542868	22.727351	18.127617	62.968217	7.564021	2.638206	20.956816	7.309394	C2yGroup08-12	C2yGroup10-20
Co	T=800	Undirected	495			1	52	CoYTb-Al2O3	800	5.915548	20	11.333333	5.666667	3	2	35.822823	16.51335	12.031404	16.806957	33.585862	46.916897	3.913088	2.00246	10.92345	5.5899	C2yGroup00-08	C2yGroup00-10
Y	T=800	Undirected	496			1	52	CoYTb-Al2O3	800	5.915548	20	11.333333	5.666667	3	2	35.822823	16.51335	12.031404	16.806957	33.585862	46.916897	3.913088	2.00246	10.92345	5.5899	C2yGroup00-08	C2yGroup00-10
Tb	T=800	Undirected	497			1	52	CoYTb-Al2O3	800	5.915548	20	11.333333	5.666667	3	2	35.822823	16.51335	12.031404	16.806957	33.585862	46.916897	3.913088	2.00246	10.92345	5.5899	C2yGroup00-08	C2yGroup00-10
Al2O3	T=800	Undirected	498			1	52	CoYTb-Al2O3	800	5.915548	20	11.333333	5.666667	3	2	35.822823	16.51335	12.031404	16.806957	33.585862	46.916897	3.913088	2.00246	10.92345	5.5899	C2yGroup00-08	C2yGroup00-10
Ni	T=750	Undirected	499			1	53	NiCuZr-Al2O3	750	1.58127	20	4.8	1.2	14	4	37.752061	4.188566	30.782698	4.519314	81.539119	11.971039	0.493797	1.087473	1.308	2.880566	C2yGroup00-08	C2yGroup00-10
Cu	T=750	Undirected	500			1	53	NiCuZr-Al2O3	750	1.58127	20	4.8	1.2	14	4	37.752061	4.188566	30.782698	4.519314	81.539119	11.971039	0.493797	1.087473	1.308	2.880566	C2yGroup00-08	C2yGroup00-10
Zr	T=750	Undirected	501			1	53	NiCuZr-Al2O3	750	1.58127	20	4.8	1.2	14	4	37.752061	4.188566	30.782698	4.519314	81.539119	11.971039	0.493797	1.087473	1.308	2.880566	C2yGroup00-08	C2yGroup00-10
Al2O3	T=750	Undirected	502			1	53	NiCuZr-Al2O3	750	1.58127	20	4.8	1.2	14	4	37.752061	4.188566	30.782698	4.519314	81.539119	11.971039	0.493797	1.087473	1.308	2.880566	C2yGroup00-08	C2yGroup00-10
Ni	T=750	Undirected	503			1	54	NiZnLa-Al2O3	750	0.964211	10	2.571429	0.428571	7	6	25.539288	3.775403	28.099018	0.142447	110.022715	0.557756	0.365836	0.598374	1.432444	2.342955	C2yGroup00-08	C2yGroup00-10
Zn	T=750	Undirected	504			1	54	NiZnLa-Al2O3	750	0.964211	10	2.571429	0.428571	7	6	25.539288	3.775403	28.099018	0.142447	110.022715	0.557756	0.365836	0.598374	1.432444	2.342955	C2yGroup00-08	C2yGroup00-10
La	T=750	Undirected	505			1	54	NiZnLa-Al2O3	750	0.964211	10	2.571429	0.428571	7	6	25.539288	3.775403	28.099018	0.142447	110.022715	0.557756	0.365836	0.598374	1.432444	2.342955	C2yGroup00-08	C2yGroup00-10
Al2O3	T=750	Undirected	506			1	54	NiZnLa-Al2O3	750	0.964211	10	2.571429	0.428571	7	6	25.539288	3.775403	28.099018	0.142447	110.022715	0.557756	0.365836	0.598374	1.432444	2.342955	C2yGroup00-08	C2yGroup00-10
Cu	T=900	Undirected	507			1	55	CuYCe-Al2O3	900	1.677541	20	14.571429	2.428571	3	6	20.023891	8.377697	12.94091	4.438396	64.627349	22.165502	1.118816	0.558725	5.587406	2.790292	C2yGroup00-08	C2yGroup00-10
Y	T=900	Undirected	508			1	55	CuYCe-Al2O3	900	1.677541	20	14.571429	2.428571	3	6	20.023891	8.377697	12.94091	4.438396	64.627349	22.165502	1.118816	0.558725	5.587406	2.790292	C2yGroup00-08	C2yGroup00-10
Ce	T=900	Undirected	509			1	55	CuYCe-Al2O3	900	1.677541	20	14.571429	2.428571	3	6	20.023891	8.377697	12.94091	4.438396	64.627349	22.165502	1.118816	0.558725	5.587406	2.790292	C2yGroup00-08	C2yGroup00-10
Al2O3	T=900	Undirected	510			1	55	CuYCe-Al2O3	900	1.677541	20	14.571429	2.428571	3	6	20.023891	8.377697	12.94091	4.438396	64.627349	22.165502	1.118816	0.558725	5.587406	2.790292	C2yGroup00-08	C2yGroup00-10
Zn	T=850	Undirected	511			1	56	ZnPdCs-Al2O3	850	2.044943	15	3.857143	0.642857	10.5	6	26.940896	7.590479	27.280295	0.17567	101.259791	0.652057	0.380852	1.664091	1.413658	6.176821	C2yGroup00-08	C2yGroup00-10
Pd	T=850	Undirected	512			1	56	ZnPdCs-Al2O3	850	2.044943	15	3.857143	0.642857	10.5	6	26.940896	7.590479	27.280295	0.17567	101.259791	0.652057	0.380852	1.664091	1.413658	6.176821	C2yGroup00-08	C2yGroup00-10
Cs	T=850	Undirected	513			1	56	ZnPdCs-Al2O3	850	2.044943	15	3.857143	0.642857	10.5	6	26.940896	7.590479	27.280295	0.17567	101.259791	0.652057	0.380852	1.664091	1.413658	6.176821	C2yGroup00-08	C2yGroup00-10
Al2O3	T=850	Undirected	514			1	56	ZnPdCs-Al2O3	850	2.044943	15	3.857143	0.642857	10.5	6	26.940896	7.590479	27.280295	0.17567	101.259791	0.652057	0.380852	1.664091	1.413658	6.176821	C2yGroup00-08	C2yGroup00-10
Sr	T=850	Undirected	515			1	57	SrPdnone-Al2O3	850	9.055673	10	6.8	1.7	1.5	4	21.00169	43.118782	2.908194	11.189641	13.847428	53.279718	7.07662	1.979053	33.695479	9.423303	C2yGroup08-12	C2yGroup00-10
Pd	T=850	Undirected	516			1	57	SrPdnone-Al2O3	850	9.055673	10	6.8	1.7	1.5	4	21.00169	43.118782	2.908194	11.189641	13.847428	53.279718	7.07662	1.979053	33.695479	9.423303	C2yGroup08-12	C2yGroup00-10
none	T=850	Undirected	517			1	57	SrPdnone-Al2O3	850	9.055673	10	6.8	1.7	1.5	4	21.00169	43.118782	2.908194	11.189641	13.847428	53.279718	7.07662	1.979053	33.695479	9.423303	C2yGroup08-12	C2yGroup00-10
Al2O3	T=850	Undirected	518			1	57	SrPdnone-Al2O3	850	9.055673	10	6.8	1.7	1.5	4	21.00169	43.118782	2.908194	11.189641	13.847428	53.279718	7.07662	1.979053	33.695479	9.423303	C2yGroup08-12	C2yGroup00-10
Y	T=850	Undirected	519			1	58	YPdBa-Al2O3	850	9.364501	20	8	4	8	2	33.553186	27.909425	8.41628	20.55814	25.083401	61.270308	7.633366	1.731135	22.750049	5.159375	C2yGroup08-12	C2yGroup00-10
Pd	T=850	Undirected	520			1	58	YPdBa-Al2O3	850	9.364501	20	8	4	8	2	33.553186	27.909425	8.41628	20.55814	25.083401	61.270308	7.633366	1.731135	22.750049	5.159375	C2yGroup08-12	C2yGroup00-10
Ba	T=850	Undirected	521			1	58	YPdBa-Al2O3	850	9.364501	20	8	4	8	2	33.553186	27.909425	8.41628	20.55814	25.083401	61.270308	7.633366	1.731135	22.750049	5.159375	C2yGroup08-12	C2yGroup00-10
Al2O3	T=850	Undirected	522			1	58	YPdBa-Al2O3	850	9.364501	20	8	4	8	2	33.553186	27.909425	8.41628	20.55814	25.083401	61.270308	7.633366	1.731135	22.750049	5.159375	C2yGroup08-12	C2yGroup00-10
Zr	T=850	Undirected	523			1	59	ZrCsLa-Al2O3	850	9.279458	15	3	1.5	10.5	2	31.236327	29.707264	-0.977098	24.424128	-3.128083	78.191419	5.769326	3.510132	18.469925	11.237339	C2yGroup08-12	C2yGroup00-10
Cs	T=850	Undirected	524			1	59	ZrCsLa-Al2O3	850	9.279458	15	3	1.5	10.5	2	31.236327	29.707264	-0.977098	24.424128	-3.128083	78.191419	5.769326	3.510132	18.469925	11.237339	C2yGroup08-12	C2yGroup00-10
La	T=850	Undirected	525			1	59	ZrCsLa-Al2O3	850	9.279458	15	3	1.5	10.5	2	31.236327	29.707264	-0.977098	24.424128	-3.128083	78.191419	5.769326	3.510132	18.469925	11.237339	C2yGroup08-12	C2yGroup00-10
Al2O3	T=850	Undirected	526			1	59	ZrCsLa-Al2O3	850	9.279458	15	3	1.5	10.5	2	31.236327	29.707264	-0.977098	24.424128	-3.128083	78.191419	5.769326	3.510132	18.469925	11.237339	C2yGroup08-12	C2yGroup00-10
Li	T=850	Undirected	527			1	60	LiKCo-SiO2	850	10.435427	10	2	1	7	2	30.320719	34.416819	5.974936	13.455883	19.705786	44.378509	7.664013	2.771414	25.276488	9.140331	C2yGroup08-12	C2yGroup10-20
K	T=850	Undirected	528			1	60	LiKCo-SiO2	850	10.435427	10	2	1	7	2	30.320719	34.416819	5.974936	13.455883	19.705786	44.378509	7.664013	2.771414	25.276488	9.140331	C2yGroup08-12	C2yGroup10-20
Co	T=850	Undirected	529			1	60	LiKCo-SiO2	850	10.435427	10	2	1	7	2	30.320719	34.416819	5.974936	13.455883	19.705786	44.378509	7.664013	2.771414	25.276488	9.140331	C2yGroup08-12	C2yGroup10-20
SiO2	T=850	Undirected	530			1	60	LiKCo-SiO2	850	10.435427	10	2	1	7	2	30.320719	34.416819	5.974936	13.455883	19.705786	44.378509	7.664013	2.771414	25.276488	9.140331	C2yGroup08-12	C2yGroup10-20
Li	T=900	Undirected	531			1	61	LiFeW-SiO2	900	6.518734	20	8	4	8	2	36.880368	17.67535	22.105108	4.459545	59.93733	12.091921	5.536948	0.981786	15.013267	2.662083	C2yGroup00-08	C2yGroup00-10
Fe	T=900	Undirected	532			1	61	LiFeW-SiO2	900	6.518734	20	8	4	8	2	36.880368	17.67535	22.105108	4.459545	59.93733	12.091921	5.536948	0.981786	15.013267	2.662083	C2yGroup00-08	C2yGroup00-10
W	T=900	Undirected	533			1	61	LiFeW-SiO2	900	6.518734	20	8	4	8	2	36.880368	17.67535	22.105108	4.459545	59.93733	12.091921	5.536948	0.981786	15.013267	2.662083	C2yGroup00-08	C2yGroup00-10
SiO2	T=900	Undirected	534			1	61	LiFeW-SiO2	900	6.518734	20	8	4	8	2	36.880368	17.67535	22.105108	4.459545	59.93733	12.091921	5.536948	0.981786	15.013267	2.662083	C2yGroup00-08	C2yGroup00-10
Li	T=850	Undirected	535			1	62	LiNinone-SiO2	850	8.130311	20	8	4	8	2	34.944263	23.266512	18.698549	5.670825	53.509639	16.2282	6.508581	1.62173	18.625607	4.640905	C2yGroup08-12	C2yGroup00-10
Ni	T=850	Undirected	536			1	62	LiNinone-SiO2	850	8.130311	20	8	4	8	2	34.944263	23.266512	18.698549	5.670825	53.509639	16.2282	6.508581	1.62173	18.625607	4.640905	C2yGroup08-12	C2yGroup00-10
none	T=850	Undirected	537			1	62	LiNinone-SiO2	850	8.130311	20	8	4	8	2	34.944263	23.266512	18.698549	5.670825	53.509639	16.2282	6.508581	1.62173	18.625607	4.640905	C2yGroup08-12	C2yGroup00-10
SiO2	T=850	Undirected	538			1	62	LiNinone-SiO2	850	8.130311	20	8	4	8	2	34.944263	23.266512	18.698549	5.670825	53.509639	16.2282	6.508581	1.62173	18.625607	4.640905	C2yGroup08-12	C2yGroup00-10
Li	T=850	Undirected	539			1	63	LiNdTb-SiO2	850	8.41633	20	8	4	8	2	26.425462	31.849322	21.89891	3.879982	82.870489	14.682739	6.790169	1.626161	25.695555	6.153767	C2yGroup08-12	C2yGroup00-10
Nd	T=850	Undirected	540			1	63	LiNdTb-SiO2	850	8.41633	20	8	4	8	2	26.425462	31.849322	21.89891	3.879982	82.870489	14.682739	6.790169	1.626161	25.695555	6.153767	C2yGroup08-12	C2yGroup00-10
Tb	T=850	Undirected	541			1	63	LiNdTb-SiO2	850	8.41633	20	8	4	8	2	26.425462	31.849322	21.89891	3.879982	82.870489	14.682739	6.790169	1.626161	25.695555	6.153767	C2yGroup08-12	C2yGroup00-10
SiO2	T=850	Undirected	542			1	63	LiNdTb-SiO2	850	8.41633	20	8	4	8	2	26.425462	31.849322	21.89891	3.879982	82.870489	14.682739	6.790169	1.626161	25.695555	6.153767	C2yGroup08-12	C2yGroup00-10
Na	T=850	Undirected	543			1	64	NaSrMo-SiO2	850	12.886254	10	2	1	7	2	36.559764	35.247093	13.89196	7.537347	37.997948	20.616509	10.193094	2.69316	27.880634	7.366459	C2yGroup12+	C2yGroup10-20
Sr	T=850	Undirected	544			1	64	NaSrMo-SiO2	850	12.886254	10	2	1	7	2	36.559764	35.247093	13.89196	7.537347	37.997948	20.616509	10.193094	2.69316	27.880634	7.366459	C2yGroup12+	C2yGroup10-20
Mo	T=850	Undirected	545			1	64	NaSrMo-SiO2	850	12.886254	10	2	1	7	2	36.559764	35.247093	13.89196	7.537347	37.997948	20.616509	10.193094	2.69316	27.880634	7.366459	C2yGroup12+	C2yGroup10-20
SiO2	T=850	Undirected	546			1	64	NaSrMo-SiO2	850	12.886254	10	2	1	7	2	36.559764	35.247093	13.89196	7.537347	37.997948	20.616509	10.193094	2.69316	27.880634	7.366459	C2yGroup12+	C2yGroup10-20
Mg	T=800	Undirected	547			1	66	MgCuSr-SiO2	800	7.306872	10	5.666667	2.833333	1.5	2	27.092446	26.970145	12.182446	14.444304	44.966209	53.314876	5.571535	1.735336	20.564902	6.405239	C2yGroup00-08	C2yGroup00-10
Cu	T=800	Undirected	548			1	66	MgCuSr-SiO2	800	7.306872	10	5.666667	2.833333	1.5	2	27.092446	26.970145	12.182446	14.444304	44.966209	53.314876	5.571535	1.735336	20.564902	6.405239	C2yGroup00-08	C2yGroup00-10
Sr	T=800	Undirected	549			1	66	MgCuSr-SiO2	800	7.306872	10	5.666667	2.833333	1.5	2	27.092446	26.970145	12.182446	14.444304	44.966209	53.314876	5.571535	1.735336	20.564902	6.405239	C2yGroup00-08	C2yGroup00-10
SiO2	T=800	Undirected	550			1	66	MgCuSr-SiO2	800	7.306872	10	5.666667	2.833333	1.5	2	27.092446	26.970145	12.182446	14.444304	44.966209	53.314876	5.571535	1.735336	20.564902	6.405239	C2yGroup00-08	C2yGroup00-10
K	T=850	Undirected	551			1	67	KMnLa-SiO2	850	8.105403	20	8	4	8	2	36.549259	22.176655	20.969148	3.400946	57.372293	9.305102	6.499522	1.605881	17.78291	4.393744	C2yGroup08-12	C2yGroup00-10
Mn	T=850	Undirected	552			1	67	KMnLa-SiO2	850	8.105403	20	8	4	8	2	36.549259	22.176655	20.969148	3.400946	57.372293	9.305102	6.499522	1.605881	17.78291	4.393744	C2yGroup08-12	C2yGroup00-10
La	T=850	Undirected	553			1	67	KMnLa-SiO2	850	8.105403	20	8	4	8	2	36.549259	22.176655	20.969148	3.400946	57.372293	9.305102	6.499522	1.605881	17.78291	4.393744	C2yGroup08-12	C2yGroup00-10
SiO2	T=850	Undirected	554			1	67	KMnLa-SiO2	850	8.105403	20	8	4	8	2	36.549259	22.176655	20.969148	3.400946	57.372293	9.305102	6.499522	1.605881	17.78291	4.393744	C2yGroup08-12	C2yGroup00-10
Mn	T=800	Undirected	555			1	68	MnTbHf-CaO	800	8.862521	10	5.666667	2.833333	1.5	2	27.869394	31.800193	3.892227	21.631894	13.965956	77.618816	7.070514	1.792007	25.370177	6.430016	C2yGroup08-12	C2yGroup00-10
Tb	T=800	Undirected	556			1	68	MnTbHf-CaO	800	8.862521	10	5.666667	2.833333	1.5	2	27.869394	31.800193	3.892227	21.631894	13.965956	77.618816	7.070514	1.792007	25.370177	6.430016	C2yGroup08-12	C2yGroup00-10
Hf	T=800	Undirected	557			1	68	MnTbHf-CaO	800	8.862521	10	5.666667	2.833333	1.5	2	27.869394	31.800193	3.892227	21.631894	13.965956	77.618816	7.070514	1.792007	25.370177	6.430016	C2yGroup08-12	C2yGroup00-10
CaO	T=800	Undirected	558			1	68	MnTbHf-CaO	800	8.862521	10	5.666667	2.833333	1.5	2	27.869394	31.800193	3.892227	21.631894	13.965956	77.618816	7.070514	1.792007	25.370177	6.430016	C2yGroup08-12	C2yGroup00-10
Ti	T=850	Undirected	559			1	69	TiSrLa-SiO2	850	8.410364	20	11.333333	5.666667	3	2	29.335919	28.669168	24.22131	7.025256	82.56537	23.947624	6.943961	1.466403	23.670509	4.99866	C2yGroup08-12	C2yGroup00-10
Sr	T=850	Undirected	560			1	69	TiSrLa-SiO2	850	8.410364	20	11.333333	5.666667	3	2	29.335919	28.669168	24.22131	7.025256	82.56537	23.947624	6.943961	1.466403	23.670509	4.99866	C2yGroup08-12	C2yGroup00-10
La	T=850	Undirected	561			1	69	TiSrLa-SiO2	850	8.410364	20	11.333333	5.666667	3	2	29.335919	28.669168	24.22131	7.025256	82.56537	23.947624	6.943961	1.466403	23.670509	4.99866	C2yGroup08-12	C2yGroup00-10
SiO2	T=850	Undirected	562			1	69	TiSrLa-SiO2	850	8.410364	20	11.333333	5.666667	3	2	29.335919	28.669168	24.22131	7.025256	82.56537	23.947624	6.943961	1.466403	23.670509	4.99866	C2yGroup08-12	C2yGroup00-10
Ti	T=900	Undirected	563			1	70	TiMoNd-SiO2	900	4.547072	20	14.571429	2.428571	3	6	30.765986	14.779541	23.613807	1.776482	76.752966	5.774174	3.87204	0.675032	12.585456	2.194086	C2yGroup00-08	C2yGroup00-10
Mo	T=900	Undirected	564			1	70	TiMoNd-SiO2	900	4.547072	20	14.571429	2.428571	3	6	30.765986	14.779541	23.613807	1.776482	76.752966	5.774174	3.87204	0.675032	12.585456	2.194086	C2yGroup00-08	C2yGroup00-10
Nd	T=900	Undirected	565			1	70	TiMoNd-SiO2	900	4.547072	20	14.571429	2.428571	3	6	30.765986	14.779541	23.613807	1.776482	76.752966	5.774174	3.87204	0.675032	12.585456	2.194086	C2yGroup00-08	C2yGroup00-10
SiO2	T=900	Undirected	566			1	70	TiMoNd-SiO2	900	4.547072	20	14.571429	2.428571	3	6	30.765986	14.779541	23.613807	1.776482	76.752966	5.774174	3.87204	0.675032	12.585456	2.194086	C2yGroup00-08	C2yGroup00-10
V	T=850	Undirected	567			1	72	VCsNd-SiO2	850	8.015579	20	11.333333	5.666667	3	2	31.06391	25.803508	16.810781	12.613934	54.116759	40.606393	6.645931	1.369647	21.394381	4.409127	C2yGroup08-12	C2yGroup00-10
Cs	T=850	Undirected	568			1	72	VCsNd-SiO2	850	8.015579	20	11.333333	5.666667	3	2	31.06391	25.803508	16.810781	12.613934	54.116759	40.606393	6.645931	1.369647	21.394381	4.409127	C2yGroup08-12	C2yGroup00-10
Nd	T=850	Undirected	569			1	72	VCsNd-SiO2	850	8.015579	20	11.333333	5.666667	3	2	31.06391	25.803508	16.810781	12.613934	54.116759	40.606393	6.645931	1.369647	21.394381	4.409127	C2yGroup08-12	C2yGroup00-10
SiO2	T=850	Undirected	570			1	72	VCsNd-SiO2	850	8.015579	20	11.333333	5.666667	3	2	31.06391	25.803508	16.810781	12.613934	54.116759	40.606393	6.645931	1.369647	21.394381	4.409127	C2yGroup08-12	C2yGroup00-10
Mn	T=850	Undirected	571			1	73	MnFeCu-SiO2	850	7.395275	20	11.333333	5.666667	3	2	34.645135	21.345782	17.279506	11.462621	49.875707	33.085803	6.121558	1.273716	17.669315	3.676464	C2yGroup00-08	C2yGroup00-10
Fe	T=850	Undirected	572			1	73	MnFeCu-SiO2	850	7.395275	20	11.333333	5.666667	3	2	34.645135	21.345782	17.279506	11.462621	49.875707	33.085803	6.121558	1.273716	17.669315	3.676464	C2yGroup00-08	C2yGroup00-10
Cu	T=850	Undirected	573			1	73	MnFeCu-SiO2	850	7.395275	20	11.333333	5.666667	3	2	34.645135	21.345782	17.279506	11.462621	49.875707	33.085803	6.121558	1.273716	17.669315	3.676464	C2yGroup00-08	C2yGroup00-10
SiO2	T=850	Undirected	574			1	73	MnFeCu-SiO2	850	7.395275	20	11.333333	5.666667	3	2	34.645135	21.345782	17.279506	11.462621	49.875707	33.085803	6.121558	1.273716	17.669315	3.676464	C2yGroup00-08	C2yGroup00-10
Mn	T=900	Undirected	575			1	74	MnZnSr-SiO2	900	10.39965	20	4	2	14	2	31.814114	32.688793	16.237176	2.617508	51.03765	8.227506	8.249894	2.149756	25.931554	6.75724	C2yGroup08-12	C2yGroup10-20
Zn	T=900	Undirected	576			1	74	MnZnSr-SiO2	900	10.39965	20	4	2	14	2	31.814114	32.688793	16.237176	2.617508	51.03765	8.227506	8.249894	2.149756	25.931554	6.75724	C2yGroup08-12	C2yGroup10-20
Sr	T=900	Undirected	577			1	74	MnZnSr-SiO2	900	10.39965	20	4	2	14	2	31.814114	32.688793	16.237176	2.617508	51.03765	8.227506	8.249894	2.149756	25.931554	6.75724	C2yGroup08-12	C2yGroup10-20
SiO2	T=900	Undirected	578			1	74	MnZnSr-SiO2	900	10.39965	20	4	2	14	2	31.814114	32.688793	16.237176	2.617508	51.03765	8.227506	8.249894	2.149756	25.931554	6.75724	C2yGroup08-12	C2yGroup10-20
Co	T=850	Undirected	579			1	75	CoNiCu-SiO2	850	6.126648	20	8	4	8	2	33.903487	18.070849	11.509184	14.212443	33.946903	41.920299	4.375408	1.75124	12.905481	5.165368	C2yGroup00-08	C2yGroup00-10
Ni	T=850	Undirected	580			1	75	CoNiCu-SiO2	850	6.126648	20	8	4	8	2	33.903487	18.070849	11.509184	14.212443	33.946903	41.920299	4.375408	1.75124	12.905481	5.165368	C2yGroup00-08	C2yGroup00-10
Cu	T=850	Undirected	581			1	75	CoNiCu-SiO2	850	6.126648	20	8	4	8	2	33.903487	18.070849	11.509184	14.212443	33.946903	41.920299	4.375408	1.75124	12.905481	5.165368	C2yGroup00-08	C2yGroup00-10
SiO2	T=850	Undirected	582			1	75	CoNiCu-SiO2	850	6.126648	20	8	4	8	2	33.903487	18.070849	11.509184	14.212443	33.946903	41.920299	4.375408	1.75124	12.905481	5.165368	C2yGroup00-08	C2yGroup00-10
Co	T=800	Undirected	583			1	76	CoYNd-SiO2	800	8.709562	20	11.333333	5.666667	3	2	23.484185	37.086924	19.37843	6.625275	82.516937	28.211643	6.664669	2.044893	28.379392	8.707532	C2yGroup08-12	C2yGroup00-10
Y	T=800	Undirected	584			1	76	CoYNd-SiO2	800	8.709562	20	11.333333	5.666667	3	2	23.484185	37.086924	19.37843	6.625275	82.516937	28.211643	6.664669	2.044893	28.379392	8.707532	C2yGroup08-12	C2yGroup00-10
Nd	T=800	Undirected	585			1	76	CoYNd-SiO2	800	8.709562	20	11.333333	5.666667	3	2	23.484185	37.086924	19.37843	6.625275	82.516937	28.211643	6.664669	2.044893	28.379392	8.707532	C2yGroup08-12	C2yGroup00-10
SiO2	T=800	Undirected	586			1	76	CoYNd-SiO2	800	8.709562	20	11.333333	5.666667	3	2	23.484185	37.086924	19.37843	6.625275	82.516937	28.211643	6.664669	2.044893	28.379392	8.707532	C2yGroup08-12	C2yGroup00-10
Ni	T=700	Undirected	587			1	77	NiWnone-SiO2	700	0.623214	15	3	1.5	10.5	2	2.177679	28.618285	0.50763	1.444938	23.310612	66.352176	-0.035065	0.658279	-1.610194	30.22848	C2yGroup00-08	C2yGroup00-10
W	T=700	Undirected	588			1	77	NiWnone-SiO2	700	0.623214	15	3	1.5	10.5	2	2.177679	28.618285	0.50763	1.444938	23.310612	66.352176	-0.035065	0.658279	-1.610194	30.22848	C2yGroup00-08	C2yGroup00-10
none	T=700	Undirected	589			1	77	NiWnone-SiO2	700	0.623214	15	3	1.5	10.5	2	2.177679	28.618285	0.50763	1.444938	23.310612	66.352176	-0.035065	0.658279	-1.610194	30.22848	C2yGroup00-08	C2yGroup00-10
SiO2	T=700	Undirected	590			1	77	NiWnone-SiO2	700	0.623214	15	3	1.5	10.5	2	2.177679	28.618285	0.50763	1.444938	23.310612	66.352176	-0.035065	0.658279	-1.610194	30.22848	C2yGroup00-08	C2yGroup00-10
Cu	T=900	Undirected	591			1	78	CuLaTb-SiO2	900	3.901878	20	8	4	8	2	36.999676	10.545709	18.152594	14.886474	49.061494	40.234066	3.132972	0.768906	8.467566	2.078143	C2yGroup00-08	C2yGroup00-10
La	T=900	Undirected	592			1	78	CuLaTb-SiO2	900	3.901878	20	8	4	8	2	36.999676	10.545709	18.152594	14.886474	49.061494	40.234066	3.132972	0.768906	8.467566	2.078143	C2yGroup00-08	C2yGroup00-10
Tb	T=900	Undirected	593			1	78	CuLaTb-SiO2	900	3.901878	20	8	4	8	2	36.999676	10.545709	18.152594	14.886474	49.061494	40.234066	3.132972	0.768906	8.467566	2.078143	C2yGroup00-08	C2yGroup00-10
SiO2	T=900	Undirected	594			1	78	CuLaTb-SiO2	900	3.901878	20	8	4	8	2	36.999676	10.545709	18.152594	14.886474	49.061494	40.234066	3.132972	0.768906	8.467566	2.078143	C2yGroup00-08	C2yGroup00-10
Cu	T=800	Undirected	595			1	79	Cunonenone-SiO2	800	8.110494	10	5.666667	2.833333	1.5	2	34.300717	23.645261	15.004288	9.106399	43.743365	26.548713	6.404562	1.705931	18.671802	4.973456	C2yGroup08-12	C2yGroup00-10
none	T=800	Undirected	596			1	79	Cunonenone-SiO2	800	8.110494	10	5.666667	2.833333	1.5	2	34.300717	23.645261	15.004288	9.106399	43.743365	26.548713	6.404562	1.705931	18.671802	4.973456	C2yGroup08-12	C2yGroup00-10
none	T=800	Undirected	597			1	79	Cunonenone-SiO2	800	8.110494	10	5.666667	2.833333	1.5	2	34.300717	23.645261	15.004288	9.106399	43.743365	26.548713	6.404562	1.705931	18.671802	4.973456	C2yGroup08-12	C2yGroup00-10
SiO2	T=800	Undirected	598			1	79	Cunonenone-SiO2	800	8.110494	10	5.666667	2.833333	1.5	2	34.300717	23.645261	15.004288	9.106399	43.743365	26.548713	6.404562	1.705931	18.671802	4.973456	C2yGroup08-12	C2yGroup00-10
Zn	T=850	Undirected	599			1	80	ZnSrPd-SiO2	850	1.199864	20	4	2	14	2	43.480288	2.759559	27.102463	15.101965	62.332759	34.7329	0.302718	0.897147	0.696219	2.063342	C2yGroup00-08	C2yGroup00-10
Sr	T=850	Undirected	600			1	80	ZnSrPd-SiO2	850	1.199864	20	4	2	14	2	43.480288	2.759559	27.102463	15.101965	62.332759	34.7329	0.302718	0.897147	0.696219	2.063342	C2yGroup00-08	C2yGroup00-10
Pd	T=850	Undirected	601			1	80	ZnSrPd-SiO2	850	1.199864	20	4	2	14	2	43.480288	2.759559	27.102463	15.101965	62.332759	34.7329	0.302718	0.897147	0.696219	2.063342	C2yGroup00-08	C2yGroup00-10
SiO2	T=850	Undirected	602			1	80	ZnSrPd-SiO2	850	1.199864	20	4	2	14	2	43.480288	2.759559	27.102463	15.101965	62.332759	34.7329	0.302718	0.897147	0.696219	2.063342	C2yGroup00-08	C2yGroup00-10
Zr	T=900	Undirected	603			1	81	ZrCsCs-SiO2	900	2.490951	15	10.928571	1.821429	2.25	6	18.0018	13.837233	9.876384	5.247166	54.863314	29.148007	1.82166	0.669291	10.119321	3.717912	C2yGroup00-08	C2yGroup00-10
Cs	T=900	Undirected	604			1	81	ZrCsCs-SiO2	900	2.490951	15	10.928571	1.821429	2.25	6	18.0018	13.837233	9.876384	5.247166	54.863314	29.148007	1.82166	0.669291	10.119321	3.717912	C2yGroup00-08	C2yGroup00-10
Cs	T=900	Undirected	605			1	81	ZrCsCs-SiO2	900	2.490951	15	10.928571	1.821429	2.25	6	18.0018	13.837233	9.876384	5.247166	54.863314	29.148007	1.82166	0.669291	10.119321	3.717912	C2yGroup00-08	C2yGroup00-10
SiO2	T=900	Undirected	606			1	81	ZrCsCs-SiO2	900	2.490951	15	10.928571	1.821429	2.25	6	18.0018	13.837233	9.876384	5.247166	54.863314	29.148007	1.82166	0.669291	10.119321	3.717912	C2yGroup00-08	C2yGroup00-10
Mo	T=850	Undirected	607			1	82	MoBanone-SiO2	850	8.501991	20	8	4	8	2	32.776361	25.939399	15.698379	5.625714	47.89543	17.163937	6.796402	1.705589	20.735682	5.203717	C2yGroup08-12	C2yGroup00-10
Ba	T=850	Undirected	608			1	82	MoBanone-SiO2	850	8.501991	20	8	4	8	2	32.776361	25.939399	15.698379	5.625714	47.89543	17.163937	6.796402	1.705589	20.735682	5.203717	C2yGroup08-12	C2yGroup00-10
none	T=850	Undirected	609			1	82	MoBanone-SiO2	850	8.501991	20	8	4	8	2	32.776361	25.939399	15.698379	5.625714	47.89543	17.163937	6.796402	1.705589	20.735682	5.203717	C2yGroup08-12	C2yGroup00-10
SiO2	T=850	Undirected	610			1	82	MoBanone-SiO2	850	8.501991	20	8	4	8	2	32.776361	25.939399	15.698379	5.625714	47.89543	17.163937	6.796402	1.705589	20.735682	5.203717	C2yGroup08-12	C2yGroup00-10
Cs	T=850	Undirected	611			1	83	CsBaCe-SiO2	850	7.794678	15	3	1.5	10.5	2	23.207415	33.587015	8.578123	6.926097	36.962854	29.844328	5.736556	2.058122	24.718634	8.868381	C2yGroup00-08	C2yGroup00-10
Ba	T=850	Undirected	612			1	83	CsBaCe-SiO2	850	7.794678	15	3	1.5	10.5	2	23.207415	33.587015	8.578123	6.926097	36.962854	29.844328	5.736556	2.058122	24.718634	8.868381	C2yGroup00-08	C2yGroup00-10
Ce	T=850	Undirected	613			1	83	CsBaCe-SiO2	850	7.794678	15	3	1.5	10.5	2	23.207415	33.587015	8.578123	6.926097	36.962854	29.844328	5.736556	2.058122	24.718634	8.868381	C2yGroup00-08	C2yGroup00-10
SiO2	T=850	Undirected	614			1	83	CsBaCe-SiO2	850	7.794678	15	3	1.5	10.5	2	23.207415	33.587015	8.578123	6.926097	36.962854	29.844328	5.736556	2.058122	24.718634	8.868381	C2yGroup00-08	C2yGroup00-10
Li	T=850	Undirected	615			1	84	LiVEu-CaO	850	13.643583	20	4	2	14	2	36.641468	37.235361	3.207458	19.299616	8.753629	52.671514	9.37547	4.268113	25.587048	11.648313	C2yGroup12+	C2yGroup10-20
V	T=850	Undirected	616			1	84	LiVEu-CaO	850	13.643583	20	4	2	14	2	36.641468	37.235361	3.207458	19.299616	8.753629	52.671514	9.37547	4.268113	25.587048	11.648313	C2yGroup12+	C2yGroup10-20
Eu	T=850	Undirected	617			1	84	LiVEu-CaO	850	13.643583	20	4	2	14	2	36.641468	37.235361	3.207458	19.299616	8.753629	52.671514	9.37547	4.268113	25.587048	11.648313	C2yGroup12+	C2yGroup10-20
CaO	T=850	Undirected	618			1	84	LiVEu-CaO	850	13.643583	20	4	2	14	2	36.641468	37.235361	3.207458	19.299616	8.753629	52.671514	9.37547	4.268113	25.587048	11.648313	C2yGroup12+	C2yGroup10-20
Li	T=750	Undirected	619			1	85	LiCoMo-CaO	750	4.800301	10	5.666667	2.833333	1.5	2	25.442435	18.867302	1.670228	22.421339	6.564733	88.125759	2.765078	2.035223	10.867977	7.999325	C2yGroup00-08	C2yGroup00-10
Co	T=750	Undirected	620			1	85	LiCoMo-CaO	750	4.800301	10	5.666667	2.833333	1.5	2	25.442435	18.867302	1.670228	22.421339	6.564733	88.125759	2.765078	2.035223	10.867977	7.999325	C2yGroup00-08	C2yGroup00-10
Mo	T=750	Undirected	621			1	85	LiCoMo-CaO	750	4.800301	10	5.666667	2.833333	1.5	2	25.442435	18.867302	1.670228	22.421339	6.564733	88.125759	2.765078	2.035223	10.867977	7.999325	C2yGroup00-08	C2yGroup00-10
CaO	T=750	Undirected	622			1	85	LiCoMo-CaO	750	4.800301	10	5.666667	2.833333	1.5	2	25.442435	18.867302	1.670228	22.421339	6.564733	88.125759	2.765078	2.035223	10.867977	7.999325	C2yGroup00-08	C2yGroup00-10
Li	T=900	Undirected	623			1	86	LiCuCs-CaO	900	5.606296	20	11.333333	5.666667	3	2	31.024758	18.070392	20.064151	20.51749	64.671417	66.132634	4.789636	0.816659	15.43811	2.632283	C2yGroup00-08	C2yGroup00-10
Cu	T=900	Undirected	624			1	86	LiCuCs-CaO	900	5.606296	20	11.333333	5.666667	3	2	31.024758	18.070392	20.064151	20.51749	64.671417	66.132634	4.789636	0.816659	15.43811	2.632283	C2yGroup00-08	C2yGroup00-10
Cs	T=900	Undirected	625			1	86	LiCuCs-CaO	900	5.606296	20	11.333333	5.666667	3	2	31.024758	18.070392	20.064151	20.51749	64.671417	66.132634	4.789636	0.816659	15.43811	2.632283	C2yGroup00-08	C2yGroup00-10
CaO	T=900	Undirected	626			1	86	LiCuCs-CaO	900	5.606296	20	11.333333	5.666667	3	2	31.024758	18.070392	20.064151	20.51749	64.671417	66.132634	4.789636	0.816659	15.43811	2.632283	C2yGroup00-08	C2yGroup00-10
Na	T=750	Undirected	627			1	87	NaMgHf-CaO	750	14.295667	15	6	3	6	2	33.612964	42.530219	4.414597	23.06716	13.133615	68.625784	9.198007	5.09766	27.364464	15.165755	C2yGroup12+	C2yGroup10-20
Mg	T=750	Undirected	628			1	87	NaMgHf-CaO	750	14.295667	15	6	3	6	2	33.612964	42.530219	4.414597	23.06716	13.133615	68.625784	9.198007	5.09766	27.364464	15.165755	C2yGroup12+	C2yGroup10-20
Hf	T=750	Undirected	629			1	87	NaMgHf-CaO	750	14.295667	15	6	3	6	2	33.612964	42.530219	4.414597	23.06716	13.133615	68.625784	9.198007	5.09766	27.364464	15.165755	C2yGroup12+	C2yGroup10-20
CaO	T=750	Undirected	630			1	87	NaMgHf-CaO	750	14.295667	15	6	3	6	2	33.612964	42.530219	4.414597	23.06716	13.133615	68.625784	9.198007	5.09766	27.364464	15.165755	C2yGroup12+	C2yGroup10-20
Na	T=700	Undirected	631			1	88	NaTiCe-CaO	700	11.881248	20	11.333333	5.666667	3	2	31.626133	37.567817	4.854407	23.522194	15.349353	74.375817	6.784353	5.096895	21.45173	16.116088	C2yGroup08-12	C2yGroup10-20
Ti	T=700	Undirected	632			1	88	NaTiCe-CaO	700	11.881248	20	11.333333	5.666667	3	2	31.626133	37.567817	4.854407	23.522194	15.349353	74.375817	6.784353	5.096895	21.45173	16.116088	C2yGroup08-12	C2yGroup10-20
Ce	T=700	Undirected	633			1	88	NaTiCe-CaO	700	11.881248	20	11.333333	5.666667	3	2	31.626133	37.567817	4.854407	23.522194	15.349353	74.375817	6.784353	5.096895	21.45173	16.116088	C2yGroup08-12	C2yGroup10-20
CaO	T=700	Undirected	634			1	88	NaTiCe-CaO	700	11.881248	20	11.333333	5.666667	3	2	31.626133	37.567817	4.854407	23.522194	15.349353	74.375817	6.784353	5.096895	21.45173	16.116088	C2yGroup08-12	C2yGroup10-20
Na	T=800	Undirected	635			1	89	NaMnLa-CaO	800	6.729278	20	11.333333	5.666667	3	2	33.261021	20.231724	2.751951	20.485214	8.273802	61.589252	4.341485	2.387793	13.052771	7.178953	C2yGroup00-08	C2yGroup00-10
Mn	T=800	Undirected	636			1	89	NaMnLa-CaO	800	6.729278	20	11.333333	5.666667	3	2	33.261021	20.231724	2.751951	20.485214	8.273802	61.589252	4.341485	2.387793	13.052771	7.178953	C2yGroup00-08	C2yGroup00-10
La	T=800	Undirected	637			1	89	NaMnLa-CaO	800	6.729278	20	11.333333	5.666667	3	2	33.261021	20.231724	2.751951	20.485214	8.273802	61.589252	4.341485	2.387793	13.052771	7.178953	C2yGroup00-08	C2yGroup00-10
CaO	T=800	Undirected	638			1	89	NaMnLa-CaO	800	6.729278	20	11.333333	5.666667	3	2	33.261021	20.231724	2.751951	20.485214	8.273802	61.589252	4.341485	2.387793	13.052771	7.178953	C2yGroup00-08	C2yGroup00-10
Na	T=800	Undirected	639			1	90	NaCuHf-CaO	800	4.165328	20	11.333333	5.666667	3	2	25.559531	16.296573	5.760028	25.893985	22.535734	101.30853	2.003932	2.161396	7.840253	8.45632	C2yGroup00-08	C2yGroup00-10
Cu	T=800	Undirected	640			1	90	NaCuHf-CaO	800	4.165328	20	11.333333	5.666667	3	2	25.559531	16.296573	5.760028	25.893985	22.535734	101.30853	2.003932	2.161396	7.840253	8.45632	C2yGroup00-08	C2yGroup00-10
Hf	T=800	Undirected	641			1	90	NaCuHf-CaO	800	4.165328	20	11.333333	5.666667	3	2	25.559531	16.296573	5.760028	25.893985	22.535734	101.30853	2.003932	2.161396	7.840253	8.45632	C2yGroup00-08	C2yGroup00-10
CaO	T=800	Undirected	642			1	90	NaCuHf-CaO	800	4.165328	20	11.333333	5.666667	3	2	25.559531	16.296573	5.760028	25.893985	22.535734	101.30853	2.003932	2.161396	7.840253	8.45632	C2yGroup00-08	C2yGroup00-10
Mg	T=800	Undirected	643			1	91	MgCoCe-CaO	800	7.998322	20	11.333333	5.666667	3	2	33.472864	23.894944	2.854404	20.378112	8.527516	60.879499	5.049496	2.948826	15.085342	8.809602	C2yGroup00-08	C2yGroup00-10
Co	T=800	Undirected	644			1	91	MgCoCe-CaO	800	7.998322	20	11.333333	5.666667	3	2	33.472864	23.894944	2.854404	20.378112	8.527516	60.879499	5.049496	2.948826	15.085342	8.809602	C2yGroup00-08	C2yGroup00-10
Ce	T=800	Undirected	645			1	91	MgCoCe-CaO	800	7.998322	20	11.333333	5.666667	3	2	33.472864	23.894944	2.854404	20.378112	8.527516	60.879499	5.049496	2.948826	15.085342	8.809602	C2yGroup00-08	C2yGroup00-10
CaO	T=800	Undirected	646			1	91	MgCoCe-CaO	800	7.998322	20	11.333333	5.666667	3	2	33.472864	23.894944	2.854404	20.378112	8.527516	60.879499	5.049496	2.948826	15.085342	8.809602	C2yGroup00-08	C2yGroup00-10
Mg	T=900	Undirected	647			1	92	MgCuEu-CaO	900	4.602352	20	11.333333	5.666667	3	2	37.656675	12.221876	16.271832	16.634609	43.211016	44.174397	3.932016	0.670335	10.44175	1.780123	C2yGroup00-08	C2yGroup00-10
Cu	T=900	Undirected	648			1	92	MgCuEu-CaO	900	4.602352	20	11.333333	5.666667	3	2	37.656675	12.221876	16.271832	16.634609	43.211016	44.174397	3.932016	0.670335	10.44175	1.780123	C2yGroup00-08	C2yGroup00-10
Eu	T=900	Undirected	649			1	92	MgCuEu-CaO	900	4.602352	20	11.333333	5.666667	3	2	37.656675	12.221876	16.271832	16.634609	43.211016	44.174397	3.932016	0.670335	10.44175	1.780123	C2yGroup00-08	C2yGroup00-10
CaO	T=900	Undirected	650			1	92	MgCuEu-CaO	900	4.602352	20	11.333333	5.666667	3	2	37.656675	12.221876	16.271832	16.634609	43.211016	44.174397	3.932016	0.670335	10.44175	1.780123	C2yGroup00-08	C2yGroup00-10
Mg	T=800	Undirected	651			1	93	MgSrY-CaO	800	14.420646	20	8	4	8	2	35.570119	40.541461	2.581037	19.520755	7.256194	54.879645	9.389024	5.031622	26.395818	14.145643	C2yGroup12+	C2yGroup10-20
Sr	T=800	Undirected	652			1	93	MgSrY-CaO	800	14.420646	20	8	4	8	2	35.570119	40.541461	2.581037	19.520755	7.256194	54.879645	9.389024	5.031622	26.395818	14.145643	C2yGroup12+	C2yGroup10-20
Y	T=800	Undirected	653			1	93	MgSrY-CaO	800	14.420646	20	8	4	8	2	35.570119	40.541461	2.581037	19.520755	7.256194	54.879645	9.389024	5.031622	26.395818	14.145643	C2yGroup12+	C2yGroup10-20
CaO	T=800	Undirected	654			1	93	MgSrY-CaO	800	14.420646	20	8	4	8	2	35.570119	40.541461	2.581037	19.520755	7.256194	54.879645	9.389024	5.031622	26.395818	14.145643	C2yGroup12+	C2yGroup10-20
Mg	T=800	Undirected	655			1	94	MgSrBa-CaO	800	17.447425	20	4	2	14	2	39.581869	44.079334	2.357263	21.384572	5.955412	54.026179	11.466746	5.980679	28.969692	15.109642	C2yGroup12+	C2yGroup10-20
Sr	T=800	Undirected	656			1	94	MgSrBa-CaO	800	17.447425	20	4	2	14	2	39.581869	44.079334	2.357263	21.384572	5.955412	54.026179	11.466746	5.980679	28.969692	15.109642	C2yGroup12+	C2yGroup10-20
Ba	T=800	Undirected	657			1	94	MgSrBa-CaO	800	17.447425	20	4	2	14	2	39.581869	44.079334	2.357263	21.384572	5.955412	54.026179	11.466746	5.980679	28.969692	15.109642	C2yGroup12+	C2yGroup10-20
CaO	T=800	Undirected	658			1	94	MgSrBa-CaO	800	17.447425	20	4	2	14	2	39.581869	44.079334	2.357263	21.384572	5.955412	54.026179	11.466746	5.980679	28.969692	15.109642	C2yGroup12+	C2yGroup10-20
Mg	T=750	Undirected	659			1	95	MgZrHf-CaO	750	15.949071	20	11.333333	5.666667	3	2	36.604885	43.570883	5.037742	22.791611	13.762486	62.263851	10.560462	5.388609	28.849871	14.721011	C2yGroup12+	C2yGroup10-20
Zr	T=750	Undirected	660			1	95	MgZrHf-CaO	750	15.949071	20	11.333333	5.666667	3	2	36.604885	43.570883	5.037742	22.791611	13.762486	62.263851	10.560462	5.388609	28.849871	14.721011	C2yGroup12+	C2yGroup10-20
Hf	T=750	Undirected	661			1	95	MgZrHf-CaO	750	15.949071	20	11.333333	5.666667	3	2	36.604885	43.570883	5.037742	22.791611	13.762486	62.263851	10.560462	5.388609	28.849871	14.721011	C2yGroup12+	C2yGroup10-20
CaO	T=750	Undirected	662			1	95	MgZrHf-CaO	750	15.949071	20	11.333333	5.666667	3	2	36.604885	43.570883	5.037742	22.791611	13.762486	62.263851	10.560462	5.388609	28.849871	14.721011	C2yGroup12+	C2yGroup10-20
K	T=700	Undirected	663			1	96	KSrY-CaO	700	9.865932	15	6	3	6	2	33.157458	29.75479	4.092259	19.438271	12.341896	58.624129	5.205447	4.660485	15.699174	14.055616	C2yGroup08-12	C2yGroup00-10
Sr	T=700	Undirected	664			1	96	KSrY-CaO	700	9.865932	15	6	3	6	2	33.157458	29.75479	4.092259	19.438271	12.341896	58.624129	5.205447	4.660485	15.699174	14.055616	C2yGroup08-12	C2yGroup00-10
Y	T=700	Undirected	665			1	96	KSrY-CaO	700	9.865932	15	6	3	6	2	33.157458	29.75479	4.092259	19.438271	12.341896	58.624129	5.205447	4.660485	15.699174	14.055616	C2yGroup08-12	C2yGroup00-10
CaO	T=700	Undirected	666			1	96	KSrY-CaO	700	9.865932	15	6	3	6	2	33.157458	29.75479	4.092259	19.438271	12.341896	58.624129	5.205447	4.660485	15.699174	14.055616	C2yGroup08-12	C2yGroup00-10
K	T=750	Undirected	667			1	97	KYEu-CaO	750	13.052708	20	11.333333	5.666667	3	2	40.445621	32.27224	1.958788	19.457596	4.843016	48.108041	7.591642	5.461066	18.769997	13.502243	C2yGroup12+	C2yGroup10-20
Y	T=750	Undirected	668			1	97	KYEu-CaO	750	13.052708	20	11.333333	5.666667	3	2	40.445621	32.27224	1.958788	19.457596	4.843016	48.108041	7.591642	5.461066	18.769997	13.502243	C2yGroup12+	C2yGroup10-20
Eu	T=750	Undirected	669			1	97	KYEu-CaO	750	13.052708	20	11.333333	5.666667	3	2	40.445621	32.27224	1.958788	19.457596	4.843016	48.108041	7.591642	5.461066	18.769997	13.502243	C2yGroup12+	C2yGroup10-20
CaO	T=750	Undirected	670			1	97	KYEu-CaO	750	13.052708	20	11.333333	5.666667	3	2	40.445621	32.27224	1.958788	19.457596	4.843016	48.108041	7.591642	5.461066	18.769997	13.502243	C2yGroup12+	C2yGroup10-20
Ca	T=850	Undirected	671			1	98	CaMnnone-CaO	850	7.555964	15	8.5	4.25	2.25	2	28.397186	26.608144	4.640969	24.668184	16.343058	86.868408	6.301554	1.25441	22.190768	4.417376	C2yGroup00-08	C2yGroup00-10
Mn	T=850	Undirected	672			1	98	CaMnnone-CaO	850	7.555964	15	8.5	4.25	2.25	2	28.397186	26.608144	4.640969	24.668184	16.343058	86.868408	6.301554	1.25441	22.190768	4.417376	C2yGroup00-08	C2yGroup00-10
none	T=850	Undirected	673			1	98	CaMnnone-CaO	850	7.555964	15	8.5	4.25	2.25	2	28.397186	26.608144	4.640969	24.668184	16.343058	86.868408	6.301554	1.25441	22.190768	4.417376	C2yGroup00-08	C2yGroup00-10
CaO	T=850	Undirected	674			1	98	CaMnnone-CaO	850	7.555964	15	8.5	4.25	2.25	2	28.397186	26.608144	4.640969	24.668184	16.343058	86.868408	6.301554	1.25441	22.190768	4.417376	C2yGroup00-08	C2yGroup00-10
Ca	T=850	Undirected	675			1	99	CaNdTb-CaO	850	7.20359	20	11.333333	5.666667	3	2	38.383567	18.76738	12.561153	15.15489	32.725341	39.482756	6.093571	1.11002	15.875468	2.891915	C2yGroup00-08	C2yGroup00-10
Nd	T=850	Undirected	676			1	99	CaNdTb-CaO	850	7.20359	20	11.333333	5.666667	3	2	38.383567	18.76738	12.561153	15.15489	32.725341	39.482756	6.093571	1.11002	15.875468	2.891915	C2yGroup00-08	C2yGroup00-10
Tb	T=850	Undirected	677			1	99	CaNdTb-CaO	850	7.20359	20	11.333333	5.666667	3	2	38.383567	18.76738	12.561153	15.15489	32.725341	39.482756	6.093571	1.11002	15.875468	2.891915	C2yGroup00-08	C2yGroup00-10
CaO	T=850	Undirected	678			1	99	CaNdTb-CaO	850	7.20359	20	11.333333	5.666667	3	2	38.383567	18.76738	12.561153	15.15489	32.725341	39.482756	6.093571	1.11002	15.875468	2.891915	C2yGroup00-08	C2yGroup00-10
Ti	T=700	Undirected	679			1	100	TiFeSr-CaO	700	10.27216	20	11.333333	5.666667	3	2	31.226844	32.895285	2.077104	23.198697	6.651662	74.290879	5.356896	4.915263	17.15478	15.740506	C2yGroup08-12	C2yGroup10-20
Fe	T=700	Undirected	680			1	100	TiFeSr-CaO	700	10.27216	20	11.333333	5.666667	3	2	31.226844	32.895285	2.077104	23.198697	6.651662	74.290879	5.356896	4.915263	17.15478	15.740506	C2yGroup08-12	C2yGroup10-20
Sr	T=700	Undirected	681			1	100	TiFeSr-CaO	700	10.27216	20	11.333333	5.666667	3	2	31.226844	32.895285	2.077104	23.198697	6.651662	74.290879	5.356896	4.915263	17.15478	15.740506	C2yGroup08-12	C2yGroup10-20
CaO	T=700	Undirected	682			1	100	TiFeSr-CaO	700	10.27216	20	11.333333	5.666667	3	2	31.226844	32.895285	2.077104	23.198697	6.651662	74.290879	5.356896	4.915263	17.15478	15.740506	C2yGroup08-12	C2yGroup10-20
Ti	T=700	Undirected	683			1	101	TiZnTb-CaO	700	12.470184	20	11.333333	5.666667	3	2	36.065227	34.576752	1.356888	19.227202	3.762317	53.3123	6.695435	5.77475	18.564794	16.011961	C2yGroup12+	C2yGroup10-20
Zn	T=700	Undirected	684			1	101	TiZnTb-CaO	700	12.470184	20	11.333333	5.666667	3	2	36.065227	34.576752	1.356888	19.227202	3.762317	53.3123	6.695435	5.77475	18.564794	16.011961	C2yGroup12+	C2yGroup10-20
Tb	T=700	Undirected	685			1	101	TiZnTb-CaO	700	12.470184	20	11.333333	5.666667	3	2	36.065227	34.576752	1.356888	19.227202	3.762317	53.3123	6.695435	5.77475	18.564794	16.011961	C2yGroup12+	C2yGroup10-20
CaO	T=700	Undirected	686			1	101	TiZnTb-CaO	700	12.470184	20	11.333333	5.666667	3	2	36.065227	34.576752	1.356888	19.227202	3.762317	53.3123	6.695435	5.77475	18.564794	16.011961	C2yGroup12+	C2yGroup10-20
Ti	T=700	Undirected	687			1	102	TiCsCe-CaO	700	15.367529	15	8.5	4.25	2.25	2	33.155518	46.349838	3.632306	24.593825	10.955359	74.177171	9.390847	5.976682	28.323631	18.026206	C2yGroup12+	C2yGroup10-20
Cs	T=700	Undirected	688			1	102	TiCsCe-CaO	700	15.367529	15	8.5	4.25	2.25	2	33.155518	46.349838	3.632306	24.593825	10.955359	74.177171	9.390847	5.976682	28.323631	18.026206	C2yGroup12+	C2yGroup10-20
Ce	T=700	Undirected	689			1	102	TiCsCe-CaO	700	15.367529	15	8.5	4.25	2.25	2	33.155518	46.349838	3.632306	24.593825	10.955359	74.177171	9.390847	5.976682	28.323631	18.026206	C2yGroup12+	C2yGroup10-20
CaO	T=700	Undirected	690			1	102	TiCsCe-CaO	700	15.367529	15	8.5	4.25	2.25	2	33.155518	46.349838	3.632306	24.593825	10.955359	74.177171	9.390847	5.976682	28.323631	18.026206	C2yGroup12+	C2yGroup10-20
V	T=900	Undirected	691			1	103	VPdW-CaO	900	0.550714	10	2.571429	0.428571	7	6	30.754537	1.790675	30.867548	0.135094	100.367461	0.439265	-0.185193	0.735907	-0.602166	2.392841	C2yGroup00-08	C2yGroup00-10
Pd	T=900	Undirected	692			1	103	VPdW-CaO	900	0.550714	10	2.571429	0.428571	7	6	30.754537	1.790675	30.867548	0.135094	100.367461	0.439265	-0.185193	0.735907	-0.602166	2.392841	C2yGroup00-08	C2yGroup00-10
W	T=900	Undirected	693			1	103	VPdW-CaO	900	0.550714	10	2.571429	0.428571	7	6	30.754537	1.790675	30.867548	0.135094	100.367461	0.439265	-0.185193	0.735907	-0.602166	2.392841	C2yGroup00-08	C2yGroup00-10
CaO	T=900	Undirected	694			1	103	VPdW-CaO	900	0.550714	10	2.571429	0.428571	7	6	30.754537	1.790675	30.867548	0.135094	100.367461	0.439265	-0.185193	0.735907	-0.602166	2.392841	C2yGroup00-08	C2yGroup00-10
V	T=750	Undirected	695			1	104	VCeHf-CaO	750	12.274208	15	8.5	4.25	2.25	2	31.132949	39.425137	3.863486	25.283706	12.409637	81.212048	7.364428	4.90978	23.654771	15.770366	C2yGroup12+	C2yGroup10-20
Ce	T=750	Undirected	696			1	104	VCeHf-CaO	750	12.274208	15	8.5	4.25	2.25	2	31.132949	39.425137	3.863486	25.283706	12.409637	81.212048	7.364428	4.90978	23.654771	15.770366	C2yGroup12+	C2yGroup10-20
Hf	T=750	Undirected	697			1	104	VCeHf-CaO	750	12.274208	15	8.5	4.25	2.25	2	31.132949	39.425137	3.863486	25.283706	12.409637	81.212048	7.364428	4.90978	23.654771	15.770366	C2yGroup12+	C2yGroup10-20
CaO	T=750	Undirected	698			1	104	VCeHf-CaO	750	12.274208	15	8.5	4.25	2.25	2	31.132949	39.425137	3.863486	25.283706	12.409637	81.212048	7.364428	4.90978	23.654771	15.770366	C2yGroup12+	C2yGroup10-20
Mn	T=800	Undirected	699			1	105	MnFeHf-CaO	800	7.680897	15	8.5	4.25	2.25	2	24.468304	31.39121	1.679787	25.406711	6.865156	103.835194	5.507142	2.173755	22.507248	8.883961	C2yGroup00-08	C2yGroup00-10
Fe	T=800	Undirected	700			1	105	MnFeHf-CaO	800	7.680897	15	8.5	4.25	2.25	2	24.468304	31.39121	1.679787	25.406711	6.865156	103.835194	5.507142	2.173755	22.507248	8.883961	C2yGroup00-08	C2yGroup00-10
Hf	T=800	Undirected	701			1	105	MnFeHf-CaO	800	7.680897	15	8.5	4.25	2.25	2	24.468304	31.39121	1.679787	25.406711	6.865156	103.835194	5.507142	2.173755	22.507248	8.883961	C2yGroup00-08	C2yGroup00-10
CaO	T=800	Undirected	702			1	105	MnFeHf-CaO	800	7.680897	15	8.5	4.25	2.25	2	24.468304	31.39121	1.679787	25.406711	6.865156	103.835194	5.507142	2.173755	22.507248	8.883961	C2yGroup00-08	C2yGroup00-10
Fe	T=750	Undirected	703			1	106	FeYTb-CaO	750	9.366928	10	5.666667	2.833333	1.5	2	30.428708	30.783193	1.015513	21.566989	3.337352	70.877111	5.049175	4.317753	16.593458	14.189735	C2yGroup08-12	C2yGroup00-10
Y	T=750	Undirected	704			1	106	FeYTb-CaO	750	9.366928	10	5.666667	2.833333	1.5	2	30.428708	30.783193	1.015513	21.566989	3.337352	70.877111	5.049175	4.317753	16.593458	14.189735	C2yGroup08-12	C2yGroup00-10
Tb	T=750	Undirected	705			1	106	FeYTb-CaO	750	9.366928	10	5.666667	2.833333	1.5	2	30.428708	30.783193	1.015513	21.566989	3.337352	70.877111	5.049175	4.317753	16.593458	14.189735	C2yGroup08-12	C2yGroup00-10
CaO	T=750	Undirected	706			1	106	FeYTb-CaO	750	9.366928	10	5.666667	2.833333	1.5	2	30.428708	30.783193	1.015513	21.566989	3.337352	70.877111	5.049175	4.317753	16.593458	14.189735	C2yGroup08-12	C2yGroup00-10
Fe	T=750	Undirected	707			1	107	FeBaCe-CaO	750	11.622263	20	11.333333	5.666667	3	2	37.634585	30.881868	0.733419	20.165362	1.94879	53.581996	5.710594	5.911669	15.173793	15.708075	C2yGroup08-12	C2yGroup10-20
Ba	T=750	Undirected	708			1	107	FeBaCe-CaO	750	11.622263	20	11.333333	5.666667	3	2	37.634585	30.881868	0.733419	20.165362	1.94879	53.581996	5.710594	5.911669	15.173793	15.708075	C2yGroup08-12	C2yGroup10-20
Ce	T=750	Undirected	709			1	107	FeBaCe-CaO	750	11.622263	20	11.333333	5.666667	3	2	37.634585	30.881868	0.733419	20.165362	1.94879	53.581996	5.710594	5.911669	15.173793	15.708075	C2yGroup08-12	C2yGroup10-20
CaO	T=750	Undirected	710			1	107	FeBaCe-CaO	750	11.622263	20	11.333333	5.666667	3	2	37.634585	30.881868	0.733419	20.165362	1.94879	53.581996	5.710594	5.911669	15.173793	15.708075	C2yGroup08-12	C2yGroup10-20
Co	T=900	Undirected	711			1	108	CoCuNd-CaO	900	3.215459	10	5.666667	2.833333	1.5	2	34.445953	9.334795	18.019372	17.329192	52.312015	50.308354	2.393013	0.822446	6.947153	2.387642	C2yGroup00-08	C2yGroup00-10
Cu	T=900	Undirected	712			1	108	CoCuNd-CaO	900	3.215459	10	5.666667	2.833333	1.5	2	34.445953	9.334795	18.019372	17.329192	52.312015	50.308354	2.393013	0.822446	6.947153	2.387642	C2yGroup00-08	C2yGroup00-10
Nd	T=900	Undirected	713			1	108	CoCuNd-CaO	900	3.215459	10	5.666667	2.833333	1.5	2	34.445953	9.334795	18.019372	17.329192	52.312015	50.308354	2.393013	0.822446	6.947153	2.387642	C2yGroup00-08	C2yGroup00-10
CaO	T=900	Undirected	714			1	108	CoCuNd-CaO	900	3.215459	10	5.666667	2.833333	1.5	2	34.445953	9.334795	18.019372	17.329192	52.312015	50.308354	2.393013	0.822446	6.947153	2.387642	C2yGroup00-08	C2yGroup00-10
Sr	T=750	Undirected	715			1	109	SrCsLa-CaO	750	7.960522	20	13.6	3.4	3	4	17.211247	46.251861	5.662347	11.12977	32.89911	64.665681	4.39826	3.562262	25.554569	20.697292	C2yGroup00-08	C2yGroup00-10
Cs	T=750	Undirected	716			1	109	SrCsLa-CaO	750	7.960522	20	13.6	3.4	3	4	17.211247	46.251861	5.662347	11.12977	32.89911	64.665681	4.39826	3.562262	25.554569	20.697292	C2yGroup00-08	C2yGroup00-10
La	T=750	Undirected	717			1	109	SrCsLa-CaO	750	7.960522	20	13.6	3.4	3	4	17.211247	46.251861	5.662347	11.12977	32.89911	64.665681	4.39826	3.562262	25.554569	20.697292	C2yGroup00-08	C2yGroup00-10
CaO	T=750	Undirected	718			1	109	SrCsLa-CaO	750	7.960522	20	13.6	3.4	3	4	17.211247	46.251861	5.662347	11.12977	32.89911	64.665681	4.39826	3.562262	25.554569	20.697292	C2yGroup00-08	C2yGroup00-10
Li	T=900	Undirected	719			1	110	LiFeHf-MgO	900	2.480222	10	5.666667	2.833333	1.5	2	28.058958	8.839323	18.076181	18.113248	64.422137	64.554244	1.970577	0.509645	7.022985	1.816336	C2yGroup00-08	C2yGroup00-10
Fe	T=900	Undirected	720			1	110	LiFeHf-MgO	900	2.480222	10	5.666667	2.833333	1.5	2	28.058958	8.839323	18.076181	18.113248	64.422137	64.554244	1.970577	0.509645	7.022985	1.816336	C2yGroup00-08	C2yGroup00-10
Hf	T=900	Undirected	721			1	110	LiFeHf-MgO	900	2.480222	10	5.666667	2.833333	1.5	2	28.058958	8.839323	18.076181	18.113248	64.422137	64.554244	1.970577	0.509645	7.022985	1.816336	C2yGroup00-08	C2yGroup00-10
MgO	T=900	Undirected	722			1	110	LiFeHf-MgO	900	2.480222	10	5.666667	2.833333	1.5	2	28.058958	8.839323	18.076181	18.113248	64.422137	64.554244	1.970577	0.509645	7.022985	1.816336	C2yGroup00-08	C2yGroup00-10
Y	T=800	Undirected	723			1	111	YMoNd-CaO	800	13.23374	20	8	4	8	2	40.695714	32.518756	23.143031	16.29585	56.868473	40.04316	8.720506	4.513234	21.428561	11.090195	C2yGroup12+	C2yGroup10-20
Mo	T=800	Undirected	724			1	111	YMoNd-CaO	800	13.23374	20	8	4	8	2	40.695714	32.518756	23.143031	16.29585	56.868473	40.04316	8.720506	4.513234	21.428561	11.090195	C2yGroup12+	C2yGroup10-20
Nd	T=800	Undirected	725			1	111	YMoNd-CaO	800	13.23374	20	8	4	8	2	40.695714	32.518756	23.143031	16.29585	56.868473	40.04316	8.720506	4.513234	21.428561	11.090195	C2yGroup12+	C2yGroup10-20
CaO	T=800	Undirected	726			1	111	YMoNd-CaO	800	13.23374	20	8	4	8	2	40.695714	32.518756	23.143031	16.29585	56.868473	40.04316	8.720506	4.513234	21.428561	11.090195	C2yGroup12+	C2yGroup10-20
Ba	T=750	Undirected	727			1	112	BaEunone-CaO	750	16.951361	20	11.333333	5.666667	3	2	42.8302	39.578057	2.296089	18.297625	5.360911	42.721316	11.165246	5.786116	26.068629	13.50943	C2yGroup12+	C2yGroup10-20
Eu	T=750	Undirected	728			1	112	BaEunone-CaO	750	16.951361	20	11.333333	5.666667	3	2	42.8302	39.578057	2.296089	18.297625	5.360911	42.721316	11.165246	5.786116	26.068629	13.50943	C2yGroup12+	C2yGroup10-20
none	T=750	Undirected	729			1	112	BaEunone-CaO	750	16.951361	20	11.333333	5.666667	3	2	42.8302	39.578057	2.296089	18.297625	5.360911	42.721316	11.165246	5.786116	26.068629	13.50943	C2yGroup12+	C2yGroup10-20
CaO	T=750	Undirected	730			1	112	BaEunone-CaO	750	16.951361	20	11.333333	5.666667	3	2	42.8302	39.578057	2.296089	18.297625	5.360911	42.721316	11.165246	5.786116	26.068629	13.50943	C2yGroup12+	C2yGroup10-20
Li	T=850	Undirected	731			1	113	LiTiV-TiO2	850	8.404035	20	11.333333	5.666667	3	2	34.241692	24.543281	16.496736	12.473009	48.17734	36.42638	6.927832	1.476203	20.232153	4.311128	C2yGroup08-12	C2yGroup00-10
Ti	T=850	Undirected	732			1	113	LiTiV-TiO2	850	8.404035	20	11.333333	5.666667	3	2	34.241692	24.543281	16.496736	12.473009	48.17734	36.42638	6.927832	1.476203	20.232153	4.311128	C2yGroup08-12	C2yGroup00-10
V	T=850	Undirected	733			1	113	LiTiV-TiO2	850	8.404035	20	11.333333	5.666667	3	2	34.241692	24.543281	16.496736	12.473009	48.17734	36.42638	6.927832	1.476203	20.232153	4.311128	C2yGroup08-12	C2yGroup00-10
TiO2	T=850	Undirected	734			1	113	LiTiV-TiO2	850	8.404035	20	11.333333	5.666667	3	2	34.241692	24.543281	16.496736	12.473009	48.17734	36.42638	6.927832	1.476203	20.232153	4.311128	C2yGroup08-12	C2yGroup00-10
Li	T=900	Undirected	735			1	114	LiFeCe-TiO2	900	11.574851	20	4	2	14	2	38.151696	30.339021	10.263021	12.92729	26.900563	33.88392	9.451749	2.123102	24.774125	5.564895	C2yGroup08-12	C2yGroup10-20
Fe	T=900	Undirected	736			1	114	LiFeCe-TiO2	900	11.574851	20	4	2	14	2	38.151696	30.339021	10.263021	12.92729	26.900563	33.88392	9.451749	2.123102	24.774125	5.564895	C2yGroup08-12	C2yGroup10-20
Ce	T=900	Undirected	737			1	114	LiFeCe-TiO2	900	11.574851	20	4	2	14	2	38.151696	30.339021	10.263021	12.92729	26.900563	33.88392	9.451749	2.123102	24.774125	5.564895	C2yGroup08-12	C2yGroup10-20
TiO2	T=900	Undirected	738			1	114	LiFeCe-TiO2	900	11.574851	20	4	2	14	2	38.151696	30.339021	10.263021	12.92729	26.900563	33.88392	9.451749	2.123102	24.774125	5.564895	C2yGroup08-12	C2yGroup10-20
Li	T=850	Undirected	739			1	115	LiZnPd-TiO2	850	7.49431	20	11.333333	5.666667	3	2	35.534317	21.090345	9.922829	18.058505	27.924637	50.819902	6.374532	1.119778	17.939087	3.151258	C2yGroup00-08	C2yGroup00-10
Zn	T=850	Undirected	740			1	115	LiZnPd-TiO2	850	7.49431	20	11.333333	5.666667	3	2	35.534317	21.090345	9.922829	18.058505	27.924637	50.819902	6.374532	1.119778	17.939087	3.151258	C2yGroup00-08	C2yGroup00-10
Pd	T=850	Undirected	741			1	115	LiZnPd-TiO2	850	7.49431	20	11.333333	5.666667	3	2	35.534317	21.090345	9.922829	18.058505	27.924637	50.819902	6.374532	1.119778	17.939087	3.151258	C2yGroup00-08	C2yGroup00-10
TiO2	T=850	Undirected	742			1	115	LiZnPd-TiO2	850	7.49431	20	11.333333	5.666667	3	2	35.534317	21.090345	9.922829	18.058505	27.924637	50.819902	6.374532	1.119778	17.939087	3.151258	C2yGroup00-08	C2yGroup00-10
Na	T=850	Undirected	743			1	116	NaFePd-TiO2	850	2.105925	20	11.333333	5.666667	3	2	33.709887	6.247203	18.629278	11.821381	55.263543	35.067994	0.850176	1.255749	2.522038	3.725165	C2yGroup00-08	C2yGroup00-10
Fe	T=850	Undirected	744			1	116	NaFePd-TiO2	850	2.105925	20	11.333333	5.666667	3	2	33.709887	6.247203	18.629278	11.821381	55.263543	35.067994	0.850176	1.255749	2.522038	3.725165	C2yGroup00-08	C2yGroup00-10
Pd	T=850	Undirected	745			1	116	NaFePd-TiO2	850	2.105925	20	11.333333	5.666667	3	2	33.709887	6.247203	18.629278	11.821381	55.263543	35.067994	0.850176	1.255749	2.522038	3.725165	C2yGroup00-08	C2yGroup00-10
TiO2	T=850	Undirected	746			1	116	NaFePd-TiO2	850	2.105925	20	11.333333	5.666667	3	2	33.709887	6.247203	18.629278	11.821381	55.263543	35.067994	0.850176	1.255749	2.522038	3.725165	C2yGroup00-08	C2yGroup00-10
Mg	T=850	Undirected	747			1	118	MgMnCe-TiO2	850	14.215056	15	3	1.5	10.5	2	37.392092	38.016209	10.249067	11.213093	27.409718	29.987873	11.010707	3.204349	29.446619	8.56959	C2yGroup12+	C2yGroup10-20
Mn	T=850	Undirected	748			1	118	MgMnCe-TiO2	850	14.215056	15	3	1.5	10.5	2	37.392092	38.016209	10.249067	11.213093	27.409718	29.987873	11.010707	3.204349	29.446619	8.56959	C2yGroup12+	C2yGroup10-20
Ce	T=850	Undirected	749			1	118	MgMnCe-TiO2	850	14.215056	15	3	1.5	10.5	2	37.392092	38.016209	10.249067	11.213093	27.409718	29.987873	11.010707	3.204349	29.446619	8.56959	C2yGroup12+	C2yGroup10-20
TiO2	T=850	Undirected	750			1	118	MgMnCe-TiO2	850	14.215056	15	3	1.5	10.5	2	37.392092	38.016209	10.249067	11.213093	27.409718	29.987873	11.010707	3.204349	29.446619	8.56959	C2yGroup12+	C2yGroup10-20
Mg	T=900	Undirected	751			1	119	MgSrTb-TiO2	900	10.335693	20	4	2	14	2	36.449612	28.356113	15.964067	6.038555	43.797632	16.566857	8.263057	2.072635	22.669808	5.686302	C2yGroup08-12	C2yGroup10-20
Sr	T=900	Undirected	752			1	119	MgSrTb-TiO2	900	10.335693	20	4	2	14	2	36.449612	28.356113	15.964067	6.038555	43.797632	16.566857	8.263057	2.072635	22.669808	5.686302	C2yGroup08-12	C2yGroup10-20
Tb	T=900	Undirected	753			1	119	MgSrTb-TiO2	900	10.335693	20	4	2	14	2	36.449612	28.356113	15.964067	6.038555	43.797632	16.566857	8.263057	2.072635	22.669808	5.686302	C2yGroup08-12	C2yGroup10-20
TiO2	T=900	Undirected	754			1	119	MgSrTb-TiO2	900	10.335693	20	4	2	14	2	36.449612	28.356113	15.964067	6.038555	43.797632	16.566857	8.263057	2.072635	22.669808	5.686302	C2yGroup08-12	C2yGroup10-20
Ca	T=800	Undirected	755			1	120	CaVY-TiO2	800	8.565779	20	8	4	8	2	29.051093	29.485222	12.84759	14.719962	44.224118	50.669219	6.765456	1.800323	23.288128	6.197093	C2yGroup08-12	C2yGroup00-10
V	T=800	Undirected	756			1	120	CaVY-TiO2	800	8.565779	20	8	4	8	2	29.051093	29.485222	12.84759	14.719962	44.224118	50.669219	6.765456	1.800323	23.288128	6.197093	C2yGroup08-12	C2yGroup00-10
Y	T=800	Undirected	757			1	120	CaVY-TiO2	800	8.565779	20	8	4	8	2	29.051093	29.485222	12.84759	14.719962	44.224118	50.669219	6.765456	1.800323	23.288128	6.197093	C2yGroup08-12	C2yGroup00-10
TiO2	T=800	Undirected	758			1	120	CaVY-TiO2	800	8.565779	20	8	4	8	2	29.051093	29.485222	12.84759	14.719962	44.224118	50.669219	6.765456	1.800323	23.288128	6.197093	C2yGroup08-12	C2yGroup00-10
Ti	T=800	Undirected	759			1	121	TiZnLa-TiO2	800	10.379287	20	8	4	8	2	28.527389	36.383587	11.94837	11.626324	41.883854	40.754953	7.187672	3.191615	25.195688	11.187899	C2yGroup08-12	C2yGroup10-20
Zn	T=800	Undirected	760			1	121	TiZnLa-TiO2	800	10.379287	20	8	4	8	2	28.527389	36.383587	11.94837	11.626324	41.883854	40.754953	7.187672	3.191615	25.195688	11.187899	C2yGroup08-12	C2yGroup10-20
La	T=800	Undirected	761			1	121	TiZnLa-TiO2	800	10.379287	20	8	4	8	2	28.527389	36.383587	11.94837	11.626324	41.883854	40.754953	7.187672	3.191615	25.195688	11.187899	C2yGroup08-12	C2yGroup10-20
TiO2	T=800	Undirected	762			1	121	TiZnLa-TiO2	800	10.379287	20	8	4	8	2	28.527389	36.383587	11.94837	11.626324	41.883854	40.754953	7.187672	3.191615	25.195688	11.187899	C2yGroup08-12	C2yGroup10-20
Ti	T=800	Undirected	763			1	122	TiZrCe-TiO2	800	15.190588	20	8	4	8	2	38.404905	39.553772	6.440567	19.885698	16.770168	51.779057	10.317093	4.873495	26.863999	12.689773	C2yGroup12+	C2yGroup10-20
Zr	T=800	Undirected	764			1	122	TiZrCe-TiO2	800	15.190588	20	8	4	8	2	38.404905	39.553772	6.440567	19.885698	16.770168	51.779057	10.317093	4.873495	26.863999	12.689773	C2yGroup12+	C2yGroup10-20
Ce	T=800	Undirected	765			1	122	TiZrCe-TiO2	800	15.190588	20	8	4	8	2	38.404905	39.553772	6.440567	19.885698	16.770168	51.779057	10.317093	4.873495	26.863999	12.689773	C2yGroup12+	C2yGroup10-20
TiO2	T=800	Undirected	766			1	122	TiZrCe-TiO2	800	15.190588	20	8	4	8	2	38.404905	39.553772	6.440567	19.885698	16.770168	51.779057	10.317093	4.873495	26.863999	12.689773	C2yGroup12+	C2yGroup10-20
Ti	T=750	Undirected	767			1	123	TiCsW-TiO2	750	16.590409	20	8	4	8	2	37.840941	43.842485	3.512103	23.393685	9.281225	61.821097	9.893063	6.697346	26.143808	17.698677	C2yGroup12+	C2yGroup10-20
Cs	T=750	Undirected	768			1	123	TiCsW-TiO2	750	16.590409	20	8	4	8	2	37.840941	43.842485	3.512103	23.393685	9.281225	61.821097	9.893063	6.697346	26.143808	17.698677	C2yGroup12+	C2yGroup10-20
W	T=750	Undirected	769			1	123	TiCsW-TiO2	750	16.590409	20	8	4	8	2	37.840941	43.842485	3.512103	23.393685	9.281225	61.821097	9.893063	6.697346	26.143808	17.698677	C2yGroup12+	C2yGroup10-20
TiO2	T=750	Undirected	770			1	123	TiCsW-TiO2	750	16.590409	20	8	4	8	2	37.840941	43.842485	3.512103	23.393685	9.281225	61.821097	9.893063	6.697346	26.143808	17.698677	C2yGroup12+	C2yGroup10-20
V	T=800	Undirected	771			1	124	VCoLa-TiO2	800	8.128174	10	5.666667	2.833333	1.5	2	30.766678	26.418757	11.168732	14.02296	36.301391	45.578401	6.553196	1.574978	21.299654	5.119103	C2yGroup08-12	C2yGroup00-10
Co	T=800	Undirected	772			1	124	VCoLa-TiO2	800	8.128174	10	5.666667	2.833333	1.5	2	30.766678	26.418757	11.168732	14.02296	36.301391	45.578401	6.553196	1.574978	21.299654	5.119103	C2yGroup08-12	C2yGroup00-10
La	T=800	Undirected	773			1	124	VCoLa-TiO2	800	8.128174	10	5.666667	2.833333	1.5	2	30.766678	26.418757	11.168732	14.02296	36.301391	45.578401	6.553196	1.574978	21.299654	5.119103	C2yGroup08-12	C2yGroup00-10
TiO2	T=800	Undirected	774			1	124	VCoLa-TiO2	800	8.128174	10	5.666667	2.833333	1.5	2	30.766678	26.418757	11.168732	14.02296	36.301391	45.578401	6.553196	1.574978	21.299654	5.119103	C2yGroup08-12	C2yGroup00-10
V	T=700	Undirected	775			1	125	VCoCe-TiO2	700	5.479717	10	5.666667	2.833333	1.5	2	30.779487	17.803146	8.038431	19.21724	26.116197	62.435218	3.716572	1.763145	12.074835	5.728311	C2yGroup00-08	C2yGroup00-10
Co	T=700	Undirected	776			1	125	VCoCe-TiO2	700	5.479717	10	5.666667	2.833333	1.5	2	30.779487	17.803146	8.038431	19.21724	26.116197	62.435218	3.716572	1.763145	12.074835	5.728311	C2yGroup00-08	C2yGroup00-10
Ce	T=700	Undirected	777			1	125	VCoCe-TiO2	700	5.479717	10	5.666667	2.833333	1.5	2	30.779487	17.803146	8.038431	19.21724	26.116197	62.435218	3.716572	1.763145	12.074835	5.728311	C2yGroup00-08	C2yGroup00-10
TiO2	T=700	Undirected	778			1	125	VCoCe-TiO2	700	5.479717	10	5.666667	2.833333	1.5	2	30.779487	17.803146	8.038431	19.21724	26.116197	62.435218	3.716572	1.763145	12.074835	5.728311	C2yGroup00-08	C2yGroup00-10
V	T=800	Undirected	779			1	126	VNiZn-TiO2	800	6.113688	10	5.666667	2.833333	1.5	2	30.146487	20.279935	13.582145	13.016647	45.053823	43.17799	4.48592	1.627768	14.880407	5.399528	C2yGroup00-08	C2yGroup00-10
Ni	T=800	Undirected	780			1	126	VNiZn-TiO2	800	6.113688	10	5.666667	2.833333	1.5	2	30.146487	20.279935	13.582145	13.016647	45.053823	43.17799	4.48592	1.627768	14.880407	5.399528	C2yGroup00-08	C2yGroup00-10
Zn	T=800	Undirected	781			1	126	VNiZn-TiO2	800	6.113688	10	5.666667	2.833333	1.5	2	30.146487	20.279935	13.582145	13.016647	45.053823	43.17799	4.48592	1.627768	14.880407	5.399528	C2yGroup00-08	C2yGroup00-10
TiO2	T=800	Undirected	782			1	126	VNiZn-TiO2	800	6.113688	10	5.666667	2.833333	1.5	2	30.146487	20.279935	13.582145	13.016647	45.053823	43.17799	4.48592	1.627768	14.880407	5.399528	C2yGroup00-08	C2yGroup00-10
Mn	T=750	Undirected	783			1	128	MnFeNd-TiO2	750	9.424678	20	8	4	8	2	30.44532	30.956082	5.773596	23.175617	18.963822	76.1221	5.830807	3.593872	19.151734	11.804348	C2yGroup08-12	C2yGroup00-10
Fe	T=750	Undirected	784			1	128	MnFeNd-TiO2	750	9.424678	20	8	4	8	2	30.44532	30.956082	5.773596	23.175617	18.963822	76.1221	5.830807	3.593872	19.151734	11.804348	C2yGroup08-12	C2yGroup00-10
Nd	T=750	Undirected	785			1	128	MnFeNd-TiO2	750	9.424678	20	8	4	8	2	30.44532	30.956082	5.773596	23.175617	18.963822	76.1221	5.830807	3.593872	19.151734	11.804348	C2yGroup08-12	C2yGroup00-10
TiO2	T=750	Undirected	786			1	128	MnFeNd-TiO2	750	9.424678	20	8	4	8	2	30.44532	30.956082	5.773596	23.175617	18.963822	76.1221	5.830807	3.593872	19.151734	11.804348	C2yGroup08-12	C2yGroup00-10
Mn	T=850	Undirected	787			1	129	MnCuSr-TiO2	850	8.174712	20	13.6	3.4	3	4	26.635251	30.691327	9.574559	8.551385	35.946945	32.105517	5.054799	3.119914	18.977854	11.713477	C2yGroup08-12	C2yGroup00-10
Cu	T=850	Undirected	788			1	129	MnCuSr-TiO2	850	8.174712	20	13.6	3.4	3	4	26.635251	30.691327	9.574559	8.551385	35.946945	32.105517	5.054799	3.119914	18.977854	11.713477	C2yGroup08-12	C2yGroup00-10
Sr	T=850	Undirected	789			1	129	MnCuSr-TiO2	850	8.174712	20	13.6	3.4	3	4	26.635251	30.691327	9.574559	8.551385	35.946945	32.105517	5.054799	3.119914	18.977854	11.713477	C2yGroup08-12	C2yGroup00-10
TiO2	T=850	Undirected	790			1	129	MnCuSr-TiO2	850	8.174712	20	13.6	3.4	3	4	26.635251	30.691327	9.574559	8.551385	35.946945	32.105517	5.054799	3.119914	18.977854	11.713477	C2yGroup08-12	C2yGroup00-10
Mn	T=900	Undirected	791			1	130	MnNdW-TiO2	900	7.902746	20	8	4	8	2	36.958322	21.382859	14.58763	13.665437	39.470488	36.975264	7.02196	0.880786	18.999672	2.383187	C2yGroup00-08	C2yGroup00-10
Nd	T=900	Undirected	792			1	130	MnNdW-TiO2	900	7.902746	20	8	4	8	2	36.958322	21.382859	14.58763	13.665437	39.470488	36.975264	7.02196	0.880786	18.999672	2.383187	C2yGroup00-08	C2yGroup00-10
W	T=900	Undirected	793			1	130	MnNdW-TiO2	900	7.902746	20	8	4	8	2	36.958322	21.382859	14.58763	13.665437	39.470488	36.975264	7.02196	0.880786	18.999672	2.383187	C2yGroup00-08	C2yGroup00-10
TiO2	T=900	Undirected	794			1	130	MnNdW-TiO2	900	7.902746	20	8	4	8	2	36.958322	21.382859	14.58763	13.665437	39.470488	36.975264	7.02196	0.880786	18.999672	2.383187	C2yGroup00-08	C2yGroup00-10
Fe	T=850	Undirected	795			1	132	FeCuSr-TiO2	850	8.201472	20	11.333333	5.666667	3	2	39.607052	20.7071	15.638346	7.901497	39.483741	19.949723	6.362539	1.838933	16.064157	4.642943	C2yGroup08-12	C2yGroup00-10
Cu	T=850	Undirected	796			1	132	FeCuSr-TiO2	850	8.201472	20	11.333333	5.666667	3	2	39.607052	20.7071	15.638346	7.901497	39.483741	19.949723	6.362539	1.838933	16.064157	4.642943	C2yGroup08-12	C2yGroup00-10
Sr	T=850	Undirected	797			1	132	FeCuSr-TiO2	850	8.201472	20	11.333333	5.666667	3	2	39.607052	20.7071	15.638346	7.901497	39.483741	19.949723	6.362539	1.838933	16.064157	4.642943	C2yGroup08-12	C2yGroup00-10
TiO2	T=850	Undirected	798			1	132	FeCuSr-TiO2	850	8.201472	20	11.333333	5.666667	3	2	39.607052	20.7071	15.638346	7.901497	39.483741	19.949723	6.362539	1.838933	16.064157	4.642943	C2yGroup08-12	C2yGroup00-10
Fe	T=850	Undirected	799			1	133	FeZnW-TiO2	850	15.432585	20	13.6	3.4	3	4	31.344578	49.235262	12.755381	3.609911	40.694059	11.516859	11.673895	3.75869	37.243746	11.991516	C2yGroup12+	C2yGroup10-20
Zn	T=850	Undirected	800			1	133	FeZnW-TiO2	850	15.432585	20	13.6	3.4	3	4	31.344578	49.235262	12.755381	3.609911	40.694059	11.516859	11.673895	3.75869	37.243746	11.991516	C2yGroup12+	C2yGroup10-20
W	T=850	Undirected	801			1	133	FeZnW-TiO2	850	15.432585	20	13.6	3.4	3	4	31.344578	49.235262	12.755381	3.609911	40.694059	11.516859	11.673895	3.75869	37.243746	11.991516	C2yGroup12+	C2yGroup10-20
TiO2	T=850	Undirected	802			1	133	FeZnW-TiO2	850	15.432585	20	13.6	3.4	3	4	31.344578	49.235262	12.755381	3.609911	40.694059	11.516859	11.673895	3.75869	37.243746	11.991516	C2yGroup12+	C2yGroup10-20
Fe	T=800	Undirected	803			1	134	FeSrMo-TiO2	800	8.255974	10	5.666667	2.833333	1.5	2	31.220197	26.444337	17.217469	6.566118	55.148496	21.031635	6.606169	1.649805	21.159921	5.284416	C2yGroup08-12	C2yGroup00-10
Sr	T=800	Undirected	804			1	134	FeSrMo-TiO2	800	8.255974	10	5.666667	2.833333	1.5	2	31.220197	26.444337	17.217469	6.566118	55.148496	21.031635	6.606169	1.649805	21.159921	5.284416	C2yGroup08-12	C2yGroup00-10
Mo	T=800	Undirected	805			1	134	FeSrMo-TiO2	800	8.255974	10	5.666667	2.833333	1.5	2	31.220197	26.444337	17.217469	6.566118	55.148496	21.031635	6.606169	1.649805	21.159921	5.284416	C2yGroup08-12	C2yGroup00-10
TiO2	T=800	Undirected	806			1	134	FeSrMo-TiO2	800	8.255974	10	5.666667	2.833333	1.5	2	31.220197	26.444337	17.217469	6.566118	55.148496	21.031635	6.606169	1.649805	21.159921	5.284416	C2yGroup08-12	C2yGroup00-10
Co	T=800	Undirected	807			1	135	CoSrHf-TiO2	800	13.735992	20	11.333333	5.666667	3	2	37.333776	36.792399	7.870982	19.298934	21.082737	51.69296	9.486866	4.249126	25.410947	11.381452	C2yGroup12+	C2yGroup10-20
Sr	T=800	Undirected	808			1	135	CoSrHf-TiO2	800	13.735992	20	11.333333	5.666667	3	2	37.333776	36.792399	7.870982	19.298934	21.082737	51.69296	9.486866	4.249126	25.410947	11.381452	C2yGroup12+	C2yGroup10-20
Hf	T=800	Undirected	809			1	135	CoSrHf-TiO2	800	13.735992	20	11.333333	5.666667	3	2	37.333776	36.792399	7.870982	19.298934	21.082737	51.69296	9.486866	4.249126	25.410947	11.381452	C2yGroup12+	C2yGroup10-20
TiO2	T=800	Undirected	810			1	135	CoSrHf-TiO2	800	13.735992	20	11.333333	5.666667	3	2	37.333776	36.792399	7.870982	19.298934	21.082737	51.69296	9.486866	4.249126	25.410947	11.381452	C2yGroup12+	C2yGroup10-20
Ni	T=750	Undirected	811			1	136	NiZnLa-TiO2	750	2.134821	10	2.4	0.6	7	4	14.902867	14.324901	3.018517	9.234565	20.254606	61.965023	0.576759	1.558062	3.870121	10.45478	C2yGroup00-08	C2yGroup00-10
Zn	T=750	Undirected	812			1	136	NiZnLa-TiO2	750	2.134821	10	2.4	0.6	7	4	14.902867	14.324901	3.018517	9.234565	20.254606	61.965023	0.576759	1.558062	3.870121	10.45478	C2yGroup00-08	C2yGroup00-10
La	T=750	Undirected	813			1	136	NiZnLa-TiO2	750	2.134821	10	2.4	0.6	7	4	14.902867	14.324901	3.018517	9.234565	20.254606	61.965023	0.576759	1.558062	3.870121	10.45478	C2yGroup00-08	C2yGroup00-10
TiO2	T=750	Undirected	814			1	136	NiZnLa-TiO2	750	2.134821	10	2.4	0.6	7	4	14.902867	14.324901	3.018517	9.234565	20.254606	61.965023	0.576759	1.558062	3.870121	10.45478	C2yGroup00-08	C2yGroup00-10
Ni	T=750	Undirected	815			1	137	NiCeW-TiO2	750	9.223073	10	5.666667	2.833333	1.5	2	30.428579	30.310559	17.344852	10.099628	57.001844	33.191258	6.37648	2.846592	20.955563	9.354996	C2yGroup08-12	C2yGroup00-10
Ce	T=750	Undirected	816			1	137	NiCeW-TiO2	750	9.223073	10	5.666667	2.833333	1.5	2	30.428579	30.310559	17.344852	10.099628	57.001844	33.191258	6.37648	2.846592	20.955563	9.354996	C2yGroup08-12	C2yGroup00-10
W	T=750	Undirected	817			1	137	NiCeW-TiO2	750	9.223073	10	5.666667	2.833333	1.5	2	30.428579	30.310559	17.344852	10.099628	57.001844	33.191258	6.37648	2.846592	20.955563	9.354996	C2yGroup08-12	C2yGroup00-10
TiO2	T=750	Undirected	818			1	137	NiCeW-TiO2	750	9.223073	10	5.666667	2.833333	1.5	2	30.428579	30.310559	17.344852	10.099628	57.001844	33.191258	6.37648	2.846592	20.955563	9.354996	C2yGroup08-12	C2yGroup00-10
Cu	T=850	Undirected	819			1	138	CuZrTb-TiO2	850	7.410794	20	11.333333	5.666667	3	2	37.766218	19.622812	12.51267	12.769994	33.131912	33.813272	5.961391	1.449403	15.784983	3.837829	C2yGroup00-08	C2yGroup00-10
Zr	T=850	Undirected	820			1	138	CuZrTb-TiO2	850	7.410794	20	11.333333	5.666667	3	2	37.766218	19.622812	12.51267	12.769994	33.131912	33.813272	5.961391	1.449403	15.784983	3.837829	C2yGroup00-08	C2yGroup00-10
Tb	T=850	Undirected	821			1	138	CuZrTb-TiO2	850	7.410794	20	11.333333	5.666667	3	2	37.766218	19.622812	12.51267	12.769994	33.131912	33.813272	5.961391	1.449403	15.784983	3.837829	C2yGroup00-08	C2yGroup00-10
TiO2	T=850	Undirected	822			1	138	CuZrTb-TiO2	850	7.410794	20	11.333333	5.666667	3	2	37.766218	19.622812	12.51267	12.769994	33.131912	33.813272	5.961391	1.449403	15.784983	3.837829	C2yGroup00-08	C2yGroup00-10
Cu	T=800	Undirected	823			1	139	CuMoCe-TiO2	800	15.274742	20	8	4	8	2	38.710073	39.459347	4.124343	18.938885	10.654444	48.924953	10.797313	4.477429	27.892774	11.566573	C2yGroup12+	C2yGroup10-20
Mo	T=800	Undirected	824			1	139	CuMoCe-TiO2	800	15.274742	20	8	4	8	2	38.710073	39.459347	4.124343	18.938885	10.654444	48.924953	10.797313	4.477429	27.892774	11.566573	C2yGroup12+	C2yGroup10-20
Ce	T=800	Undirected	825			1	139	CuMoCe-TiO2	800	15.274742	20	8	4	8	2	38.710073	39.459347	4.124343	18.938885	10.654444	48.924953	10.797313	4.477429	27.892774	11.566573	C2yGroup12+	C2yGroup10-20
TiO2	T=800	Undirected	826			1	139	CuMoCe-TiO2	800	15.274742	20	8	4	8	2	38.710073	39.459347	4.124343	18.938885	10.654444	48.924953	10.797313	4.477429	27.892774	11.566573	C2yGroup12+	C2yGroup10-20
Cu	T=850	Undirected	827			1	140	CuLaTb-TiO2	850	10.297495	20	8	4	8	2	32.478057	31.706007	1.024804	21.880853	3.155373	67.371188	7.609362	2.688133	23.42924	8.276767	C2yGroup08-12	C2yGroup10-20
La	T=850	Undirected	828			1	140	CuLaTb-TiO2	850	10.297495	20	8	4	8	2	32.478057	31.706007	1.024804	21.880853	3.155373	67.371188	7.609362	2.688133	23.42924	8.276767	C2yGroup08-12	C2yGroup10-20
Tb	T=850	Undirected	829			1	140	CuLaTb-TiO2	850	10.297495	20	8	4	8	2	32.478057	31.706007	1.024804	21.880853	3.155373	67.371188	7.609362	2.688133	23.42924	8.276767	C2yGroup08-12	C2yGroup10-20
TiO2	T=850	Undirected	830			1	140	CuLaTb-TiO2	850	10.297495	20	8	4	8	2	32.478057	31.706007	1.024804	21.880853	3.155373	67.371188	7.609362	2.688133	23.42924	8.276767	C2yGroup08-12	C2yGroup10-20
Cu	T=800	Undirected	831			1	141	CuEuEu-TiO2	800	5.909738	20	11.333333	5.666667	3	2	35.823369	16.496879	12.038523	16.806056	33.605223	46.913667	3.913622	1.996116	10.924774	5.572106	C2yGroup00-08	C2yGroup00-10
Eu	T=800	Undirected	832			1	141	CuEuEu-TiO2	800	5.909738	20	11.333333	5.666667	3	2	35.823369	16.496879	12.038523	16.806056	33.605223	46.913667	3.913622	1.996116	10.924774	5.572106	C2yGroup00-08	C2yGroup00-10
Eu	T=800	Undirected	833			1	141	CuEuEu-TiO2	800	5.909738	20	11.333333	5.666667	3	2	35.823369	16.496879	12.038523	16.806056	33.605223	46.913667	3.913622	1.996116	10.924774	5.572106	C2yGroup00-08	C2yGroup00-10
TiO2	T=800	Undirected	834			1	141	CuEuEu-TiO2	800	5.909738	20	11.333333	5.666667	3	2	35.823369	16.496879	12.038523	16.806056	33.605223	46.913667	3.913622	1.996116	10.924774	5.572106	C2yGroup00-08	C2yGroup00-10
Zn	T=850	Undirected	835			1	142	ZnZnNd-TiO2	850	11.380061	20	13.6	3.4	3	4	18.996497	59.906103	7.47357	3.690568	39.341832	19.427624	8.906818	2.473243	46.886634	13.019469	C2yGroup08-12	C2yGroup10-20
Zn	T=850	Undirected	836			1	142	ZnZnNd-TiO2	850	11.380061	20	13.6	3.4	3	4	18.996497	59.906103	7.47357	3.690568	39.341832	19.427624	8.906818	2.473243	46.886634	13.019469	C2yGroup08-12	C2yGroup10-20
Nd	T=850	Undirected	837			1	142	ZnZnNd-TiO2	850	11.380061	20	13.6	3.4	3	4	18.996497	59.906103	7.47357	3.690568	39.341832	19.427624	8.906818	2.473243	46.886634	13.019469	C2yGroup08-12	C2yGroup10-20
TiO2	T=850	Undirected	838			1	142	ZnZnNd-TiO2	850	11.380061	20	13.6	3.4	3	4	18.996497	59.906103	7.47357	3.690568	39.341832	19.427624	8.906818	2.473243	46.886634	13.019469	C2yGroup08-12	C2yGroup10-20
Zn	T=850	Undirected	839			1	143	ZnZrTb-TiO2	850	12.937597	10	2	1	7	2	34.387469	37.622999	14.148903	8.340221	41.145521	24.253663	9.893891	3.043706	28.771792	8.851207	C2yGroup12+	C2yGroup10-20
Zr	T=850	Undirected	840			1	143	ZnZrTb-TiO2	850	12.937597	10	2	1	7	2	34.387469	37.622999	14.148903	8.340221	41.145521	24.253663	9.893891	3.043706	28.771792	8.851207	C2yGroup12+	C2yGroup10-20
Tb	T=850	Undirected	841			1	143	ZnZrTb-TiO2	850	12.937597	10	2	1	7	2	34.387469	37.622999	14.148903	8.340221	41.145521	24.253663	9.893891	3.043706	28.771792	8.851207	C2yGroup12+	C2yGroup10-20
TiO2	T=850	Undirected	842			1	143	ZnZrTb-TiO2	850	12.937597	10	2	1	7	2	34.387469	37.622999	14.148903	8.340221	41.145521	24.253663	9.893891	3.043706	28.771792	8.851207	C2yGroup12+	C2yGroup10-20
Y	T=850	Undirected	843			1	144	YCsCe-TiO2	850	12.438439	20	8	4	8	2	39.067742	31.838131	23.626971	17.432574	60.47693	44.621401	9.44901	2.98943	24.18622	7.651914	C2yGroup12+	C2yGroup10-20
Cs	T=850	Undirected	844			1	144	YCsCe-TiO2	850	12.438439	20	8	4	8	2	39.067742	31.838131	23.626971	17.432574	60.47693	44.621401	9.44901	2.98943	24.18622	7.651914	C2yGroup12+	C2yGroup10-20
Ce	T=850	Undirected	845			1	144	YCsCe-TiO2	850	12.438439	20	8	4	8	2	39.067742	31.838131	23.626971	17.432574	60.47693	44.621401	9.44901	2.98943	24.18622	7.651914	C2yGroup12+	C2yGroup10-20
TiO2	T=850	Undirected	846			1	144	YCsCe-TiO2	850	12.438439	20	8	4	8	2	39.067742	31.838131	23.626971	17.432574	60.47693	44.621401	9.44901	2.98943	24.18622	7.651914	C2yGroup12+	C2yGroup10-20
Y	T=850	Undirected	847			1	145	YNdTb-TiO2	850	8.665363	20	11.333333	5.666667	3	2	38.397957	22.56725	17.405658	7.561198	45.329646	19.691667	7.167169	1.498194	18.665496	3.901754	C2yGroup08-12	C2yGroup00-10
Nd	T=850	Undirected	848			1	145	YNdTb-TiO2	850	8.665363	20	11.333333	5.666667	3	2	38.397957	22.56725	17.405658	7.561198	45.329646	19.691667	7.167169	1.498194	18.665496	3.901754	C2yGroup08-12	C2yGroup00-10
Tb	T=850	Undirected	849			1	145	YNdTb-TiO2	850	8.665363	20	11.333333	5.666667	3	2	38.397957	22.56725	17.405658	7.561198	45.329646	19.691667	7.167169	1.498194	18.665496	3.901754	C2yGroup08-12	C2yGroup00-10
TiO2	T=850	Undirected	850			1	145	YNdTb-TiO2	850	8.665363	20	11.333333	5.666667	3	2	38.397957	22.56725	17.405658	7.561198	45.329646	19.691667	7.167169	1.498194	18.665496	3.901754	C2yGroup08-12	C2yGroup00-10
Mo	T=850	Undirected	851			1	146	MoBaCe-TiO2	850	15.444334	10	2	1	7	2	41.293835	37.401065	12.811285	10.074377	31.024692	24.396806	12.838497	2.605838	31.09059	6.310477	C2yGroup12+	C2yGroup10-20
Ba	T=850	Undirected	852			1	146	MoBaCe-TiO2	850	15.444334	10	2	1	7	2	41.293835	37.401065	12.811285	10.074377	31.024692	24.396806	12.838497	2.605838	31.09059	6.310477	C2yGroup12+	C2yGroup10-20
Ce	T=850	Undirected	853			1	146	MoBaCe-TiO2	850	15.444334	10	2	1	7	2	41.293835	37.401065	12.811285	10.074377	31.024692	24.396806	12.838497	2.605838	31.09059	6.310477	C2yGroup12+	C2yGroup10-20
TiO2	T=850	Undirected	854			1	146	MoBaCe-TiO2	850	15.444334	10	2	1	7	2	41.293835	37.401065	12.811285	10.074377	31.024692	24.396806	12.838497	2.605838	31.09059	6.310477	C2yGroup12+	C2yGroup10-20
Mo	T=900	Undirected	855			1	147	MoCeNd-TiO2	900	6.977446	20	4	2	14	2	31.93198	21.850966	6.546287	19.320408	20.500724	60.504886	5.668979	1.308466	17.753296	4.097666	C2yGroup00-08	C2yGroup00-10
Ce	T=900	Undirected	856			1	147	MoCeNd-TiO2	900	6.977446	20	4	2	14	2	31.93198	21.850966	6.546287	19.320408	20.500724	60.504886	5.668979	1.308466	17.753296	4.097666	C2yGroup00-08	C2yGroup00-10
Nd	T=900	Undirected	857			1	147	MoCeNd-TiO2	900	6.977446	20	4	2	14	2	31.93198	21.850966	6.546287	19.320408	20.500724	60.504886	5.668979	1.308466	17.753296	4.097666	C2yGroup00-08	C2yGroup00-10
TiO2	T=900	Undirected	858			1	147	MoCeNd-TiO2	900	6.977446	20	4	2	14	2	31.93198	21.850966	6.546287	19.320408	20.500724	60.504886	5.668979	1.308466	17.753296	4.097666	C2yGroup00-08	C2yGroup00-10
Mo	T=850	Undirected	859			1	148	MoCeW-TiO2	850	8.749742	20	11.333333	5.666667	3	2	34.385032	25.446369	25.918812	6.285838	75.378181	18.28074	7.1832	1.566542	20.890485	4.555885	C2yGroup08-12	C2yGroup00-10
Ce	T=850	Undirected	860			1	148	MoCeW-TiO2	850	8.749742	20	11.333333	5.666667	3	2	34.385032	25.446369	25.918812	6.285838	75.378181	18.28074	7.1832	1.566542	20.890485	4.555885	C2yGroup08-12	C2yGroup00-10
W	T=850	Undirected	861			1	148	MoCeW-TiO2	850	8.749742	20	11.333333	5.666667	3	2	34.385032	25.446369	25.918812	6.285838	75.378181	18.28074	7.1832	1.566542	20.890485	4.555885	C2yGroup08-12	C2yGroup00-10
TiO2	T=850	Undirected	862			1	148	MoCeW-TiO2	850	8.749742	20	11.333333	5.666667	3	2	34.385032	25.446369	25.918812	6.285838	75.378181	18.28074	7.1832	1.566542	20.890485	4.555885	C2yGroup08-12	C2yGroup00-10
Cs	T=800	Undirected	863			1	149	CsBaEu-TiO2	800	13.326737	20	11.333333	5.666667	3	2	39.293046	33.916273	25.673766	16.22088	65.33921	41.281808	8.690448	4.636289	22.117013	11.79926	C2yGroup12+	C2yGroup10-20
Ba	T=800	Undirected	864			1	149	CsBaEu-TiO2	800	13.326737	20	11.333333	5.666667	3	2	39.293046	33.916273	25.673766	16.22088	65.33921	41.281808	8.690448	4.636289	22.117013	11.79926	C2yGroup12+	C2yGroup10-20
Eu	T=800	Undirected	865			1	149	CsBaEu-TiO2	800	13.326737	20	11.333333	5.666667	3	2	39.293046	33.916273	25.673766	16.22088	65.33921	41.281808	8.690448	4.636289	22.117013	11.79926	C2yGroup12+	C2yGroup10-20
TiO2	T=800	Undirected	866			1	149	CsBaEu-TiO2	800	13.326737	20	11.333333	5.666667	3	2	39.293046	33.916273	25.673766	16.22088	65.33921	41.281808	8.690448	4.636289	22.117013	11.79926	C2yGroup12+	C2yGroup10-20
Li	T=850	Undirected	867			1	150	LiCaCa-ZrO2	850	1.330861	20	11.333333	5.666667	3	2	36.380702	3.658151	25.415321	13.377706	69.859347	36.771434	0.134158	1.196703	0.368761	3.28939	C2yGroup00-08	C2yGroup00-10
Ca	T=850	Undirected	868			1	150	LiCaCa-ZrO2	850	1.330861	20	11.333333	5.666667	3	2	36.380702	3.658151	25.415321	13.377706	69.859347	36.771434	0.134158	1.196703	0.368761	3.28939	C2yGroup00-08	C2yGroup00-10
Ca	T=850	Undirected	869			1	150	LiCaCa-ZrO2	850	1.330861	20	11.333333	5.666667	3	2	36.380702	3.658151	25.415321	13.377706	69.859347	36.771434	0.134158	1.196703	0.368761	3.28939	C2yGroup00-08	C2yGroup00-10
ZrO2	T=850	Undirected	870			1	150	LiCaCa-ZrO2	850	1.330861	20	11.333333	5.666667	3	2	36.380702	3.658151	25.415321	13.377706	69.859347	36.771434	0.134158	1.196703	0.368761	3.28939	C2yGroup00-08	C2yGroup00-10
Li	T=700	Undirected	871			1	151	LiMoNd-ZrO2	700	16.688445	20	8	4	8	2	38.320679	43.54945	1.779029	20.23135	4.642478	52.794863	9.201118	7.487327	24.010843	19.538607	C2yGroup12+	C2yGroup10-20
Mo	T=700	Undirected	872			1	151	LiMoNd-ZrO2	700	16.688445	20	8	4	8	2	38.320679	43.54945	1.779029	20.23135	4.642478	52.794863	9.201118	7.487327	24.010843	19.538607	C2yGroup12+	C2yGroup10-20
Nd	T=700	Undirected	873			1	151	LiMoNd-ZrO2	700	16.688445	20	8	4	8	2	38.320679	43.54945	1.779029	20.23135	4.642478	52.794863	9.201118	7.487327	24.010843	19.538607	C2yGroup12+	C2yGroup10-20
ZrO2	T=700	Undirected	874			1	151	LiMoNd-ZrO2	700	16.688445	20	8	4	8	2	38.320679	43.54945	1.779029	20.23135	4.642478	52.794863	9.201118	7.487327	24.010843	19.538607	C2yGroup12+	C2yGroup10-20
Li	T=900	Undirected	875			1	152	LiBaNd-ZrO2	900	1.136416	20	4.8	1.2	14	4	27.940133	4.067325	22.496887	4.865774	80.518181	17.414999	0.505784	0.630632	1.810242	2.257083	C2yGroup00-08	C2yGroup00-10
Ba	T=900	Undirected	876			1	152	LiBaNd-ZrO2	900	1.136416	20	4.8	1.2	14	4	27.940133	4.067325	22.496887	4.865774	80.518181	17.414999	0.505784	0.630632	1.810242	2.257083	C2yGroup00-08	C2yGroup00-10
Nd	T=900	Undirected	877			1	152	LiBaNd-ZrO2	900	1.136416	20	4.8	1.2	14	4	27.940133	4.067325	22.496887	4.865774	80.518181	17.414999	0.505784	0.630632	1.810242	2.257083	C2yGroup00-08	C2yGroup00-10
ZrO2	T=900	Undirected	878			1	152	LiBaNd-ZrO2	900	1.136416	20	4.8	1.2	14	4	27.940133	4.067325	22.496887	4.865774	80.518181	17.414999	0.505784	0.630632	1.810242	2.257083	C2yGroup00-08	C2yGroup00-10
Li	T=800	Undirected	879			1	153	LiLaEu-ZrO2	800	6.282779	20	11.333333	5.666667	3	2	31.263728	20.096063	14.511502	18.559658	46.416415	59.364827	4.494497	1.788282	14.376074	5.71999	C2yGroup00-08	C2yGroup00-10
La	T=800	Undirected	880			1	153	LiLaEu-ZrO2	800	6.282779	20	11.333333	5.666667	3	2	31.263728	20.096063	14.511502	18.559658	46.416415	59.364827	4.494497	1.788282	14.376074	5.71999	C2yGroup00-08	C2yGroup00-10
Eu	T=800	Undirected	881			1	153	LiLaEu-ZrO2	800	6.282779	20	11.333333	5.666667	3	2	31.263728	20.096063	14.511502	18.559658	46.416415	59.364827	4.494497	1.788282	14.376074	5.71999	C2yGroup00-08	C2yGroup00-10
ZrO2	T=800	Undirected	882			1	153	LiLaEu-ZrO2	800	6.282779	20	11.333333	5.666667	3	2	31.263728	20.096063	14.511502	18.559658	46.416415	59.364827	4.494497	1.788282	14.376074	5.71999	C2yGroup00-08	C2yGroup00-10
Na	T=750	Undirected	883			1	154	NaBaNd-ZrO2	750	10.535837	10	5.666667	2.833333	1.5	2	31.163087	33.808708	1.131332	21.302079	3.630359	68.356768	5.651051	4.884786	18.133797	15.674911	C2yGroup08-12	C2yGroup10-20
Ba	T=750	Undirected	884			1	154	NaBaNd-ZrO2	750	10.535837	10	5.666667	2.833333	1.5	2	31.163087	33.808708	1.131332	21.302079	3.630359	68.356768	5.651051	4.884786	18.133797	15.674911	C2yGroup08-12	C2yGroup10-20
Nd	T=750	Undirected	885			1	154	NaBaNd-ZrO2	750	10.535837	10	5.666667	2.833333	1.5	2	31.163087	33.808708	1.131332	21.302079	3.630359	68.356768	5.651051	4.884786	18.133797	15.674911	C2yGroup08-12	C2yGroup10-20
ZrO2	T=750	Undirected	886			1	154	NaBaNd-ZrO2	750	10.535837	10	5.666667	2.833333	1.5	2	31.163087	33.808708	1.131332	21.302079	3.630359	68.356768	5.651051	4.884786	18.133797	15.674911	C2yGroup08-12	C2yGroup10-20
Na	T=850	Undirected	887			1	155	NaEuW-ZrO2	850	18.204426	20	4	2	14	2	40.813318	44.604131	6.074625	15.770141	14.883928	38.639693	13.607706	4.596721	33.341336	11.262796	C2yGroup12+	C2yGroup10-20
Eu	T=850	Undirected	888			1	155	NaEuW-ZrO2	850	18.204426	20	4	2	14	2	40.813318	44.604131	6.074625	15.770141	14.883928	38.639693	13.607706	4.596721	33.341336	11.262796	C2yGroup12+	C2yGroup10-20
W	T=850	Undirected	889			1	155	NaEuW-ZrO2	850	18.204426	20	4	2	14	2	40.813318	44.604131	6.074625	15.770141	14.883928	38.639693	13.607706	4.596721	33.341336	11.262796	C2yGroup12+	C2yGroup10-20
ZrO2	T=850	Undirected	890			1	155	NaEuW-ZrO2	850	18.204426	20	4	2	14	2	40.813318	44.604131	6.074625	15.770141	14.883928	38.639693	13.607706	4.596721	33.341336	11.262796	C2yGroup12+	C2yGroup10-20
Mg	T=850	Undirected	891			1	156	MgVHf-ZrO2	850	3.175956	20	11.333333	5.666667	3	2	33.740167	9.412982	8.323957	16.225825	24.670764	48.09053	1.982411	1.193545	5.875522	3.53746	C2yGroup00-08	C2yGroup00-10
V	T=850	Undirected	892			1	156	MgVHf-ZrO2	850	3.175956	20	11.333333	5.666667	3	2	33.740167	9.412982	8.323957	16.225825	24.670764	48.09053	1.982411	1.193545	5.875522	3.53746	C2yGroup00-08	C2yGroup00-10
Hf	T=850	Undirected	893			1	156	MgVHf-ZrO2	850	3.175956	20	11.333333	5.666667	3	2	33.740167	9.412982	8.323957	16.225825	24.670764	48.09053	1.982411	1.193545	5.875522	3.53746	C2yGroup00-08	C2yGroup00-10
ZrO2	T=850	Undirected	894			1	156	MgVHf-ZrO2	850	3.175956	20	11.333333	5.666667	3	2	33.740167	9.412982	8.323957	16.225825	24.670764	48.09053	1.982411	1.193545	5.875522	3.53746	C2yGroup00-08	C2yGroup00-10
Mg	T=850	Undirected	895			1	157	MgZrW-ZrO2	850	9.637352	10	2	1	7	2	26.810739	35.945865	11.39279	4.235218	42.493383	15.796722	7.049161	2.588191	26.292304	9.653561	C2yGroup08-12	C2yGroup00-10
Zr	T=850	Undirected	896			1	157	MgZrW-ZrO2	850	9.637352	10	2	1	7	2	26.810739	35.945865	11.39279	4.235218	42.493383	15.796722	7.049161	2.588191	26.292304	9.653561	C2yGroup08-12	C2yGroup00-10
W	T=850	Undirected	897			1	157	MgZrW-ZrO2	850	9.637352	10	2	1	7	2	26.810739	35.945865	11.39279	4.235218	42.493383	15.796722	7.049161	2.588191	26.292304	9.653561	C2yGroup08-12	C2yGroup00-10
ZrO2	T=850	Undirected	898			1	157	MgZrW-ZrO2	850	9.637352	10	2	1	7	2	26.810739	35.945865	11.39279	4.235218	42.493383	15.796722	7.049161	2.588191	26.292304	9.653561	C2yGroup08-12	C2yGroup00-10
K	T=700	Undirected	899			1	158	KBaNd-ZrO2	700	8.478217	20	8	4	8	2	29.084405	29.150387	1.485037	25.655524	5.105957	88.210587	4.440483	4.037733	15.267575	13.882813	C2yGroup08-12	C2yGroup00-10
Ba	T=700	Undirected	900			1	158	KBaNd-ZrO2	700	8.478217	20	8	4	8	2	29.084405	29.150387	1.485037	25.655524	5.105957	88.210587	4.440483	4.037733	15.267575	13.882813	C2yGroup08-12	C2yGroup00-10
Nd	T=700	Undirected	901			1	158	KBaNd-ZrO2	700	8.478217	20	8	4	8	2	29.084405	29.150387	1.485037	25.655524	5.105957	88.210587	4.440483	4.037733	15.267575	13.882813	C2yGroup08-12	C2yGroup00-10
ZrO2	T=700	Undirected	902			1	158	KBaNd-ZrO2	700	8.478217	20	8	4	8	2	29.084405	29.150387	1.485037	25.655524	5.105957	88.210587	4.440483	4.037733	15.267575	13.882813	C2yGroup08-12	C2yGroup00-10
Ca	T=800	Undirected	903			1	159	CaVCu-ZrO2	800	7.032775	10	5.666667	2.833333	1.5	2	26.842098	26.200542	1.771595	24.275552	6.600063	90.438356	4.93166	2.101115	18.372857	7.827685	C2yGroup00-08	C2yGroup00-10
V	T=800	Undirected	904			1	159	CaVCu-ZrO2	800	7.032775	10	5.666667	2.833333	1.5	2	26.842098	26.200542	1.771595	24.275552	6.600063	90.438356	4.93166	2.101115	18.372857	7.827685	C2yGroup00-08	C2yGroup00-10
Cu	T=800	Undirected	905			1	159	CaVCu-ZrO2	800	7.032775	10	5.666667	2.833333	1.5	2	26.842098	26.200542	1.771595	24.275552	6.600063	90.438356	4.93166	2.101115	18.372857	7.827685	C2yGroup00-08	C2yGroup00-10
ZrO2	T=800	Undirected	906			1	159	CaVCu-ZrO2	800	7.032775	10	5.666667	2.833333	1.5	2	26.842098	26.200542	1.771595	24.275552	6.600063	90.438356	4.93166	2.101115	18.372857	7.827685	C2yGroup00-08	C2yGroup00-10
Ca	T=750	Undirected	907			1	160	CaNiCu-ZrO2	750	6.329209	20	11.333333	5.666667	3	2	35.580889	17.788226	0.881076	21.121456	2.476262	59.3618	2.430789	3.89842	6.831726	10.9565	C2yGroup00-08	C2yGroup00-10
Ni	T=750	Undirected	908			1	160	CaNiCu-ZrO2	750	6.329209	20	11.333333	5.666667	3	2	35.580889	17.788226	0.881076	21.121456	2.476262	59.3618	2.430789	3.89842	6.831726	10.9565	C2yGroup00-08	C2yGroup00-10
Cu	T=750	Undirected	909			1	160	CaNiCu-ZrO2	750	6.329209	20	11.333333	5.666667	3	2	35.580889	17.788226	0.881076	21.121456	2.476262	59.3618	2.430789	3.89842	6.831726	10.9565	C2yGroup00-08	C2yGroup00-10
ZrO2	T=750	Undirected	910			1	160	CaNiCu-ZrO2	750	6.329209	20	11.333333	5.666667	3	2	35.580889	17.788226	0.881076	21.121456	2.476262	59.3618	2.430789	3.89842	6.831726	10.9565	C2yGroup00-08	C2yGroup00-10
Ca	T=700	Undirected	911			1	161	CaSrZr-ZrO2	700	10.439802	20	8	4	8	2	33.557899	31.109819	5.226959	24.608037	15.575943	73.330087	6.194415	4.245387	18.458887	12.650933	C2yGroup08-12	C2yGroup10-20
Sr	T=700	Undirected	912			1	161	CaSrZr-ZrO2	700	10.439802	20	8	4	8	2	33.557899	31.109819	5.226959	24.608037	15.575943	73.330087	6.194415	4.245387	18.458887	12.650933	C2yGroup08-12	C2yGroup10-20
Zr	T=700	Undirected	913			1	161	CaSrZr-ZrO2	700	10.439802	20	8	4	8	2	33.557899	31.109819	5.226959	24.608037	15.575943	73.330087	6.194415	4.245387	18.458887	12.650933	C2yGroup08-12	C2yGroup10-20
ZrO2	T=700	Undirected	914			1	161	CaSrZr-ZrO2	700	10.439802	20	8	4	8	2	33.557899	31.109819	5.226959	24.608037	15.575943	73.330087	6.194415	4.245387	18.458887	12.650933	C2yGroup08-12	C2yGroup10-20
V	T=850	Undirected	915			1	162	VMnW-ZrO2	850	7.834855	20	11.333333	5.666667	3	2	34.121659	22.96153	18.103288	13.059971	53.055124	38.274723	6.53059	1.304265	19.139134	3.822396	C2yGroup00-08	C2yGroup00-10
Mn	T=850	Undirected	916			1	162	VMnW-ZrO2	850	7.834855	20	11.333333	5.666667	3	2	34.121659	22.96153	18.103288	13.059971	53.055124	38.274723	6.53059	1.304265	19.139134	3.822396	C2yGroup00-08	C2yGroup00-10
W	T=850	Undirected	917			1	162	VMnW-ZrO2	850	7.834855	20	11.333333	5.666667	3	2	34.121659	22.96153	18.103288	13.059971	53.055124	38.274723	6.53059	1.304265	19.139134	3.822396	C2yGroup00-08	C2yGroup00-10
ZrO2	T=850	Undirected	918			1	162	VMnW-ZrO2	850	7.834855	20	11.333333	5.666667	3	2	34.121659	22.96153	18.103288	13.059971	53.055124	38.274723	6.53059	1.304265	19.139134	3.822396	C2yGroup00-08	C2yGroup00-10
Mn	T=750	Undirected	919			1	163	MnBanone-ZrO2	750	5.449057	15	8.5	4.25	2.25	2	27.143161	20.07525	2.243408	26.575433	8.265096	97.908391	3.587184	1.861874	13.215792	6.859457	C2yGroup00-08	C2yGroup00-10
Ba	T=750	Undirected	920			1	163	MnBanone-ZrO2	750	5.449057	15	8.5	4.25	2.25	2	27.143161	20.07525	2.243408	26.575433	8.265096	97.908391	3.587184	1.861874	13.215792	6.859457	C2yGroup00-08	C2yGroup00-10
none	T=750	Undirected	921			1	163	MnBanone-ZrO2	750	5.449057	15	8.5	4.25	2.25	2	27.143161	20.07525	2.243408	26.575433	8.265096	97.908391	3.587184	1.861874	13.215792	6.859457	C2yGroup00-08	C2yGroup00-10
ZrO2	T=750	Undirected	922			1	163	MnBanone-ZrO2	750	5.449057	15	8.5	4.25	2.25	2	27.143161	20.07525	2.243408	26.575433	8.265096	97.908391	3.587184	1.861874	13.215792	6.859457	C2yGroup00-08	C2yGroup00-10
Mn	T=850	Undirected	923			1	164	MnTbHf-ZrO2	850	1.403385	10	2	1	7	2	46.690139	3.005742	31.318543	15.266373	67.077425	32.69721	0.567014	0.836371	1.214419	1.791323	C2yGroup00-08	C2yGroup00-10
Tb	T=850	Undirected	924			1	164	MnTbHf-ZrO2	850	1.403385	10	2	1	7	2	46.690139	3.005742	31.318543	15.266373	67.077425	32.69721	0.567014	0.836371	1.214419	1.791323	C2yGroup00-08	C2yGroup00-10
Hf	T=850	Undirected	925			1	164	MnTbHf-ZrO2	850	1.403385	10	2	1	7	2	46.690139	3.005742	31.318543	15.266373	67.077425	32.69721	0.567014	0.836371	1.214419	1.791323	C2yGroup00-08	C2yGroup00-10
ZrO2	T=850	Undirected	926			1	164	MnTbHf-ZrO2	850	1.403385	10	2	1	7	2	46.690139	3.005742	31.318543	15.266373	67.077425	32.69721	0.567014	0.836371	1.214419	1.791323	C2yGroup00-08	C2yGroup00-10
Fe	T=850	Undirected	927			1	165	FeCuZr-ZrO2	850	6.114935	20	11.333333	5.666667	3	2	36.190596	16.896475	12.061987	15.928411	33.329064	44.012569	4.99208	1.122854	13.79386	3.102613	C2yGroup00-08	C2yGroup00-10
Cu	T=850	Undirected	928			1	165	FeCuZr-ZrO2	850	6.114935	20	11.333333	5.666667	3	2	36.190596	16.896475	12.061987	15.928411	33.329064	44.012569	4.99208	1.122854	13.79386	3.102613	C2yGroup00-08	C2yGroup00-10
Zr	T=850	Undirected	929			1	165	FeCuZr-ZrO2	850	6.114935	20	11.333333	5.666667	3	2	36.190596	16.896475	12.061987	15.928411	33.329064	44.012569	4.99208	1.122854	13.79386	3.102613	C2yGroup00-08	C2yGroup00-10
ZrO2	T=850	Undirected	930			1	165	FeCuZr-ZrO2	850	6.114935	20	11.333333	5.666667	3	2	36.190596	16.896475	12.061987	15.928411	33.329064	44.012569	4.99208	1.122854	13.79386	3.102613	C2yGroup00-08	C2yGroup00-10
Ni	T=700	Undirected	931			1	166	NiCsBa-ZrO2	700	1.16153	20	8	4	8	2	39.629913	2.930943	31.96575	23.816699	80.660662	60.097782	0.003856	1.157674	0.009729	2.921214	C2yGroup00-08	C2yGroup00-10
Cs	T=700	Undirected	932			1	166	NiCsBa-ZrO2	700	1.16153	20	8	4	8	2	39.629913	2.930943	31.96575	23.816699	80.660662	60.097782	0.003856	1.157674	0.009729	2.921214	C2yGroup00-08	C2yGroup00-10
Ba	T=700	Undirected	933			1	166	NiCsBa-ZrO2	700	1.16153	20	8	4	8	2	39.629913	2.930943	31.96575	23.816699	80.660662	60.097782	0.003856	1.157674	0.009729	2.921214	C2yGroup00-08	C2yGroup00-10
ZrO2	T=700	Undirected	934			1	166	NiCsBa-ZrO2	700	1.16153	20	8	4	8	2	39.629913	2.930943	31.96575	23.816699	80.660662	60.097782	0.003856	1.157674	0.009729	2.921214	C2yGroup00-08	C2yGroup00-10
Zn	T=900	Undirected	935			1	167	ZnLaCe-ZrO2	900	3.441771	20	11.333333	5.666667	3	2	35.040692	9.822212	15.989764	17.41302	45.631987	49.69371	2.85808	0.583691	8.15646	1.665752	C2yGroup00-08	C2yGroup00-10
La	T=900	Undirected	936			1	167	ZnLaCe-ZrO2	900	3.441771	20	11.333333	5.666667	3	2	35.040692	9.822212	15.989764	17.41302	45.631987	49.69371	2.85808	0.583691	8.15646	1.665752	C2yGroup00-08	C2yGroup00-10
Ce	T=900	Undirected	937			1	167	ZnLaCe-ZrO2	900	3.441771	20	11.333333	5.666667	3	2	35.040692	9.822212	15.989764	17.41302	45.631987	49.69371	2.85808	0.583691	8.15646	1.665752	C2yGroup00-08	C2yGroup00-10
ZrO2	T=900	Undirected	938			1	167	ZnLaCe-ZrO2	900	3.441771	20	11.333333	5.666667	3	2	35.040692	9.822212	15.989764	17.41302	45.631987	49.69371	2.85808	0.583691	8.15646	1.665752	C2yGroup00-08	C2yGroup00-10
Y	T=800	Undirected	939			1	168	YMoNd-ZrO2	800	7.375685	15	8.5	4.25	2.25	2	30.072006	24.526746	14.400676	18.622487	47.887316	61.926323	5.853855	1.52183	19.466126	5.06062	C2yGroup00-08	C2yGroup00-10
Mo	T=800	Undirected	940			1	168	YMoNd-ZrO2	800	7.375685	15	8.5	4.25	2.25	2	30.072006	24.526746	14.400676	18.622487	47.887316	61.926323	5.853855	1.52183	19.466126	5.06062	C2yGroup00-08	C2yGroup00-10
Nd	T=800	Undirected	941			1	168	YMoNd-ZrO2	800	7.375685	15	8.5	4.25	2.25	2	30.072006	24.526746	14.400676	18.622487	47.887316	61.926323	5.853855	1.52183	19.466126	5.06062	C2yGroup00-08	C2yGroup00-10
ZrO2	T=800	Undirected	942			1	168	YMoNd-ZrO2	800	7.375685	15	8.5	4.25	2.25	2	30.072006	24.526746	14.400676	18.622487	47.887316	61.926323	5.853855	1.52183	19.466126	5.06062	C2yGroup00-08	C2yGroup00-10
Li	T=800	Undirected	943			1	170	LiMgZr-BaO	800	18.614565	20	4	2	14	2	38.59135	48.235071	7.766677	22.178751	20.125435	57.470783	12.578087	6.036478	32.593022	15.642048	C2yGroup12+	C2yGroup10-20
Mg	T=800	Undirected	944			1	170	LiMgZr-BaO	800	18.614565	20	4	2	14	2	38.59135	48.235071	7.766677	22.178751	20.125435	57.470783	12.578087	6.036478	32.593022	15.642048	C2yGroup12+	C2yGroup10-20
Zr	T=800	Undirected	945			1	170	LiMgZr-BaO	800	18.614565	20	4	2	14	2	38.59135	48.235071	7.766677	22.178751	20.125435	57.470783	12.578087	6.036478	32.593022	15.642048	C2yGroup12+	C2yGroup10-20
BaO	T=800	Undirected	946			1	170	LiMgZr-BaO	800	18.614565	20	4	2	14	2	38.59135	48.235071	7.766677	22.178751	20.125435	57.470783	12.578087	6.036478	32.593022	15.642048	C2yGroup12+	C2yGroup10-20
Li	T=900	Undirected	947			1	171	LiCoZn-BaO	900	6.217331	20	4	2	14	2	32.675975	19.027224	4.296944	20.40662	13.150163	62.451449	4.338788	1.878543	13.27822	5.749004	C2yGroup00-08	C2yGroup00-10
Co	T=900	Undirected	948			1	171	LiCoZn-BaO	900	6.217331	20	4	2	14	2	32.675975	19.027224	4.296944	20.40662	13.150163	62.451449	4.338788	1.878543	13.27822	5.749004	C2yGroup00-08	C2yGroup00-10
Zn	T=900	Undirected	949			1	171	LiCoZn-BaO	900	6.217331	20	4	2	14	2	32.675975	19.027224	4.296944	20.40662	13.150163	62.451449	4.338788	1.878543	13.27822	5.749004	C2yGroup00-08	C2yGroup00-10
BaO	T=900	Undirected	950			1	171	LiCoZn-BaO	900	6.217331	20	4	2	14	2	32.675975	19.027224	4.296944	20.40662	13.150163	62.451449	4.338788	1.878543	13.27822	5.749004	C2yGroup00-08	C2yGroup00-10
Li	T=900	Undirected	951			1	172	LiCoNd-BaO	900	7.123435	20	13.6	3.4	3	4	17.836314	39.93782	10.917812	2.515264	61.211145	14.101927	6.178224	0.945211	34.638457	5.299363	C2yGroup00-08	C2yGroup00-10
Co	T=900	Undirected	952			1	172	LiCoNd-BaO	900	7.123435	20	13.6	3.4	3	4	17.836314	39.93782	10.917812	2.515264	61.211145	14.101927	6.178224	0.945211	34.638457	5.299363	C2yGroup00-08	C2yGroup00-10
Nd	T=900	Undirected	953			1	172	LiCoNd-BaO	900	7.123435	20	13.6	3.4	3	4	17.836314	39.93782	10.917812	2.515264	61.211145	14.101927	6.178224	0.945211	34.638457	5.299363	C2yGroup00-08	C2yGroup00-10
BaO	T=900	Undirected	954			1	172	LiCoNd-BaO	900	7.123435	20	13.6	3.4	3	4	17.836314	39.93782	10.917812	2.515264	61.211145	14.101927	6.178224	0.945211	34.638457	5.299363	C2yGroup00-08	C2yGroup00-10
Li	T=800	Undirected	955			1	173	LiCoEu-BaO	800	13.77252	15	8.5	4.25	2.25	2	34.311917	40.139173	0.966508	24.704127	2.816828	71.99868	9.447314	4.325206	27.533623	12.60555	C2yGroup12+	C2yGroup10-20
Co	T=800	Undirected	956			1	173	LiCoEu-BaO	800	13.77252	15	8.5	4.25	2.25	2	34.311917	40.139173	0.966508	24.704127	2.816828	71.99868	9.447314	4.325206	27.533623	12.60555	C2yGroup12+	C2yGroup10-20
Eu	T=800	Undirected	957			1	173	LiCoEu-BaO	800	13.77252	15	8.5	4.25	2.25	2	34.311917	40.139173	0.966508	24.704127	2.816828	71.99868	9.447314	4.325206	27.533623	12.60555	C2yGroup12+	C2yGroup10-20
BaO	T=800	Undirected	958			1	173	LiCoEu-BaO	800	13.77252	15	8.5	4.25	2.25	2	34.311917	40.139173	0.966508	24.704127	2.816828	71.99868	9.447314	4.325206	27.533623	12.60555	C2yGroup12+	C2yGroup10-20
Li	T=850	Undirected	959			1	174	LiZrCs-BaO	850	16.438468	20	4	2	14	2	36.636754	44.86879	3.610737	22.13856	9.855504	60.427187	11.974186	4.464282	32.683534	12.185257	C2yGroup12+	C2yGroup10-20
Zr	T=850	Undirected	960			1	174	LiZrCs-BaO	850	16.438468	20	4	2	14	2	36.636754	44.86879	3.610737	22.13856	9.855504	60.427187	11.974186	4.464282	32.683534	12.185257	C2yGroup12+	C2yGroup10-20
Cs	T=850	Undirected	961			1	174	LiZrCs-BaO	850	16.438468	20	4	2	14	2	36.636754	44.86879	3.610737	22.13856	9.855504	60.427187	11.974186	4.464282	32.683534	12.185257	C2yGroup12+	C2yGroup10-20
BaO	T=850	Undirected	962			1	174	LiZrCs-BaO	850	16.438468	20	4	2	14	2	36.636754	44.86879	3.610737	22.13856	9.855504	60.427187	11.974186	4.464282	32.683534	12.185257	C2yGroup12+	C2yGroup10-20
Na	T=800	Undirected	963			1	175	NaCaMn-BaO	800	9.029411	20	8	4	8	2	28.521768	31.657964	1.737945	17.453236	6.093399	61.192686	5.077192	3.95222	17.801112	13.856855	C2yGroup08-12	C2yGroup00-10
Ca	T=800	Undirected	964			1	175	NaCaMn-BaO	800	9.029411	20	8	4	8	2	28.521768	31.657964	1.737945	17.453236	6.093399	61.192686	5.077192	3.95222	17.801112	13.856855	C2yGroup08-12	C2yGroup00-10
Mn	T=800	Undirected	965			1	175	NaCaMn-BaO	800	9.029411	20	8	4	8	2	28.521768	31.657964	1.737945	17.453236	6.093399	61.192686	5.077192	3.95222	17.801112	13.856855	C2yGroup08-12	C2yGroup00-10
BaO	T=800	Undirected	966			1	175	NaCaMn-BaO	800	9.029411	20	8	4	8	2	28.521768	31.657964	1.737945	17.453236	6.093399	61.192686	5.077192	3.95222	17.801112	13.856855	C2yGroup08-12	C2yGroup00-10
Na	T=850	Undirected	967			1	176	NaFeCe-BaO	850	9.299244	20	8	4	8	2	32.979115	28.197373	1.309914	20.841686	3.97195	63.19662	5.972547	3.326697	18.110089	10.087284	C2yGroup08-12	C2yGroup00-10
Fe	T=850	Undirected	968			1	176	NaFeCe-BaO	850	9.299244	20	8	4	8	2	32.979115	28.197373	1.309914	20.841686	3.97195	63.19662	5.972547	3.326697	18.110089	10.087284	C2yGroup08-12	C2yGroup00-10
Ce	T=850	Undirected	969			1	176	NaFeCe-BaO	850	9.299244	20	8	4	8	2	32.979115	28.197373	1.309914	20.841686	3.97195	63.19662	5.972547	3.326697	18.110089	10.087284	C2yGroup08-12	C2yGroup00-10
BaO	T=850	Undirected	970			1	176	NaFeCe-BaO	850	9.299244	20	8	4	8	2	32.979115	28.197373	1.309914	20.841686	3.97195	63.19662	5.972547	3.326697	18.110089	10.087284	C2yGroup08-12	C2yGroup00-10
Mg	T=850	Undirected	971			1	177	MgKY-BaO	850	16.971192	20	4	2	14	2	37.228032	45.587132	2.731622	17.831054	7.337541	47.896848	11.998417	4.972776	32.229523	13.357612	C2yGroup12+	C2yGroup10-20
K	T=850	Undirected	972			1	177	MgKY-BaO	850	16.971192	20	4	2	14	2	37.228032	45.587132	2.731622	17.831054	7.337541	47.896848	11.998417	4.972776	32.229523	13.357612	C2yGroup12+	C2yGroup10-20
Y	T=850	Undirected	973			1	177	MgKY-BaO	850	16.971192	20	4	2	14	2	37.228032	45.587132	2.731622	17.831054	7.337541	47.896848	11.998417	4.972776	32.229523	13.357612	C2yGroup12+	C2yGroup10-20
BaO	T=850	Undirected	974			1	177	MgKY-BaO	850	16.971192	20	4	2	14	2	37.228032	45.587132	2.731622	17.831054	7.337541	47.896848	11.998417	4.972776	32.229523	13.357612	C2yGroup12+	C2yGroup10-20
Mg	T=750	Undirected	975			1	178	MgVMn-BaO	750	10.217411	20	11.333333	5.666667	3	2	32.647248	31.296392	1.548953	25.387462	4.744513	77.762948	5.515716	4.701695	16.894888	14.401504	C2yGroup08-12	C2yGroup10-20
V	T=750	Undirected	976			1	178	MgVMn-BaO	750	10.217411	20	11.333333	5.666667	3	2	32.647248	31.296392	1.548953	25.387462	4.744513	77.762948	5.515716	4.701695	16.894888	14.401504	C2yGroup08-12	C2yGroup10-20
Mn	T=750	Undirected	977			1	178	MgVMn-BaO	750	10.217411	20	11.333333	5.666667	3	2	32.647248	31.296392	1.548953	25.387462	4.744513	77.762948	5.515716	4.701695	16.894888	14.401504	C2yGroup08-12	C2yGroup10-20
BaO	T=750	Undirected	978			1	178	MgVMn-BaO	750	10.217411	20	11.333333	5.666667	3	2	32.647248	31.296392	1.548953	25.387462	4.744513	77.762948	5.515716	4.701695	16.894888	14.401504	C2yGroup08-12	C2yGroup10-20
Mg	T=850	Undirected	979			1	179	MgMnNi-BaO	850	8.715181	20	4	2	14	2	29.958268	29.091071	7.843868	24.639767	26.18265	82.246966	4.868578	3.846603	16.251199	12.839871	C2yGroup08-12	C2yGroup00-10
Mn	T=850	Undirected	980			1	179	MgMnNi-BaO	850	8.715181	20	4	2	14	2	29.958268	29.091071	7.843868	24.639767	26.18265	82.246966	4.868578	3.846603	16.251199	12.839871	C2yGroup08-12	C2yGroup00-10
Ni	T=850	Undirected	981			1	179	MgMnNi-BaO	850	8.715181	20	4	2	14	2	29.958268	29.091071	7.843868	24.639767	26.18265	82.246966	4.868578	3.846603	16.251199	12.839871	C2yGroup08-12	C2yGroup00-10
BaO	T=850	Undirected	982			1	179	MgMnNi-BaO	850	8.715181	20	4	2	14	2	29.958268	29.091071	7.843868	24.639767	26.18265	82.246966	4.868578	3.846603	16.251199	12.839871	C2yGroup08-12	C2yGroup00-10
Mg	T=900	Undirected	983			1	180	MgPdnone-BaO	900	0.836177	15	3.857143	0.642857	10.5	6	45.340336	1.844223	32.410115	0.137674	71.481859	0.303646	0.229417	0.60676	0.505989	1.338234	C2yGroup00-08	C2yGroup00-10
Pd	T=900	Undirected	984			1	180	MgPdnone-BaO	900	0.836177	15	3.857143	0.642857	10.5	6	45.340336	1.844223	32.410115	0.137674	71.481859	0.303646	0.229417	0.60676	0.505989	1.338234	C2yGroup00-08	C2yGroup00-10
none	T=900	Undirected	985			1	180	MgPdnone-BaO	900	0.836177	15	3.857143	0.642857	10.5	6	45.340336	1.844223	32.410115	0.137674	71.481859	0.303646	0.229417	0.60676	0.505989	1.338234	C2yGroup00-08	C2yGroup00-10
BaO	T=900	Undirected	986			1	180	MgPdnone-BaO	900	0.836177	15	3.857143	0.642857	10.5	6	45.340336	1.844223	32.410115	0.137674	71.481859	0.303646	0.229417	0.60676	0.505989	1.338234	C2yGroup00-08	C2yGroup00-10
K	T=850	Undirected	987			1	181	KCaZr-BaO	850	13.65483	20	4	2	14	2	36.641201	37.266328	3.202245	19.303811	8.739465	52.683347	9.379028	4.275802	25.596945	11.669383	C2yGroup12+	C2yGroup10-20
Ca	T=850	Undirected	988			1	181	KCaZr-BaO	850	13.65483	20	4	2	14	2	36.641201	37.266328	3.202245	19.303811	8.739465	52.683347	9.379028	4.275802	25.596945	11.669383	C2yGroup12+	C2yGroup10-20
Zr	T=850	Undirected	989			1	181	KCaZr-BaO	850	13.65483	20	4	2	14	2	36.641201	37.266328	3.202245	19.303811	8.739465	52.683347	9.379028	4.275802	25.596945	11.669383	C2yGroup12+	C2yGroup10-20
BaO	T=850	Undirected	990			1	181	KCaZr-BaO	850	13.65483	20	4	2	14	2	36.641201	37.266328	3.202245	19.303811	8.739465	52.683347	9.379028	4.275802	25.596945	11.669383	C2yGroup12+	C2yGroup10-20
K	T=850	Undirected	991			1	182	KVMo-BaO	850	18.532861	20	4	2	14	2	32.917183	56.301479	5.058864	12.929437	15.36846	39.278687	14.111416	4.421445	42.869452	13.432028	C2yGroup12+	C2yGroup10-20
V	T=850	Undirected	992			1	182	KVMo-BaO	850	18.532861	20	4	2	14	2	32.917183	56.301479	5.058864	12.929437	15.36846	39.278687	14.111416	4.421445	42.869452	13.432028	C2yGroup12+	C2yGroup10-20
Mo	T=850	Undirected	993			1	182	KVMo-BaO	850	18.532861	20	4	2	14	2	32.917183	56.301479	5.058864	12.929437	15.36846	39.278687	14.111416	4.421445	42.869452	13.432028	C2yGroup12+	C2yGroup10-20
BaO	T=850	Undirected	994			1	182	KVMo-BaO	850	18.532861	20	4	2	14	2	32.917183	56.301479	5.058864	12.929437	15.36846	39.278687	14.111416	4.421445	42.869452	13.432028	C2yGroup12+	C2yGroup10-20
K	T=800	Undirected	995			1	183	KZrLa-BaO	800	17.513432	15	3	1.5	10.5	2	37.25228	47.013048	5.799136	20.102757	15.567198	53.963829	11.59614	5.917292	31.128672	15.884377	C2yGroup12+	C2yGroup10-20
Zr	T=800	Undirected	996			1	183	KZrLa-BaO	800	17.513432	15	3	1.5	10.5	2	37.25228	47.013048	5.799136	20.102757	15.567198	53.963829	11.59614	5.917292	31.128672	15.884377	C2yGroup12+	C2yGroup10-20
La	T=800	Undirected	997			1	183	KZrLa-BaO	800	17.513432	15	3	1.5	10.5	2	37.25228	47.013048	5.799136	20.102757	15.567198	53.963829	11.59614	5.917292	31.128672	15.884377	C2yGroup12+	C2yGroup10-20
BaO	T=800	Undirected	998			1	183	KZrLa-BaO	800	17.513432	15	3	1.5	10.5	2	37.25228	47.013048	5.799136	20.102757	15.567198	53.963829	11.59614	5.917292	31.128672	15.884377	C2yGroup12+	C2yGroup10-20
Ca	T=850	Undirected	999			1	184	CaMnMo-BaO	850	10.301145	20	8	4	8	2	32.478012	31.717289	1.025844	21.885862	3.15858	67.386705	7.611806	2.689339	23.436798	8.280491	C2yGroup08-12	C2yGroup10-20
Mn	T=850	Undirected	1000			1	184	CaMnMo-BaO	850	10.301145	20	8	4	8	2	32.478012	31.717289	1.025844	21.885862	3.15858	67.386705	7.611806	2.689339	23.436798	8.280491	C2yGroup08-12	C2yGroup10-20
Mo	T=850	Undirected	1001			1	184	CaMnMo-BaO	850	10.301145	20	8	4	8	2	32.478012	31.717289	1.025844	21.885862	3.15858	67.386705	7.611806	2.689339	23.436798	8.280491	C2yGroup08-12	C2yGroup10-20
BaO	T=850	Undirected	1002			1	184	CaMnMo-BaO	850	10.301145	20	8	4	8	2	32.478012	31.717289	1.025844	21.885862	3.15858	67.386705	7.611806	2.689339	23.436798	8.280491	C2yGroup08-12	C2yGroup10-20
Ca	T=800	Undirected	1003			1	185	CaYZr-BaO	800	10.955218	20	8	4	8	2	38.302429	28.601888	19.435872	20.529275	50.743184	53.597841	4.559326	6.395892	11.903491	16.698398	C2yGroup08-12	C2yGroup10-20
Y	T=800	Undirected	1004			1	185	CaYZr-BaO	800	10.955218	20	8	4	8	2	38.302429	28.601888	19.435872	20.529275	50.743184	53.597841	4.559326	6.395892	11.903491	16.698398	C2yGroup08-12	C2yGroup10-20
Zr	T=800	Undirected	1005			1	185	CaYZr-BaO	800	10.955218	20	8	4	8	2	38.302429	28.601888	19.435872	20.529275	50.743184	53.597841	4.559326	6.395892	11.903491	16.698398	C2yGroup08-12	C2yGroup10-20
BaO	T=800	Undirected	1006			1	185	CaYZr-BaO	800	10.955218	20	8	4	8	2	38.302429	28.601888	19.435872	20.529275	50.743184	53.597841	4.559326	6.395892	11.903491	16.698398	C2yGroup08-12	C2yGroup10-20
V	T=850	Undirected	1007			1	186	VMnCu-BaO	850	9.948276	15	8.5	4.25	2.25	2	34.207556	29.082103	1.216594	24.21938	3.556507	70.801258	7.609474	2.338803	22.245009	6.837094	C2yGroup08-12	C2yGroup00-10
Mn	T=850	Undirected	1008			1	186	VMnCu-BaO	850	9.948276	15	8.5	4.25	2.25	2	34.207556	29.082103	1.216594	24.21938	3.556507	70.801258	7.609474	2.338803	22.245009	6.837094	C2yGroup08-12	C2yGroup00-10
Cu	T=850	Undirected	1009			1	186	VMnCu-BaO	850	9.948276	15	8.5	4.25	2.25	2	34.207556	29.082103	1.216594	24.21938	3.556507	70.801258	7.609474	2.338803	22.245009	6.837094	C2yGroup08-12	C2yGroup00-10
BaO	T=850	Undirected	1010			1	186	VMnCu-BaO	850	9.948276	15	8.5	4.25	2.25	2	34.207556	29.082103	1.216594	24.21938	3.556507	70.801258	7.609474	2.338803	22.245009	6.837094	C2yGroup08-12	C2yGroup00-10
V	T=850	Undirected	1011			1	187	VFenone-BaO	850	13.868476	20	13.6	3.4	3	4	29.43069	47.122497	6.692183	9.026823	22.738791	30.671462	10.376302	3.492174	35.25674	11.865756	C2yGroup12+	C2yGroup10-20
Fe	T=850	Undirected	1012			1	187	VFenone-BaO	850	13.868476	20	13.6	3.4	3	4	29.43069	47.122497	6.692183	9.026823	22.738791	30.671462	10.376302	3.492174	35.25674	11.865756	C2yGroup12+	C2yGroup10-20
none	T=850	Undirected	1013			1	187	VFenone-BaO	850	13.868476	20	13.6	3.4	3	4	29.43069	47.122497	6.692183	9.026823	22.738791	30.671462	10.376302	3.492174	35.25674	11.865756	C2yGroup12+	C2yGroup10-20
BaO	T=850	Undirected	1014			1	187	VFenone-BaO	850	13.868476	20	13.6	3.4	3	4	29.43069	47.122497	6.692183	9.026823	22.738791	30.671462	10.376302	3.492174	35.25674	11.865756	C2yGroup12+	C2yGroup10-20
V	T=900	Undirected	1015			1	188	VZrEu-BaO	900	12.883638	20	4	2	14	2	36.229787	35.560899	7.582325	19.088823	20.928428	52.688202	11.024727	1.858911	30.430009	5.13089	C2yGroup12+	C2yGroup10-20
Zr	T=900	Undirected	1016			1	188	VZrEu-BaO	900	12.883638	20	4	2	14	2	36.229787	35.560899	7.582325	19.088823	20.928428	52.688202	11.024727	1.858911	30.430009	5.13089	C2yGroup12+	C2yGroup10-20
Eu	T=900	Undirected	1017			1	188	VZrEu-BaO	900	12.883638	20	4	2	14	2	36.229787	35.560899	7.582325	19.088823	20.928428	52.688202	11.024727	1.858911	30.430009	5.13089	C2yGroup12+	C2yGroup10-20
BaO	T=900	Undirected	1018			1	188	VZrEu-BaO	900	12.883638	20	4	2	14	2	36.229787	35.560899	7.582325	19.088823	20.928428	52.688202	11.024727	1.858911	30.430009	5.13089	C2yGroup12+	C2yGroup10-20
Fe	T=850	Undirected	1019			1	189	FeBaLa-BaO	850	14.109229	20	4	2	14	2	34.623436	40.750516	5.25185	12.241069	15.168483	35.354865	10.707744	3.401485	30.926289	9.824227	C2yGroup12+	C2yGroup10-20
Ba	T=850	Undirected	1020			1	189	FeBaLa-BaO	850	14.109229	20	4	2	14	2	34.623436	40.750516	5.25185	12.241069	15.168483	35.354865	10.707744	3.401485	30.926289	9.824227	C2yGroup12+	C2yGroup10-20
La	T=850	Undirected	1021			1	189	FeBaLa-BaO	850	14.109229	20	4	2	14	2	34.623436	40.750516	5.25185	12.241069	15.168483	35.354865	10.707744	3.401485	30.926289	9.824227	C2yGroup12+	C2yGroup10-20
BaO	T=850	Undirected	1022			1	189	FeBaLa-BaO	850	14.109229	20	4	2	14	2	34.623436	40.750516	5.25185	12.241069	15.168483	35.354865	10.707744	3.401485	30.926289	9.824227	C2yGroup12+	C2yGroup10-20
Co	T=900	Undirected	1023			1	190	CoZnZr-BaO	900	12.422446	20	4	2	14	2	36.156747	34.357201	1.223149	22.877396	3.382907	63.272826	9.760624	2.661823	26.995304	7.361897	C2yGroup12+	C2yGroup10-20
Zn	T=900	Undirected	1024			1	190	CoZnZr-BaO	900	12.422446	20	4	2	14	2	36.156747	34.357201	1.223149	22.877396	3.382907	63.272826	9.760624	2.661823	26.995304	7.361897	C2yGroup12+	C2yGroup10-20
Zr	T=900	Undirected	1025			1	190	CoZnZr-BaO	900	12.422446	20	4	2	14	2	36.156747	34.357201	1.223149	22.877396	3.382907	63.272826	9.760624	2.661823	26.995304	7.361897	C2yGroup12+	C2yGroup10-20
BaO	T=900	Undirected	1026			1	190	CoZnZr-BaO	900	12.422446	20	4	2	14	2	36.156747	34.357201	1.223149	22.877396	3.382907	63.272826	9.760624	2.661823	26.995304	7.361897	C2yGroup12+	C2yGroup10-20
Zn	T=850	Undirected	1027			1	191	ZnHfnone-BaO	850	16.85489	20	4	2	14	2	36.648907	45.990158	4.429284	16.610854	12.085721	45.324282	12.839571	4.015319	35.033982	10.956177	C2yGroup12+	C2yGroup10-20
Hf	T=850	Undirected	1028			1	191	ZnHfnone-BaO	850	16.85489	20	4	2	14	2	36.648907	45.990158	4.429284	16.610854	12.085721	45.324282	12.839571	4.015319	35.033982	10.956177	C2yGroup12+	C2yGroup10-20
none	T=850	Undirected	1029			1	191	ZnHfnone-BaO	850	16.85489	20	4	2	14	2	36.648907	45.990158	4.429284	16.610854	12.085721	45.324282	12.839571	4.015319	35.033982	10.956177	C2yGroup12+	C2yGroup10-20
BaO	T=850	Undirected	1030			1	191	ZnHfnone-BaO	850	16.85489	20	4	2	14	2	36.648907	45.990158	4.429284	16.610854	12.085721	45.324282	12.839571	4.015319	35.033982	10.956177	C2yGroup12+	C2yGroup10-20
Sr	T=850	Undirected	1031			1	192	SrMonone-BaO	850	21.236862	20	4	2	14	2	37.008906	57.383113	0.426691	18.881245	1.152941	51.018111	16.794776	4.442086	45.380365	12.002748	C2yGroup12+	C2yGroup20+
Mo	T=850	Undirected	1032			1	192	SrMonone-BaO	850	21.236862	20	4	2	14	2	37.008906	57.383113	0.426691	18.881245	1.152941	51.018111	16.794776	4.442086	45.380365	12.002748	C2yGroup12+	C2yGroup20+
none	T=850	Undirected	1033			1	192	SrMonone-BaO	850	21.236862	20	4	2	14	2	37.008906	57.383113	0.426691	18.881245	1.152941	51.018111	16.794776	4.442086	45.380365	12.002748	C2yGroup12+	C2yGroup20+
BaO	T=850	Undirected	1034			1	192	SrMonone-BaO	850	21.236862	20	4	2	14	2	37.008906	57.383113	0.426691	18.881245	1.152941	51.018111	16.794776	4.442086	45.380365	12.002748	C2yGroup12+	C2yGroup20+
Mo	T=850	Undirected	1035			1	193	MoCsW-BaO	850	20.18585	20	4	2	14	2	43.181187	46.746862	3.057862	17.594919	7.081469	40.746724	16.096455	4.089395	37.276547	9.470316	C2yGroup12+	C2yGroup20+
Cs	T=850	Undirected	1036			1	193	MoCsW-BaO	850	20.18585	20	4	2	14	2	43.181187	46.746862	3.057862	17.594919	7.081469	40.746724	16.096455	4.089395	37.276547	9.470316	C2yGroup12+	C2yGroup20+
W	T=850	Undirected	1037			1	193	MoCsW-BaO	850	20.18585	20	4	2	14	2	43.181187	46.746862	3.057862	17.594919	7.081469	40.746724	16.096455	4.089395	37.276547	9.470316	C2yGroup12+	C2yGroup20+
BaO	T=850	Undirected	1038			1	193	MoCsW-BaO	850	20.18585	20	4	2	14	2	43.181187	46.746862	3.057862	17.594919	7.081469	40.746724	16.096455	4.089395	37.276547	9.470316	C2yGroup12+	C2yGroup20+
Ce	T=800	Undirected	1039			1	194	CeNdHf-BaO	800	15.222702	20	11.333333	5.666667	3	2	35.373484	43.034217	4.714211	20.863253	13.326962	58.97992	11.050654	4.172048	31.239937	11.79428	C2yGroup12+	C2yGroup10-20
Nd	T=800	Undirected	1040			1	194	CeNdHf-BaO	800	15.222702	20	11.333333	5.666667	3	2	35.373484	43.034217	4.714211	20.863253	13.326962	58.97992	11.050654	4.172048	31.239937	11.79428	C2yGroup12+	C2yGroup10-20
Hf	T=800	Undirected	1041			1	194	CeNdHf-BaO	800	15.222702	20	11.333333	5.666667	3	2	35.373484	43.034217	4.714211	20.863253	13.326962	58.97992	11.050654	4.172048	31.239937	11.79428	C2yGroup12+	C2yGroup10-20
BaO	T=800	Undirected	1042			1	194	CeNdHf-BaO	800	15.222702	20	11.333333	5.666667	3	2	35.373484	43.034217	4.714211	20.863253	13.326962	58.97992	11.050654	4.172048	31.239937	11.79428	C2yGroup12+	C2yGroup10-20
Li	T=700	Undirected	1043			1	195	LiFeBa-La2O3	700	15.246033	10	5.666667	2.833333	1.5	2	35.452722	43.003843	0.940403	20.945927	2.652555	59.081294	8.01117	7.234864	22.59677	20.407076	C2yGroup12+	C2yGroup10-20
Fe	T=700	Undirected	1044			1	195	LiFeBa-La2O3	700	15.246033	10	5.666667	2.833333	1.5	2	35.452722	43.003843	0.940403	20.945927	2.652555	59.081294	8.01117	7.234864	22.59677	20.407076	C2yGroup12+	C2yGroup10-20
Ba	T=700	Undirected	1045			1	195	LiFeBa-La2O3	700	15.246033	10	5.666667	2.833333	1.5	2	35.452722	43.003843	0.940403	20.945927	2.652555	59.081294	8.01117	7.234864	22.59677	20.407076	C2yGroup12+	C2yGroup10-20
La2O3	T=700	Undirected	1046			1	195	LiFeBa-La2O3	700	15.246033	10	5.666667	2.833333	1.5	2	35.452722	43.003843	0.940403	20.945927	2.652555	59.081294	8.01117	7.234864	22.59677	20.407076	C2yGroup12+	C2yGroup10-20
Li	T=700	Undirected	1047			1	196	LiYEu-La2O3	700	15.387562	15	8.5	4.25	2.25	2	35.933317	42.822548	4.799042	23.807715	13.355412	66.255267	9.341105	6.046457	25.995666	16.826882	C2yGroup12+	C2yGroup10-20
Y	T=700	Undirected	1048			1	196	LiYEu-La2O3	700	15.387562	15	8.5	4.25	2.25	2	35.933317	42.822548	4.799042	23.807715	13.355412	66.255267	9.341105	6.046457	25.995666	16.826882	C2yGroup12+	C2yGroup10-20
Eu	T=700	Undirected	1049			1	196	LiYEu-La2O3	700	15.387562	15	8.5	4.25	2.25	2	35.933317	42.822548	4.799042	23.807715	13.355412	66.255267	9.341105	6.046457	25.995666	16.826882	C2yGroup12+	C2yGroup10-20
La2O3	T=700	Undirected	1050			1	196	LiYEu-La2O3	700	15.387562	15	8.5	4.25	2.25	2	35.933317	42.822548	4.799042	23.807715	13.355412	66.255267	9.341105	6.046457	25.995666	16.826882	C2yGroup12+	C2yGroup10-20
Li	T=750	Undirected	1051			1	197	LiBaLa-La2O3	750	14.954234	20	8	4	8	2	37.807828	39.553275	2.470828	19.981346	6.535229	52.849759	8.329795	6.624439	22.031932	17.521342	C2yGroup12+	C2yGroup10-20
Ba	T=750	Undirected	1052			1	197	LiBaLa-La2O3	750	14.954234	20	8	4	8	2	37.807828	39.553275	2.470828	19.981346	6.535229	52.849759	8.329795	6.624439	22.031932	17.521342	C2yGroup12+	C2yGroup10-20
La	T=750	Undirected	1053			1	197	LiBaLa-La2O3	750	14.954234	20	8	4	8	2	37.807828	39.553275	2.470828	19.981346	6.535229	52.849759	8.329795	6.624439	22.031932	17.521342	C2yGroup12+	C2yGroup10-20
La2O3	T=750	Undirected	1054			1	197	LiBaLa-La2O3	750	14.954234	20	8	4	8	2	37.807828	39.553275	2.470828	19.981346	6.535229	52.849759	8.329795	6.624439	22.031932	17.521342	C2yGroup12+	C2yGroup10-20
Li	T=700	Undirected	1055			1	198	LiNdTb-La2O3	700	10.317098	10	5.666667	2.833333	1.5	2	30.564312	33.755375	3.546772	24.9343	11.604292	81.579785	5.039874	5.277224	16.489408	17.265967	C2yGroup08-12	C2yGroup10-20
Nd	T=700	Undirected	1056			1	198	LiNdTb-La2O3	700	10.317098	10	5.666667	2.833333	1.5	2	30.564312	33.755375	3.546772	24.9343	11.604292	81.579785	5.039874	5.277224	16.489408	17.265967	C2yGroup08-12	C2yGroup10-20
Tb	T=700	Undirected	1057			1	198	LiNdTb-La2O3	700	10.317098	10	5.666667	2.833333	1.5	2	30.564312	33.755375	3.546772	24.9343	11.604292	81.579785	5.039874	5.277224	16.489408	17.265967	C2yGroup08-12	C2yGroup10-20
La2O3	T=700	Undirected	1058			1	198	LiNdTb-La2O3	700	10.317098	10	5.666667	2.833333	1.5	2	30.564312	33.755375	3.546772	24.9343	11.604292	81.579785	5.039874	5.277224	16.489408	17.265967	C2yGroup08-12	C2yGroup10-20
Na	T=700	Undirected	1059			1	199	NaCanone-La2O3	700	15.37478	20	11.333333	5.666667	3	2	33.529793	45.854085	3.649782	23.26539	10.88519	69.387216	8.974278	6.400502	26.765086	19.089	C2yGroup12+	C2yGroup10-20
Ca	T=700	Undirected	1060			1	199	NaCanone-La2O3	700	15.37478	20	11.333333	5.666667	3	2	33.529793	45.854085	3.649782	23.26539	10.88519	69.387216	8.974278	6.400502	26.765086	19.089	C2yGroup12+	C2yGroup10-20
none	T=700	Undirected	1061			1	199	NaCanone-La2O3	700	15.37478	20	11.333333	5.666667	3	2	33.529793	45.854085	3.649782	23.26539	10.88519	69.387216	8.974278	6.400502	26.765086	19.089	C2yGroup12+	C2yGroup10-20
La2O3	T=700	Undirected	1062			1	199	NaCanone-La2O3	700	15.37478	20	11.333333	5.666667	3	2	33.529793	45.854085	3.649782	23.26539	10.88519	69.387216	8.974278	6.400502	26.765086	19.089	C2yGroup12+	C2yGroup10-20
Na	T=850	Undirected	1063			1	200	NaFeTb-La2O3	850	7.48906	10	5.666667	2.833333	1.5	2	31.666407	23.649857	14.755716	11.181887	46.59738	35.311512	6.204469	1.284591	19.593221	4.056636	C2yGroup00-08	C2yGroup00-10
Fe	T=850	Undirected	1064			1	200	NaFeTb-La2O3	850	7.48906	10	5.666667	2.833333	1.5	2	31.666407	23.649857	14.755716	11.181887	46.59738	35.311512	6.204469	1.284591	19.593221	4.056636	C2yGroup00-08	C2yGroup00-10
Tb	T=850	Undirected	1065			1	200	NaFeTb-La2O3	850	7.48906	10	5.666667	2.833333	1.5	2	31.666407	23.649857	14.755716	11.181887	46.59738	35.311512	6.204469	1.284591	19.593221	4.056636	C2yGroup00-08	C2yGroup00-10
La2O3	T=850	Undirected	1066			1	200	NaFeTb-La2O3	850	7.48906	10	5.666667	2.833333	1.5	2	31.666407	23.649857	14.755716	11.181887	46.59738	35.311512	6.204469	1.284591	19.593221	4.056636	C2yGroup00-08	C2yGroup00-10
Mg	T=750	Undirected	1067			1	201	MgKFe-La2O3	750	11.08413	20	13.6	3.4	3	4	19.688275	56.298127	1.002521	10.174722	5.09197	51.679093	4.616358	6.467773	23.447245	32.850887	C2yGroup08-12	C2yGroup10-20
K	T=750	Undirected	1068			1	201	MgKFe-La2O3	750	11.08413	20	13.6	3.4	3	4	19.688275	56.298127	1.002521	10.174722	5.09197	51.679093	4.616358	6.467773	23.447245	32.850887	C2yGroup08-12	C2yGroup10-20
Fe	T=750	Undirected	1069			1	201	MgKFe-La2O3	750	11.08413	20	13.6	3.4	3	4	19.688275	56.298127	1.002521	10.174722	5.09197	51.679093	4.616358	6.467773	23.447245	32.850887	C2yGroup08-12	C2yGroup10-20
La2O3	T=750	Undirected	1070			1	201	MgKFe-La2O3	750	11.08413	20	13.6	3.4	3	4	19.688275	56.298127	1.002521	10.174722	5.09197	51.679093	4.616358	6.467773	23.447245	32.850887	C2yGroup08-12	C2yGroup10-20
Mg	T=750	Undirected	1071			1	202	MgCaNd-La2O3	750	16.170253	20	8	4	8	2	39.112139	41.34331	3.129536	19.465534	8.001444	49.768523	9.469133	6.70112	24.210215	17.133095	C2yGroup12+	C2yGroup10-20
Ca	T=750	Undirected	1072			1	202	MgCaNd-La2O3	750	16.170253	20	8	4	8	2	39.112139	41.34331	3.129536	19.465534	8.001444	49.768523	9.469133	6.70112	24.210215	17.133095	C2yGroup12+	C2yGroup10-20
Nd	T=750	Undirected	1073			1	202	MgCaNd-La2O3	750	16.170253	20	8	4	8	2	39.112139	41.34331	3.129536	19.465534	8.001444	49.768523	9.469133	6.70112	24.210215	17.133095	C2yGroup12+	C2yGroup10-20
La2O3	T=750	Undirected	1074			1	202	MgCaNd-La2O3	750	16.170253	20	8	4	8	2	39.112139	41.34331	3.129536	19.465534	8.001444	49.768523	9.469133	6.70112	24.210215	17.133095	C2yGroup12+	C2yGroup10-20
K	T=800	Undirected	1075			1	203	KCoCe-La2O3	800	2.373654	15	8.5	4.25	2.25	2	24.380147	9.736012	7.804016	26.211519	32.009717	107.511735	0.624671	1.748983	2.562212	7.1738	C2yGroup00-08	C2yGroup00-10
Co	T=800	Undirected	1076			1	203	KCoCe-La2O3	800	2.373654	15	8.5	4.25	2.25	2	24.380147	9.736012	7.804016	26.211519	32.009717	107.511735	0.624671	1.748983	2.562212	7.1738	C2yGroup00-08	C2yGroup00-10
Ce	T=800	Undirected	1077			1	203	KCoCe-La2O3	800	2.373654	15	8.5	4.25	2.25	2	24.380147	9.736012	7.804016	26.211519	32.009717	107.511735	0.624671	1.748983	2.562212	7.1738	C2yGroup00-08	C2yGroup00-10
La2O3	T=800	Undirected	1078			1	203	KCoCe-La2O3	800	2.373654	15	8.5	4.25	2.25	2	24.380147	9.736012	7.804016	26.211519	32.009717	107.511735	0.624671	1.748983	2.562212	7.1738	C2yGroup00-08	C2yGroup00-10
K	T=850	Undirected	1079			1	204	KCunone-La2O3	850	7.517418	20	11.333333	5.666667	3	2	38.374304	19.589718	9.586072	10.480413	24.980445	27.311018	5.767331	1.750087	15.029148	4.56057	C2yGroup00-08	C2yGroup00-10
Cu	T=850	Undirected	1080			1	204	KCunone-La2O3	850	7.517418	20	11.333333	5.666667	3	2	38.374304	19.589718	9.586072	10.480413	24.980445	27.311018	5.767331	1.750087	15.029148	4.56057	C2yGroup00-08	C2yGroup00-10
none	T=850	Undirected	1081			1	204	KCunone-La2O3	850	7.517418	20	11.333333	5.666667	3	2	38.374304	19.589718	9.586072	10.480413	24.980445	27.311018	5.767331	1.750087	15.029148	4.56057	C2yGroup00-08	C2yGroup00-10
La2O3	T=850	Undirected	1082			1	204	KCunone-La2O3	850	7.517418	20	11.333333	5.666667	3	2	38.374304	19.589718	9.586072	10.480413	24.980445	27.311018	5.767331	1.750087	15.029148	4.56057	C2yGroup00-08	C2yGroup00-10
K	T=800	Undirected	1083			1	205	Knonenone-La2O3	800	7.933804	10	5.666667	2.833333	1.5	2	29.363967	27.018843	10.053382	17.298111	34.237138	58.909312	6.276389	1.657414	21.374459	5.64438	C2yGroup00-08	C2yGroup00-10
none	T=800	Undirected	1084			1	205	Knonenone-La2O3	800	7.933804	10	5.666667	2.833333	1.5	2	29.363967	27.018843	10.053382	17.298111	34.237138	58.909312	6.276389	1.657414	21.374459	5.64438	C2yGroup00-08	C2yGroup00-10
none	T=800	Undirected	1085			1	205	Knonenone-La2O3	800	7.933804	10	5.666667	2.833333	1.5	2	29.363967	27.018843	10.053382	17.298111	34.237138	58.909312	6.276389	1.657414	21.374459	5.64438	C2yGroup00-08	C2yGroup00-10
La2O3	T=800	Undirected	1086			1	205	Knonenone-La2O3	800	7.933804	10	5.666667	2.833333	1.5	2	29.363967	27.018843	10.053382	17.298111	34.237138	58.909312	6.276389	1.657414	21.374459	5.64438	C2yGroup00-08	C2yGroup00-10
Ca	T=700	Undirected	1087			1	206	CaMnSr-La2O3	700	10.643704	20	11.333333	5.666667	3	2	32.034731	33.225514	2.66872	23.889054	8.330708	74.572357	5.27706	5.366644	16.472934	16.75258	C2yGroup08-12	C2yGroup10-20
Mn	T=700	Undirected	1088			1	206	CaMnSr-La2O3	700	10.643704	20	11.333333	5.666667	3	2	32.034731	33.225514	2.66872	23.889054	8.330708	74.572357	5.27706	5.366644	16.472934	16.75258	C2yGroup08-12	C2yGroup10-20
Sr	T=700	Undirected	1089			1	206	CaMnSr-La2O3	700	10.643704	20	11.333333	5.666667	3	2	32.034731	33.225514	2.66872	23.889054	8.330708	74.572357	5.27706	5.366644	16.472934	16.75258	C2yGroup08-12	C2yGroup10-20
La2O3	T=700	Undirected	1090			1	206	CaMnSr-La2O3	700	10.643704	20	11.333333	5.666667	3	2	32.034731	33.225514	2.66872	23.889054	8.330708	74.572357	5.27706	5.366644	16.472934	16.75258	C2yGroup08-12	C2yGroup10-20
Ca	T=750	Undirected	1091			1	207	CaFeTb-La2O3	750	12.271202	10	5.666667	2.833333	1.5	2	32.31112	37.978263	1.180135	21.139731	3.652411	65.425559	6.500121	5.771081	20.117288	17.860975	C2yGroup12+	C2yGroup10-20
Fe	T=750	Undirected	1092			1	207	CaFeTb-La2O3	750	12.271202	10	5.666667	2.833333	1.5	2	32.31112	37.978263	1.180135	21.139731	3.652411	65.425559	6.500121	5.771081	20.117288	17.860975	C2yGroup12+	C2yGroup10-20
Tb	T=750	Undirected	1093			1	207	CaFeTb-La2O3	750	12.271202	10	5.666667	2.833333	1.5	2	32.31112	37.978263	1.180135	21.139731	3.652411	65.425559	6.500121	5.771081	20.117288	17.860975	C2yGroup12+	C2yGroup10-20
La2O3	T=750	Undirected	1094			1	207	CaFeTb-La2O3	750	12.271202	10	5.666667	2.833333	1.5	2	32.31112	37.978263	1.180135	21.139731	3.652411	65.425559	6.500121	5.771081	20.117288	17.860975	C2yGroup12+	C2yGroup10-20
Ti	T=900	Undirected	1095			1	209	TiCoCu-La2O3	900	1.298072	20	14.571429	2.428571	3	6	18.260697	7.108557	13.068392	4.385691	71.56568	24.017106	0.606579	0.691493	3.321774	3.786783	C2yGroup00-08	C2yGroup00-10
Co	T=900	Undirected	1096			1	209	TiCoCu-La2O3	900	1.298072	20	14.571429	2.428571	3	6	18.260697	7.108557	13.068392	4.385691	71.56568	24.017106	0.606579	0.691493	3.321774	3.786783	C2yGroup00-08	C2yGroup00-10
Cu	T=900	Undirected	1097			1	209	TiCoCu-La2O3	900	1.298072	20	14.571429	2.428571	3	6	18.260697	7.108557	13.068392	4.385691	71.56568	24.017106	0.606579	0.691493	3.321774	3.786783	C2yGroup00-08	C2yGroup00-10
La2O3	T=900	Undirected	1098			1	209	TiCoCu-La2O3	900	1.298072	20	14.571429	2.428571	3	6	18.260697	7.108557	13.068392	4.385691	71.56568	24.017106	0.606579	0.691493	3.321774	3.786783	C2yGroup00-08	C2yGroup00-10
Ti	T=700	Undirected	1099			1	210	TiCoPd-La2O3	700	0.472979	20	8	4	8	2	40.575637	1.165673	28.224948	25.565475	69.561319	63.00696	-0.124847	0.597826	-0.307689	1.473362	C2yGroup00-08	C2yGroup00-10
Co	T=700	Undirected	1100			1	210	TiCoPd-La2O3	700	0.472979	20	8	4	8	2	40.575637	1.165673	28.224948	25.565475	69.561319	63.00696	-0.124847	0.597826	-0.307689	1.473362	C2yGroup00-08	C2yGroup00-10
Pd	T=700	Undirected	1101			1	210	TiCoPd-La2O3	700	0.472979	20	8	4	8	2	40.575637	1.165673	28.224948	25.565475	69.561319	63.00696	-0.124847	0.597826	-0.307689	1.473362	C2yGroup00-08	C2yGroup00-10
La2O3	T=700	Undirected	1102			1	210	TiCoPd-La2O3	700	0.472979	20	8	4	8	2	40.575637	1.165673	28.224948	25.565475	69.561319	63.00696	-0.124847	0.597826	-0.307689	1.473362	C2yGroup00-08	C2yGroup00-10
Ti	T=700	Undirected	1103			1	211	TiZrBa-La2O3	700	4.109466	20	11.333333	5.666667	3	2	33.110284	12.411449	2.073025	20.977171	6.26097	63.355455	0.68309	3.426376	2.063075	10.348374	C2yGroup00-08	C2yGroup00-10
Zr	T=700	Undirected	1104			1	211	TiZrBa-La2O3	700	4.109466	20	11.333333	5.666667	3	2	33.110284	12.411449	2.073025	20.977171	6.26097	63.355455	0.68309	3.426376	2.063075	10.348374	C2yGroup00-08	C2yGroup00-10
Ba	T=700	Undirected	1105			1	211	TiZrBa-La2O3	700	4.109466	20	11.333333	5.666667	3	2	33.110284	12.411449	2.073025	20.977171	6.26097	63.355455	0.68309	3.426376	2.063075	10.348374	C2yGroup00-08	C2yGroup00-10
La2O3	T=700	Undirected	1106			1	211	TiZrBa-La2O3	700	4.109466	20	11.333333	5.666667	3	2	33.110284	12.411449	2.073025	20.977171	6.26097	63.355455	0.68309	3.426376	2.063075	10.348374	C2yGroup00-08	C2yGroup00-10
V	T=800	Undirected	1107			1	212	VFeMo-La2O3	800	7.698	20	11.333333	5.666667	3	2	34.180091	22.521883	3.716794	20.193717	10.874149	59.080349	4.886515	2.811485	14.296378	8.225505	C2yGroup00-08	C2yGroup00-10
Fe	T=800	Undirected	1108			1	212	VFeMo-La2O3	800	7.698	20	11.333333	5.666667	3	2	34.180091	22.521883	3.716794	20.193717	10.874149	59.080349	4.886515	2.811485	14.296378	8.225505	C2yGroup00-08	C2yGroup00-10
Mo	T=800	Undirected	1109			1	212	VFeMo-La2O3	800	7.698	20	11.333333	5.666667	3	2	34.180091	22.521883	3.716794	20.193717	10.874149	59.080349	4.886515	2.811485	14.296378	8.225505	C2yGroup00-08	C2yGroup00-10
La2O3	T=800	Undirected	1110			1	212	VFeMo-La2O3	800	7.698	20	11.333333	5.666667	3	2	34.180091	22.521883	3.716794	20.193717	10.874149	59.080349	4.886515	2.811485	14.296378	8.225505	C2yGroup00-08	C2yGroup00-10
V	T=900	Undirected	1111			1	213	VMonone-La2O3	900	14.855785	20	4	2	14	2	41.492171	35.803827	12.403129	10.073162	29.892697	24.277259	12.066547	2.789238	29.081503	6.722324	C2yGroup12+	C2yGroup10-20
Mo	T=900	Undirected	1112			1	213	VMonone-La2O3	900	14.855785	20	4	2	14	2	41.492171	35.803827	12.403129	10.073162	29.892697	24.277259	12.066547	2.789238	29.081503	6.722324	C2yGroup12+	C2yGroup10-20
none	T=900	Undirected	1113			1	213	VMonone-La2O3	900	14.855785	20	4	2	14	2	41.492171	35.803827	12.403129	10.073162	29.892697	24.277259	12.066547	2.789238	29.081503	6.722324	C2yGroup12+	C2yGroup10-20
La2O3	T=900	Undirected	1114			1	213	VMonone-La2O3	900	14.855785	20	4	2	14	2	41.492171	35.803827	12.403129	10.073162	29.892697	24.277259	12.066547	2.789238	29.081503	6.722324	C2yGroup12+	C2yGroup10-20
V	T=850	Undirected	1115			1	214	VLaW-La2O3	850	14.120749	20	4	2	14	2	34.623494	40.78372	5.255682	12.237823	15.179525	35.34543	10.716352	3.404397	30.951099	9.832621	C2yGroup12+	C2yGroup10-20
La	T=850	Undirected	1116			1	214	VLaW-La2O3	850	14.120749	20	4	2	14	2	34.623494	40.78372	5.255682	12.237823	15.179525	35.34543	10.716352	3.404397	30.951099	9.832621	C2yGroup12+	C2yGroup10-20
W	T=850	Undirected	1117			1	214	VLaW-La2O3	850	14.120749	20	4	2	14	2	34.623494	40.78372	5.255682	12.237823	15.179525	35.34543	10.716352	3.404397	30.951099	9.832621	C2yGroup12+	C2yGroup10-20
La2O3	T=850	Undirected	1118			1	214	VLaW-La2O3	850	14.120749	20	4	2	14	2	34.623494	40.78372	5.255682	12.237823	15.179525	35.34543	10.716352	3.404397	30.951099	9.832621	C2yGroup12+	C2yGroup10-20
V	T=700	Undirected	1119			1	215	VCeNd-La2O3	700	8.367043	20	11.333333	5.666667	3	2	30.644225	27.303816	4.981492	25.298627	16.255891	82.555939	4.568034	3.799009	14.906671	12.397145	C2yGroup08-12	C2yGroup00-10
Ce	T=700	Undirected	1120			1	215	VCeNd-La2O3	700	8.367043	20	11.333333	5.666667	3	2	30.644225	27.303816	4.981492	25.298627	16.255891	82.555939	4.568034	3.799009	14.906671	12.397145	C2yGroup08-12	C2yGroup00-10
Nd	T=700	Undirected	1121			1	215	VCeNd-La2O3	700	8.367043	20	11.333333	5.666667	3	2	30.644225	27.303816	4.981492	25.298627	16.255891	82.555939	4.568034	3.799009	14.906671	12.397145	C2yGroup08-12	C2yGroup00-10
La2O3	T=700	Undirected	1122			1	215	VCeNd-La2O3	700	8.367043	20	11.333333	5.666667	3	2	30.644225	27.303816	4.981492	25.298627	16.255891	82.555939	4.568034	3.799009	14.906671	12.397145	C2yGroup08-12	C2yGroup00-10
Mn	T=700	Undirected	1123			1	216	MnSrMo-La2O3	700	10.816756	15	8.5	4.25	2.25	2	29.339081	36.868081	5.196771	26.340335	17.712793	89.779005	5.811948	5.004809	19.809576	17.058505	C2yGroup08-12	C2yGroup10-20
Sr	T=700	Undirected	1124			1	216	MnSrMo-La2O3	700	10.816756	15	8.5	4.25	2.25	2	29.339081	36.868081	5.196771	26.340335	17.712793	89.779005	5.811948	5.004809	19.809576	17.058505	C2yGroup08-12	C2yGroup10-20
Mo	T=700	Undirected	1125			1	216	MnSrMo-La2O3	700	10.816756	15	8.5	4.25	2.25	2	29.339081	36.868081	5.196771	26.340335	17.712793	89.779005	5.811948	5.004809	19.809576	17.058505	C2yGroup08-12	C2yGroup10-20
La2O3	T=700	Undirected	1126			1	216	MnSrMo-La2O3	700	10.816756	15	8.5	4.25	2.25	2	29.339081	36.868081	5.196771	26.340335	17.712793	89.779005	5.811948	5.004809	19.809576	17.058505	C2yGroup08-12	C2yGroup10-20
Fe	T=850	Undirected	1127			1	217	FeCuZr-La2O3	850	4.852996	20	11.333333	5.666667	3	2	33.012908	14.700298	8.590134	19.493667	26.020531	59.048621	3.919174	0.933822	11.871641	2.828657	C2yGroup00-08	C2yGroup00-10
Cu	T=850	Undirected	1128			1	217	FeCuZr-La2O3	850	4.852996	20	11.333333	5.666667	3	2	33.012908	14.700298	8.590134	19.493667	26.020531	59.048621	3.919174	0.933822	11.871641	2.828657	C2yGroup00-08	C2yGroup00-10
Zr	T=850	Undirected	1129			1	217	FeCuZr-La2O3	850	4.852996	20	11.333333	5.666667	3	2	33.012908	14.700298	8.590134	19.493667	26.020531	59.048621	3.919174	0.933822	11.871641	2.828657	C2yGroup00-08	C2yGroup00-10
La2O3	T=850	Undirected	1130			1	217	FeCuZr-La2O3	850	4.852996	20	11.333333	5.666667	3	2	33.012908	14.700298	8.590134	19.493667	26.020531	59.048621	3.919174	0.933822	11.871641	2.828657	C2yGroup00-08	C2yGroup00-10
Fe	T=700	Undirected	1131			1	218	FeNdTb-La2O3	700	13.412299	10	5.666667	2.833333	1.5	2	32.311884	41.508873	1.184952	21.235886	3.667233	65.721596	6.452352	6.959947	19.968975	21.539898	C2yGroup12+	C2yGroup10-20
Nd	T=700	Undirected	1132			1	218	FeNdTb-La2O3	700	13.412299	10	5.666667	2.833333	1.5	2	32.311884	41.508873	1.184952	21.235886	3.667233	65.721596	6.452352	6.959947	19.968975	21.539898	C2yGroup12+	C2yGroup10-20
Tb	T=700	Undirected	1133			1	218	FeNdTb-La2O3	700	13.412299	10	5.666667	2.833333	1.5	2	32.311884	41.508873	1.184952	21.235886	3.667233	65.721596	6.452352	6.959947	19.968975	21.539898	C2yGroup12+	C2yGroup10-20
La2O3	T=700	Undirected	1134			1	218	FeNdTb-La2O3	700	13.412299	10	5.666667	2.833333	1.5	2	32.311884	41.508873	1.184952	21.235886	3.667233	65.721596	6.452352	6.959947	19.968975	21.539898	C2yGroup12+	C2yGroup10-20
Ni	T=750	Undirected	1135			1	219	NiHfnone-La2O3	750	0.823549	20	8	4	8	2	41.191218	1.99933	32.531896	21.427987	78.977747	52.020766	-0.076354	0.899902	-0.185364	2.184695	C2yGroup00-08	C2yGroup00-10
Hf	T=750	Undirected	1136			1	219	NiHfnone-La2O3	750	0.823549	20	8	4	8	2	41.191218	1.99933	32.531896	21.427987	78.977747	52.020766	-0.076354	0.899902	-0.185364	2.184695	C2yGroup00-08	C2yGroup00-10
none	T=750	Undirected	1137			1	219	NiHfnone-La2O3	750	0.823549	20	8	4	8	2	41.191218	1.99933	32.531896	21.427987	78.977747	52.020766	-0.076354	0.899902	-0.185364	2.184695	C2yGroup00-08	C2yGroup00-10
La2O3	T=750	Undirected	1138			1	219	NiHfnone-La2O3	750	0.823549	20	8	4	8	2	41.191218	1.99933	32.531896	21.427987	78.977747	52.020766	-0.076354	0.899902	-0.185364	2.184695	C2yGroup00-08	C2yGroup00-10
Cu	T=900	Undirected	1139			1	220	CuMoPd-La2O3	900	0.471239	20	5.142857	0.857143	14	6	28.16641	1.673054	29.691185	0.082302	105.41345	0.292199	-0.042966	0.514205	-0.152542	1.825597	C2yGroup00-08	C2yGroup00-10
Mo	T=900	Undirected	1140			1	220	CuMoPd-La2O3	900	0.471239	20	5.142857	0.857143	14	6	28.16641	1.673054	29.691185	0.082302	105.41345	0.292199	-0.042966	0.514205	-0.152542	1.825597	C2yGroup00-08	C2yGroup00-10
Pd	T=900	Undirected	1141			1	220	CuMoPd-La2O3	900	0.471239	20	5.142857	0.857143	14	6	28.16641	1.673054	29.691185	0.082302	105.41345	0.292199	-0.042966	0.514205	-0.152542	1.825597	C2yGroup00-08	C2yGroup00-10
La2O3	T=900	Undirected	1142			1	220	CuMoPd-La2O3	900	0.471239	20	5.142857	0.857143	14	6	28.16641	1.673054	29.691185	0.082302	105.41345	0.292199	-0.042966	0.514205	-0.152542	1.825597	C2yGroup00-08	C2yGroup00-10
Cu	T=850	Undirected	1143			1	221	CuLaW-La2O3	850	8.155743	20	11.333333	5.666667	3	2	37.700476	21.632997	14.264558	15.401908	37.836546	40.853352	6.694293	1.461449	17.756521	3.876474	C2yGroup08-12	C2yGroup00-10
La	T=850	Undirected	1144			1	221	CuLaW-La2O3	850	8.155743	20	11.333333	5.666667	3	2	37.700476	21.632997	14.264558	15.401908	37.836546	40.853352	6.694293	1.461449	17.756521	3.876474	C2yGroup08-12	C2yGroup00-10
W	T=850	Undirected	1145			1	221	CuLaW-La2O3	850	8.155743	20	11.333333	5.666667	3	2	37.700476	21.632997	14.264558	15.401908	37.836546	40.853352	6.694293	1.461449	17.756521	3.876474	C2yGroup08-12	C2yGroup00-10
La2O3	T=850	Undirected	1146			1	221	CuLaW-La2O3	850	8.155743	20	11.333333	5.666667	3	2	37.700476	21.632997	14.264558	15.401908	37.836546	40.853352	6.694293	1.461449	17.756521	3.876474	C2yGroup08-12	C2yGroup00-10
Zn	T=750	Undirected	1147			1	222	ZnYnone-La2O3	750	15.070077	20	11.333333	5.666667	3	2	40.884931	36.859734	5.961888	21.415159	14.582116	52.3791	9.358838	5.711239	22.890678	13.969056	C2yGroup12+	C2yGroup10-20
Y	T=750	Undirected	1148			1	222	ZnYnone-La2O3	750	15.070077	20	11.333333	5.666667	3	2	40.884931	36.859734	5.961888	21.415159	14.582116	52.3791	9.358838	5.711239	22.890678	13.969056	C2yGroup12+	C2yGroup10-20
none	T=750	Undirected	1149			1	222	ZnYnone-La2O3	750	15.070077	20	11.333333	5.666667	3	2	40.884931	36.859734	5.961888	21.415159	14.582116	52.3791	9.358838	5.711239	22.890678	13.969056	C2yGroup12+	C2yGroup10-20
La2O3	T=750	Undirected	1150			1	222	ZnYnone-La2O3	750	15.070077	20	11.333333	5.666667	3	2	40.884931	36.859734	5.961888	21.415159	14.582116	52.3791	9.358838	5.711239	22.890678	13.969056	C2yGroup12+	C2yGroup10-20
Zn	T=750	Undirected	1151			1	223	ZnZrCs-La2O3	750	12.211521	20	11.333333	5.666667	3	2	38.009564	32.127496	5.247075	22.369608	13.804618	58.852577	6.890897	5.320624	18.129377	13.998119	C2yGroup12+	C2yGroup10-20
Zr	T=750	Undirected	1152			1	223	ZnZrCs-La2O3	750	12.211521	20	11.333333	5.666667	3	2	38.009564	32.127496	5.247075	22.369608	13.804618	58.852577	6.890897	5.320624	18.129377	13.998119	C2yGroup12+	C2yGroup10-20
Cs	T=750	Undirected	1153			1	223	ZnZrCs-La2O3	750	12.211521	20	11.333333	5.666667	3	2	38.009564	32.127496	5.247075	22.369608	13.804618	58.852577	6.890897	5.320624	18.129377	13.998119	C2yGroup12+	C2yGroup10-20
La2O3	T=750	Undirected	1154			1	223	ZnZrCs-La2O3	750	12.211521	20	11.333333	5.666667	3	2	38.009564	32.127496	5.247075	22.369608	13.804618	58.852577	6.890897	5.320624	18.129377	13.998119	C2yGroup12+	C2yGroup10-20
Sr	T=700	Undirected	1155			1	224	SrYCe-La2O3	700	14.776935	15	8.5	4.25	2.25	2	37.054965	39.87842	3.086971	24.682214	8.33079	66.609733	8.682458	6.094477	23.431294	16.447126	C2yGroup12+	C2yGroup10-20
Y	T=700	Undirected	1156			1	224	SrYCe-La2O3	700	14.776935	15	8.5	4.25	2.25	2	37.054965	39.87842	3.086971	24.682214	8.33079	66.609733	8.682458	6.094477	23.431294	16.447126	C2yGroup12+	C2yGroup10-20
Ce	T=700	Undirected	1157			1	224	SrYCe-La2O3	700	14.776935	15	8.5	4.25	2.25	2	37.054965	39.87842	3.086971	24.682214	8.33079	66.609733	8.682458	6.094477	23.431294	16.447126	C2yGroup12+	C2yGroup10-20
La2O3	T=700	Undirected	1158			1	224	SrYCe-La2O3	700	14.776935	15	8.5	4.25	2.25	2	37.054965	39.87842	3.086971	24.682214	8.33079	66.609733	8.682458	6.094477	23.431294	16.447126	C2yGroup12+	C2yGroup10-20
Mo	T=700	Undirected	1159			1	225	MoCsTb-La2O3	700	13.307038	10	5.666667	2.833333	1.5	2	30.136196	44.156329	1.567474	20.585011	5.2013	68.3066	6.816834	6.490204	22.620088	21.536242	C2yGroup12+	C2yGroup10-20
Cs	T=700	Undirected	1160			1	225	MoCsTb-La2O3	700	13.307038	10	5.666667	2.833333	1.5	2	30.136196	44.156329	1.567474	20.585011	5.2013	68.3066	6.816834	6.490204	22.620088	21.536242	C2yGroup12+	C2yGroup10-20
Tb	T=700	Undirected	1161			1	225	MoCsTb-La2O3	700	13.307038	10	5.666667	2.833333	1.5	2	30.136196	44.156329	1.567474	20.585011	5.2013	68.3066	6.816834	6.490204	22.620088	21.536242	C2yGroup12+	C2yGroup10-20
La2O3	T=700	Undirected	1162			1	225	MoCsTb-La2O3	700	13.307038	10	5.666667	2.833333	1.5	2	30.136196	44.156329	1.567474	20.585011	5.2013	68.3066	6.816834	6.490204	22.620088	21.536242	C2yGroup12+	C2yGroup10-20
Ba	T=750	Undirected	1163			1	226	BaCeHf-La2O3	750	13.948028	20	11.333333	5.666667	3	2	39.440326	35.36489	2.6224	18.763037	6.649032	47.57323	8.839684	5.108345	22.412807	12.952086	C2yGroup12+	C2yGroup10-20
Ce	T=750	Undirected	1164			1	226	BaCeHf-La2O3	750	13.948028	20	11.333333	5.666667	3	2	39.440326	35.36489	2.6224	18.763037	6.649032	47.57323	8.839684	5.108345	22.412807	12.952086	C2yGroup12+	C2yGroup10-20
Hf	T=750	Undirected	1165			1	226	BaCeHf-La2O3	750	13.948028	20	11.333333	5.666667	3	2	39.440326	35.36489	2.6224	18.763037	6.649032	47.57323	8.839684	5.108345	22.412807	12.952086	C2yGroup12+	C2yGroup10-20
La2O3	T=750	Undirected	1166			1	226	BaCeHf-La2O3	750	13.948028	20	11.333333	5.666667	3	2	39.440326	35.36489	2.6224	18.763037	6.649032	47.57323	8.839684	5.108345	22.412807	12.952086	C2yGroup12+	C2yGroup10-20
La	T=750	Undirected	1167			1	227	LaTbnone-La2O3	750	7.842781	20	11.333333	5.666667	3	2	29.930514	26.203295	1.514166	25.813856	5.058939	86.245952	3.697115	4.145666	12.352326	13.850969	C2yGroup00-08	C2yGroup00-10
Tb	T=750	Undirected	1168			1	227	LaTbnone-La2O3	750	7.842781	20	11.333333	5.666667	3	2	29.930514	26.203295	1.514166	25.813856	5.058939	86.245952	3.697115	4.145666	12.352326	13.850969	C2yGroup00-08	C2yGroup00-10
none	T=750	Undirected	1169			1	227	LaTbnone-La2O3	750	7.842781	20	11.333333	5.666667	3	2	29.930514	26.203295	1.514166	25.813856	5.058939	86.245952	3.697115	4.145666	12.352326	13.850969	C2yGroup00-08	C2yGroup00-10
La2O3	T=750	Undirected	1170			1	227	LaTbnone-La2O3	750	7.842781	20	11.333333	5.666667	3	2	29.930514	26.203295	1.514166	25.813856	5.058939	86.245952	3.697115	4.145666	12.352326	13.850969	C2yGroup00-08	C2yGroup00-10
Na	T=850	Undirected	1171			1	228	NaKV-CeO2	850	6.647571	20	11.333333	5.666667	3	2	34.300962	19.380129	20.473962	22.24251	59.689177	64.845151	5.052839	1.594732	14.730896	4.649234	C2yGroup00-08	C2yGroup00-10
K	T=850	Undirected	1172			1	228	NaKV-CeO2	850	6.647571	20	11.333333	5.666667	3	2	34.300962	19.380129	20.473962	22.24251	59.689177	64.845151	5.052839	1.594732	14.730896	4.649234	C2yGroup00-08	C2yGroup00-10
V	T=850	Undirected	1173			1	228	NaKV-CeO2	850	6.647571	20	11.333333	5.666667	3	2	34.300962	19.380129	20.473962	22.24251	59.689177	64.845151	5.052839	1.594732	14.730896	4.649234	C2yGroup00-08	C2yGroup00-10
CeO2	T=850	Undirected	1174			1	228	NaKV-CeO2	850	6.647571	20	11.333333	5.666667	3	2	34.300962	19.380129	20.473962	22.24251	59.689177	64.845151	5.052839	1.594732	14.730896	4.649234	C2yGroup00-08	C2yGroup00-10
Mg	T=800	Undirected	1175			1	229	MgKnone-CeO2	800	8.507351	10	5.666667	2.833333	1.5	2	28.781809	29.558083	8.151654	20.494744	28.322243	71.207282	7.044178	1.463173	24.47441	5.083673	C2yGroup08-12	C2yGroup00-10
K	T=800	Undirected	1176			1	229	MgKnone-CeO2	800	8.507351	10	5.666667	2.833333	1.5	2	28.781809	29.558083	8.151654	20.494744	28.322243	71.207282	7.044178	1.463173	24.47441	5.083673	C2yGroup08-12	C2yGroup00-10
none	T=800	Undirected	1177			1	229	MgKnone-CeO2	800	8.507351	10	5.666667	2.833333	1.5	2	28.781809	29.558083	8.151654	20.494744	28.322243	71.207282	7.044178	1.463173	24.47441	5.083673	C2yGroup08-12	C2yGroup00-10
CeO2	T=800	Undirected	1178			1	229	MgKnone-CeO2	800	8.507351	10	5.666667	2.833333	1.5	2	28.781809	29.558083	8.151654	20.494744	28.322243	71.207282	7.044178	1.463173	24.47441	5.083673	C2yGroup08-12	C2yGroup00-10
Mg	T=800	Undirected	1179			1	230	MgFenone-CeO2	800	7.03468	10	5.666667	2.833333	1.5	2	27.535386	25.547781	5.53395	21.529276	20.097594	78.187667	5.447494	1.587187	19.783612	5.764172	C2yGroup00-08	C2yGroup00-10
Fe	T=800	Undirected	1180			1	230	MgFenone-CeO2	800	7.03468	10	5.666667	2.833333	1.5	2	27.535386	25.547781	5.53395	21.529276	20.097594	78.187667	5.447494	1.587187	19.783612	5.764172	C2yGroup00-08	C2yGroup00-10
none	T=800	Undirected	1181			1	230	MgFenone-CeO2	800	7.03468	10	5.666667	2.833333	1.5	2	27.535386	25.547781	5.53395	21.529276	20.097594	78.187667	5.447494	1.587187	19.783612	5.764172	C2yGroup00-08	C2yGroup00-10
CeO2	T=800	Undirected	1182			1	230	MgFenone-CeO2	800	7.03468	10	5.666667	2.833333	1.5	2	27.535386	25.547781	5.53395	21.529276	20.097594	78.187667	5.447494	1.587187	19.783612	5.764172	C2yGroup00-08	C2yGroup00-10
Mg	T=800	Undirected	1183			1	231	MgNiZn-CeO2	800	1.309182	20	14.571429	2.428571	3	6	26.743815	4.89527	23.02704	2.355925	86.102301	8.809233	0.029118	1.280064	0.108878	4.786393	C2yGroup00-08	C2yGroup00-10
Ni	T=800	Undirected	1184			1	231	MgNiZn-CeO2	800	1.309182	20	14.571429	2.428571	3	6	26.743815	4.89527	23.02704	2.355925	86.102301	8.809233	0.029118	1.280064	0.108878	4.786393	C2yGroup00-08	C2yGroup00-10
Zn	T=800	Undirected	1185			1	231	MgNiZn-CeO2	800	1.309182	20	14.571429	2.428571	3	6	26.743815	4.89527	23.02704	2.355925	86.102301	8.809233	0.029118	1.280064	0.108878	4.786393	C2yGroup00-08	C2yGroup00-10
CeO2	T=800	Undirected	1186			1	231	MgNiZn-CeO2	800	1.309182	20	14.571429	2.428571	3	6	26.743815	4.89527	23.02704	2.355925	86.102301	8.809233	0.029118	1.280064	0.108878	4.786393	C2yGroup00-08	C2yGroup00-10
K	T=900	Undirected	1187			1	232	KCoSr-CeO2	900	6.403222	20	8	4	8	2	32.792536	19.526462	13.120564	17.788069	40.010824	54.244262	5.667618	0.735604	17.283256	2.243206	C2yGroup00-08	C2yGroup00-10
Co	T=900	Undirected	1188			1	232	KCoSr-CeO2	900	6.403222	20	8	4	8	2	32.792536	19.526462	13.120564	17.788069	40.010824	54.244262	5.667618	0.735604	17.283256	2.243206	C2yGroup00-08	C2yGroup00-10
Sr	T=900	Undirected	1189			1	232	KCoSr-CeO2	900	6.403222	20	8	4	8	2	32.792536	19.526462	13.120564	17.788069	40.010824	54.244262	5.667618	0.735604	17.283256	2.243206	C2yGroup00-08	C2yGroup00-10
CeO2	T=900	Undirected	1190			1	232	KCoSr-CeO2	900	6.403222	20	8	4	8	2	32.792536	19.526462	13.120564	17.788069	40.010824	54.244262	5.667618	0.735604	17.283256	2.243206	C2yGroup00-08	C2yGroup00-10
K	T=700	Undirected	1191			1	233	KLaCe-CeO2	700	13.420735	10	5.666667	2.833333	1.5	2	32.311565	41.535391	1.192483	21.232307	3.690576	65.711169	6.453725	6.96701	19.973421	21.56197	C2yGroup12+	C2yGroup10-20
La	T=700	Undirected	1192			1	233	KLaCe-CeO2	700	13.420735	10	5.666667	2.833333	1.5	2	32.311565	41.535391	1.192483	21.232307	3.690576	65.711169	6.453725	6.96701	19.973421	21.56197	C2yGroup12+	C2yGroup10-20
Ce	T=700	Undirected	1193			1	233	KLaCe-CeO2	700	13.420735	10	5.666667	2.833333	1.5	2	32.311565	41.535391	1.192483	21.232307	3.690576	65.711169	6.453725	6.96701	19.973421	21.56197	C2yGroup12+	C2yGroup10-20
CeO2	T=700	Undirected	1194			1	233	KLaCe-CeO2	700	13.420735	10	5.666667	2.833333	1.5	2	32.311565	41.535391	1.192483	21.232307	3.690576	65.711169	6.453725	6.96701	19.973421	21.56197	C2yGroup12+	C2yGroup10-20
K	T=900	Undirected	1195			1	234	KCeEu-CeO2	900	5.084901	20	8	4	8	2	34.431892	14.767998	16.305633	16.975453	47.356192	49.30154	4.337081	0.74782	12.596116	2.171882	C2yGroup00-08	C2yGroup00-10
Ce	T=900	Undirected	1196			1	234	KCeEu-CeO2	900	5.084901	20	8	4	8	2	34.431892	14.767998	16.305633	16.975453	47.356192	49.30154	4.337081	0.74782	12.596116	2.171882	C2yGroup00-08	C2yGroup00-10
Eu	T=900	Undirected	1197			1	234	KCeEu-CeO2	900	5.084901	20	8	4	8	2	34.431892	14.767998	16.305633	16.975453	47.356192	49.30154	4.337081	0.74782	12.596116	2.171882	C2yGroup00-08	C2yGroup00-10
CeO2	T=900	Undirected	1198			1	234	KCeEu-CeO2	900	5.084901	20	8	4	8	2	34.431892	14.767998	16.305633	16.975453	47.356192	49.30154	4.337081	0.74782	12.596116	2.171882	C2yGroup00-08	C2yGroup00-10
Ti	T=750	Undirected	1199			1	235	TiNiBa-CeO2	750	4.787673	15	3	1.5	10.5	2	36.200055	13.225596	10.257969	24.358559	28.336887	67.288735	0.903912	3.883761	2.496991	10.728605	C2yGroup00-08	C2yGroup00-10
Ni	T=750	Undirected	1200			1	235	TiNiBa-CeO2	750	4.787673	15	3	1.5	10.5	2	36.200055	13.225596	10.257969	24.358559	28.336887	67.288735	0.903912	3.883761	2.496991	10.728605	C2yGroup00-08	C2yGroup00-10
Ba	T=750	Undirected	1201			1	235	TiNiBa-CeO2	750	4.787673	15	3	1.5	10.5	2	36.200055	13.225596	10.257969	24.358559	28.336887	67.288735	0.903912	3.883761	2.496991	10.728605	C2yGroup00-08	C2yGroup00-10
CeO2	T=750	Undirected	1202			1	235	TiNiBa-CeO2	750	4.787673	15	3	1.5	10.5	2	36.200055	13.225596	10.257969	24.358559	28.336887	67.288735	0.903912	3.883761	2.496991	10.728605	C2yGroup00-08	C2yGroup00-10
Ti	T=800	Undirected	1203			1	236	TiZnPd-CeO2	800	1.197316	15	8.5	4.25	2.25	2	26.023972	4.60082	9.327011	25.672386	35.840074	98.64899	0.313656	0.88366	1.205259	3.395561	C2yGroup00-08	C2yGroup00-10
Zn	T=800	Undirected	1204			1	236	TiZnPd-CeO2	800	1.197316	15	8.5	4.25	2.25	2	26.023972	4.60082	9.327011	25.672386	35.840074	98.64899	0.313656	0.88366	1.205259	3.395561	C2yGroup00-08	C2yGroup00-10
Pd	T=800	Undirected	1205			1	236	TiZnPd-CeO2	800	1.197316	15	8.5	4.25	2.25	2	26.023972	4.60082	9.327011	25.672386	35.840074	98.64899	0.313656	0.88366	1.205259	3.395561	C2yGroup00-08	C2yGroup00-10
CeO2	T=800	Undirected	1206			1	236	TiZnPd-CeO2	800	1.197316	15	8.5	4.25	2.25	2	26.023972	4.60082	9.327011	25.672386	35.840074	98.64899	0.313656	0.88366	1.205259	3.395561	C2yGroup00-08	C2yGroup00-10
V	T=850	Undirected	1207			1	237	VSrW-CeO2	850	1.734475	20	10.285714	1.714286	8	6	24.639504	7.039407	27.942711	5.983919	113.406141	24.285873	1.00187	0.732604	4.066115	2.973292	C2yGroup00-08	C2yGroup00-10
Sr	T=850	Undirected	1208			1	237	VSrW-CeO2	850	1.734475	20	10.285714	1.714286	8	6	24.639504	7.039407	27.942711	5.983919	113.406141	24.285873	1.00187	0.732604	4.066115	2.973292	C2yGroup00-08	C2yGroup00-10
W	T=850	Undirected	1209			1	237	VSrW-CeO2	850	1.734475	20	10.285714	1.714286	8	6	24.639504	7.039407	27.942711	5.983919	113.406141	24.285873	1.00187	0.732604	4.066115	2.973292	C2yGroup00-08	C2yGroup00-10
CeO2	T=850	Undirected	1210			1	237	VSrW-CeO2	850	1.734475	20	10.285714	1.714286	8	6	24.639504	7.039407	27.942711	5.983919	113.406141	24.285873	1.00187	0.732604	4.066115	2.973292	C2yGroup00-08	C2yGroup00-10
V	T=850	Undirected	1211			1	238	VZrNd-CeO2	850	7.485939	20	11.333333	5.666667	3	2	35.533884	21.067044	9.922021	18.058698	27.922703	50.821064	6.373549	1.11239	17.936539	3.130505	C2yGroup00-08	C2yGroup00-10
Zr	T=850	Undirected	1212			1	238	VZrNd-CeO2	850	7.485939	20	11.333333	5.666667	3	2	35.533884	21.067044	9.922021	18.058698	27.922703	50.821064	6.373549	1.11239	17.936539	3.130505	C2yGroup00-08	C2yGroup00-10
Nd	T=850	Undirected	1213			1	238	VZrNd-CeO2	850	7.485939	20	11.333333	5.666667	3	2	35.533884	21.067044	9.922021	18.058698	27.922703	50.821064	6.373549	1.11239	17.936539	3.130505	C2yGroup00-08	C2yGroup00-10
CeO2	T=850	Undirected	1214			1	238	VZrNd-CeO2	850	7.485939	20	11.333333	5.666667	3	2	35.533884	21.067044	9.922021	18.058698	27.922703	50.821064	6.373549	1.11239	17.936539	3.130505	C2yGroup00-08	C2yGroup00-10
V	T=800	Undirected	1215			1	239	VPdW-CeO2	800	1.572863	10	2	1	7	2	42.916211	3.664962	32.648775	8.166755	76.075623	19.029534	0.658853	0.91401	1.535208	2.129755	C2yGroup00-08	C2yGroup00-10
Pd	T=800	Undirected	1216			1	239	VPdW-CeO2	800	1.572863	10	2	1	7	2	42.916211	3.664962	32.648775	8.166755	76.075623	19.029534	0.658853	0.91401	1.535208	2.129755	C2yGroup00-08	C2yGroup00-10
W	T=800	Undirected	1217			1	239	VPdW-CeO2	800	1.572863	10	2	1	7	2	42.916211	3.664962	32.648775	8.166755	76.075623	19.029534	0.658853	0.91401	1.535208	2.129755	C2yGroup00-08	C2yGroup00-10
CeO2	T=800	Undirected	1218			1	239	VPdW-CeO2	800	1.572863	10	2	1	7	2	42.916211	3.664962	32.648775	8.166755	76.075623	19.029534	0.658853	0.91401	1.535208	2.129755	C2yGroup00-08	C2yGroup00-10
Mn	T=900	Undirected	1219			1	241	MnNiY-CeO2	900	2.910711	20	8	4	8	2	32.1605	9.050578	16.991545	16.635053	52.833585	51.725107	2.235762	0.674949	6.951888	2.098689	C2yGroup00-08	C2yGroup00-10
Ni	T=900	Undirected	1220			1	241	MnNiY-CeO2	900	2.910711	20	8	4	8	2	32.1605	9.050578	16.991545	16.635053	52.833585	51.725107	2.235762	0.674949	6.951888	2.098689	C2yGroup00-08	C2yGroup00-10
Y	T=900	Undirected	1221			1	241	MnNiY-CeO2	900	2.910711	20	8	4	8	2	32.1605	9.050578	16.991545	16.635053	52.833585	51.725107	2.235762	0.674949	6.951888	2.098689	C2yGroup00-08	C2yGroup00-10
CeO2	T=900	Undirected	1222			1	241	MnNiY-CeO2	900	2.910711	20	8	4	8	2	32.1605	9.050578	16.991545	16.635053	52.833585	51.725107	2.235762	0.674949	6.951888	2.098689	C2yGroup00-08	C2yGroup00-10
Mn	T=850	Undirected	1223			1	242	MnSrLa-CeO2	850	8.634161	20	11.333333	5.666667	3	2	35.018573	24.655948	6.340559	18.870005	18.106275	53.885705	7.40519	1.228971	21.146464	3.509483	C2yGroup08-12	C2yGroup00-10
Sr	T=850	Undirected	1224			1	242	MnSrLa-CeO2	850	8.634161	20	11.333333	5.666667	3	2	35.018573	24.655948	6.340559	18.870005	18.106275	53.885705	7.40519	1.228971	21.146464	3.509483	C2yGroup08-12	C2yGroup00-10
La	T=850	Undirected	1225			1	242	MnSrLa-CeO2	850	8.634161	20	11.333333	5.666667	3	2	35.018573	24.655948	6.340559	18.870005	18.106275	53.885705	7.40519	1.228971	21.146464	3.509483	C2yGroup08-12	C2yGroup00-10
CeO2	T=850	Undirected	1226			1	242	MnSrLa-CeO2	850	8.634161	20	11.333333	5.666667	3	2	35.018573	24.655948	6.340559	18.870005	18.106275	53.885705	7.40519	1.228971	21.146464	3.509483	C2yGroup08-12	C2yGroup00-10
Mn	T=800	Undirected	1227			1	243	MnYZr-CeO2	800	6.646888	10	5.666667	2.833333	1.5	2	26.771446	24.828274	6.555744	21.600829	24.487822	80.686075	4.952568	1.69432	18.499442	6.328833	C2yGroup00-08	C2yGroup00-10
Y	T=800	Undirected	1228			1	243	MnYZr-CeO2	800	6.646888	10	5.666667	2.833333	1.5	2	26.771446	24.828274	6.555744	21.600829	24.487822	80.686075	4.952568	1.69432	18.499442	6.328833	C2yGroup00-08	C2yGroup00-10
Zr	T=800	Undirected	1229			1	243	MnYZr-CeO2	800	6.646888	10	5.666667	2.833333	1.5	2	26.771446	24.828274	6.555744	21.600829	24.487822	80.686075	4.952568	1.69432	18.499442	6.328833	C2yGroup00-08	C2yGroup00-10
CeO2	T=800	Undirected	1230			1	243	MnYZr-CeO2	800	6.646888	10	5.666667	2.833333	1.5	2	26.771446	24.828274	6.555744	21.600829	24.487822	80.686075	4.952568	1.69432	18.499442	6.328833	C2yGroup00-08	C2yGroup00-10
Mn	T=850	Undirected	1231			1	244	MnBaLa-CeO2	850	8.647695	20	11.333333	5.666667	3	2	34.942061	24.748669	6.224466	19.159286	17.813677	54.831585	7.315523	1.332172	20.936152	3.812517	C2yGroup08-12	C2yGroup00-10
Ba	T=850	Undirected	1232			1	244	MnBaLa-CeO2	850	8.647695	20	11.333333	5.666667	3	2	34.942061	24.748669	6.224466	19.159286	17.813677	54.831585	7.315523	1.332172	20.936152	3.812517	C2yGroup08-12	C2yGroup00-10
La	T=850	Undirected	1233			1	244	MnBaLa-CeO2	850	8.647695	20	11.333333	5.666667	3	2	34.942061	24.748669	6.224466	19.159286	17.813677	54.831585	7.315523	1.332172	20.936152	3.812517	C2yGroup08-12	C2yGroup00-10
CeO2	T=850	Undirected	1234			1	244	MnBaLa-CeO2	850	8.647695	20	11.333333	5.666667	3	2	34.942061	24.748669	6.224466	19.159286	17.813677	54.831585	7.315523	1.332172	20.936152	3.812517	C2yGroup08-12	C2yGroup00-10
Mn	T=800	Undirected	1235			1	245	Mnnonenone-CeO2	800	4.898105	20	11.333333	5.666667	3	2	28.701191	17.065861	4.568642	25.339704	15.917952	88.287987	3.452849	1.445257	12.030332	5.035529	C2yGroup00-08	C2yGroup00-10
none	T=800	Undirected	1236			1	245	Mnnonenone-CeO2	800	4.898105	20	11.333333	5.666667	3	2	28.701191	17.065861	4.568642	25.339704	15.917952	88.287987	3.452849	1.445257	12.030332	5.035529	C2yGroup00-08	C2yGroup00-10
none	T=800	Undirected	1237			1	245	Mnnonenone-CeO2	800	4.898105	20	11.333333	5.666667	3	2	28.701191	17.065861	4.568642	25.339704	15.917952	88.287987	3.452849	1.445257	12.030332	5.035529	C2yGroup00-08	C2yGroup00-10
CeO2	T=800	Undirected	1238			1	245	Mnnonenone-CeO2	800	4.898105	20	11.333333	5.666667	3	2	28.701191	17.065861	4.568642	25.339704	15.917952	88.287987	3.452849	1.445257	12.030332	5.035529	C2yGroup00-08	C2yGroup00-10
Fe	T=800	Undirected	1239			1	246	FeZnLa-CeO2	800	3.536593	10	5.666667	2.833333	1.5	2	24.127468	14.657953	9.974079	21.789019	41.339104	90.307939	2.215549	1.321044	9.182683	5.47527	C2yGroup00-08	C2yGroup00-10
Zn	T=800	Undirected	1240			1	246	FeZnLa-CeO2	800	3.536593	10	5.666667	2.833333	1.5	2	24.127468	14.657953	9.974079	21.789019	41.339104	90.307939	2.215549	1.321044	9.182683	5.47527	C2yGroup00-08	C2yGroup00-10
La	T=800	Undirected	1241			1	246	FeZnLa-CeO2	800	3.536593	10	5.666667	2.833333	1.5	2	24.127468	14.657953	9.974079	21.789019	41.339104	90.307939	2.215549	1.321044	9.182683	5.47527	C2yGroup00-08	C2yGroup00-10
CeO2	T=800	Undirected	1242			1	246	FeZnLa-CeO2	800	3.536593	10	5.666667	2.833333	1.5	2	24.127468	14.657953	9.974079	21.789019	41.339104	90.307939	2.215549	1.321044	9.182683	5.47527	C2yGroup00-08	C2yGroup00-10
Fe	T=800	Undirected	1243			1	247	FeYLa-CeO2	800	5.054916	10	5.666667	2.833333	1.5	2	25.929658	19.494727	3.772972	22.16823	14.550797	85.493723	3.564488	1.490428	13.746761	5.747966	C2yGroup00-08	C2yGroup00-10
Y	T=800	Undirected	1244			1	247	FeYLa-CeO2	800	5.054916	10	5.666667	2.833333	1.5	2	25.929658	19.494727	3.772972	22.16823	14.550797	85.493723	3.564488	1.490428	13.746761	5.747966	C2yGroup00-08	C2yGroup00-10
La	T=800	Undirected	1245			1	247	FeYLa-CeO2	800	5.054916	10	5.666667	2.833333	1.5	2	25.929658	19.494727	3.772972	22.16823	14.550797	85.493723	3.564488	1.490428	13.746761	5.747966	C2yGroup00-08	C2yGroup00-10
CeO2	T=800	Undirected	1246			1	247	FeYLa-CeO2	800	5.054916	10	5.666667	2.833333	1.5	2	25.929658	19.494727	3.772972	22.16823	14.550797	85.493723	3.564488	1.490428	13.746761	5.747966	C2yGroup00-08	C2yGroup00-10
Ni	T=800	Undirected	1247			1	248	NiSrNd-CeO2	800	10.249025	20	8	4	8	2	34.380406	29.810657	2.566077	20.661781	7.463777	60.097548	6.869164	3.379861	19.97988	9.830777	C2yGroup08-12	C2yGroup10-20
Sr	T=800	Undirected	1248			1	248	NiSrNd-CeO2	800	10.249025	20	8	4	8	2	34.380406	29.810657	2.566077	20.661781	7.463777	60.097548	6.869164	3.379861	19.97988	9.830777	C2yGroup08-12	C2yGroup10-20
Nd	T=800	Undirected	1249			1	248	NiSrNd-CeO2	800	10.249025	20	8	4	8	2	34.380406	29.810657	2.566077	20.661781	7.463777	60.097548	6.869164	3.379861	19.97988	9.830777	C2yGroup08-12	C2yGroup10-20
CeO2	T=800	Undirected	1250			1	248	NiSrNd-CeO2	800	10.249025	20	8	4	8	2	34.380406	29.810657	2.566077	20.661781	7.463777	60.097548	6.869164	3.379861	19.97988	9.830777	C2yGroup08-12	C2yGroup10-20
Ni	T=900	Undirected	1251			1	249	NiNdEu-CeO2	900	8.320305	20	4	2	14	2	32.137467	25.889735	5.266313	19.412487	16.386833	60.404533	6.747411	1.572894	20.995466	4.894269	C2yGroup08-12	C2yGroup00-10
Nd	T=900	Undirected	1252			1	249	NiNdEu-CeO2	900	8.320305	20	4	2	14	2	32.137467	25.889735	5.266313	19.412487	16.386833	60.404533	6.747411	1.572894	20.995466	4.894269	C2yGroup08-12	C2yGroup00-10
Eu	T=900	Undirected	1253			1	249	NiNdEu-CeO2	900	8.320305	20	4	2	14	2	32.137467	25.889735	5.266313	19.412487	16.386833	60.404533	6.747411	1.572894	20.995466	4.894269	C2yGroup08-12	C2yGroup00-10
CeO2	T=900	Undirected	1254			1	249	NiNdEu-CeO2	900	8.320305	20	4	2	14	2	32.137467	25.889735	5.266313	19.412487	16.386833	60.404533	6.747411	1.572894	20.995466	4.894269	C2yGroup08-12	C2yGroup00-10
Zn	T=800	Undirected	1255			1	250	ZnPdCe-CeO2	800	2.184304	20	11.333333	5.666667	3	2	32.318411	6.758699	9.83532	19.37372	30.432561	59.946388	0.682841	1.501463	2.112854	4.645844	C2yGroup00-08	C2yGroup00-10
Pd	T=800	Undirected	1256			1	250	ZnPdCe-CeO2	800	2.184304	20	11.333333	5.666667	3	2	32.318411	6.758699	9.83532	19.37372	30.432561	59.946388	0.682841	1.501463	2.112854	4.645844	C2yGroup00-08	C2yGroup00-10
Ce	T=800	Undirected	1257			1	250	ZnPdCe-CeO2	800	2.184304	20	11.333333	5.666667	3	2	32.318411	6.758699	9.83532	19.37372	30.432561	59.946388	0.682841	1.501463	2.112854	4.645844	C2yGroup00-08	C2yGroup00-10
CeO2	T=800	Undirected	1258			1	250	ZnPdCe-CeO2	800	2.184304	20	11.333333	5.666667	3	2	32.318411	6.758699	9.83532	19.37372	30.432561	59.946388	0.682841	1.501463	2.112854	4.645844	C2yGroup00-08	C2yGroup00-10
Zn	T=750	Undirected	1259			1	251	ZnLaNd-CeO2	750	9.164069	10	5.666667	2.833333	1.5	2	27.875589	32.874889	1.749676	23.2173	6.276732	83.289002	5.012777	4.151293	17.982677	14.892216	C2yGroup08-12	C2yGroup00-10
La	T=750	Undirected	1260			1	251	ZnLaNd-CeO2	750	9.164069	10	5.666667	2.833333	1.5	2	27.875589	32.874889	1.749676	23.2173	6.276732	83.289002	5.012777	4.151293	17.982677	14.892216	C2yGroup08-12	C2yGroup00-10
Nd	T=750	Undirected	1261			1	251	ZnLaNd-CeO2	750	9.164069	10	5.666667	2.833333	1.5	2	27.875589	32.874889	1.749676	23.2173	6.276732	83.289002	5.012777	4.151293	17.982677	14.892216	C2yGroup08-12	C2yGroup00-10
CeO2	T=750	Undirected	1262			1	251	ZnLaNd-CeO2	750	9.164069	10	5.666667	2.833333	1.5	2	27.875589	32.874889	1.749676	23.2173	6.276732	83.289002	5.012777	4.151293	17.982677	14.892216	C2yGroup08-12	C2yGroup00-10
Sr	T=800	Undirected	1263			1	252	SrCsnone-CeO2	800	12.540572	20	8	4	8	2	36.055352	34.781444	1.084708	21.546097	3.008452	59.758388	7.704539	4.836033	21.368642	13.412802	C2yGroup12+	C2yGroup10-20
Cs	T=800	Undirected	1264			1	252	SrCsnone-CeO2	800	12.540572	20	8	4	8	2	36.055352	34.781444	1.084708	21.546097	3.008452	59.758388	7.704539	4.836033	21.368642	13.412802	C2yGroup12+	C2yGroup10-20
none	T=800	Undirected	1265			1	252	SrCsnone-CeO2	800	12.540572	20	8	4	8	2	36.055352	34.781444	1.084708	21.546097	3.008452	59.758388	7.704539	4.836033	21.368642	13.412802	C2yGroup12+	C2yGroup10-20
CeO2	T=800	Undirected	1266			1	252	SrCsnone-CeO2	800	12.540572	20	8	4	8	2	36.055352	34.781444	1.084708	21.546097	3.008452	59.758388	7.704539	4.836033	21.368642	13.412802	C2yGroup12+	C2yGroup10-20
Sr	T=700	Undirected	1267			1	253	SrCenone-CeO2	700	10.906528	20	11.333333	5.666667	3	2	33.939027	32.135652	2.820693	25.348872	8.311061	74.689449	4.777907	6.128621	14.077913	18.057739	C2yGroup08-12	C2yGroup10-20
Ce	T=700	Undirected	1268			1	253	SrCenone-CeO2	700	10.906528	20	11.333333	5.666667	3	2	33.939027	32.135652	2.820693	25.348872	8.311061	74.689449	4.777907	6.128621	14.077913	18.057739	C2yGroup08-12	C2yGroup10-20
none	T=700	Undirected	1269			1	253	SrCenone-CeO2	700	10.906528	20	11.333333	5.666667	3	2	33.939027	32.135652	2.820693	25.348872	8.311061	74.689449	4.777907	6.128621	14.077913	18.057739	C2yGroup08-12	C2yGroup10-20
CeO2	T=700	Undirected	1270			1	253	SrCenone-CeO2	700	10.906528	20	11.333333	5.666667	3	2	33.939027	32.135652	2.820693	25.348872	8.311061	74.689449	4.777907	6.128621	14.077913	18.057739	C2yGroup08-12	C2yGroup10-20
Y	T=850	Undirected	1271			1	254	YZrEu-CeO2	850	7.182324	20	11.333333	5.666667	3	2	35.594344	20.178273	9.054185	19.145029	25.437145	53.786717	6.078854	1.10347	17.078146	3.100127	C2yGroup00-08	C2yGroup00-10
Zr	T=850	Undirected	1272			1	254	YZrEu-CeO2	850	7.182324	20	11.333333	5.666667	3	2	35.594344	20.178273	9.054185	19.145029	25.437145	53.786717	6.078854	1.10347	17.078146	3.100127	C2yGroup00-08	C2yGroup00-10
Eu	T=850	Undirected	1273			1	254	YZrEu-CeO2	850	7.182324	20	11.333333	5.666667	3	2	35.594344	20.178273	9.054185	19.145029	25.437145	53.786717	6.078854	1.10347	17.078146	3.100127	C2yGroup00-08	C2yGroup00-10
CeO2	T=850	Undirected	1274			1	254	YZrEu-CeO2	850	7.182324	20	11.333333	5.666667	3	2	35.594344	20.178273	9.054185	19.145029	25.437145	53.786717	6.078854	1.10347	17.078146	3.100127	C2yGroup00-08	C2yGroup00-10
Mo	T=800	Undirected	1275			1	255	MoPdBa-CeO2	800	0.715221	15	6	3	6	2	33.279012	2.149165	20.923999	23.631323	62.874459	71.00969	0.04827	0.666951	0.145045	2.00412	C2yGroup00-08	C2yGroup00-10
Pd	T=800	Undirected	1276			1	255	MoPdBa-CeO2	800	0.715221	15	6	3	6	2	33.279012	2.149165	20.923999	23.631323	62.874459	71.00969	0.04827	0.666951	0.145045	2.00412	C2yGroup00-08	C2yGroup00-10
Ba	T=800	Undirected	1277			1	255	MoPdBa-CeO2	800	0.715221	15	6	3	6	2	33.279012	2.149165	20.923999	23.631323	62.874459	71.00969	0.04827	0.666951	0.145045	2.00412	C2yGroup00-08	C2yGroup00-10
CeO2	T=800	Undirected	1278			1	255	MoPdBa-CeO2	800	0.715221	15	6	3	6	2	33.279012	2.149165	20.923999	23.631323	62.874459	71.00969	0.04827	0.666951	0.145045	2.00412	C2yGroup00-08	C2yGroup00-10
Cs	T=800	Undirected	1279			1	256	CsCeNd-CeO2	800	5.856872	15	8.5	4.25	2.25	2	30.744173	19.050349	3.847537	25.494042	12.514688	82.923169	4.419478	1.437395	14.375009	4.67534	C2yGroup00-08	C2yGroup00-10
Ce	T=800	Undirected	1280			1	256	CsCeNd-CeO2	800	5.856872	15	8.5	4.25	2.25	2	30.744173	19.050349	3.847537	25.494042	12.514688	82.923169	4.419478	1.437395	14.375009	4.67534	C2yGroup00-08	C2yGroup00-10
Nd	T=800	Undirected	1281			1	256	CsCeNd-CeO2	800	5.856872	15	8.5	4.25	2.25	2	30.744173	19.050349	3.847537	25.494042	12.514688	82.923169	4.419478	1.437395	14.375009	4.67534	C2yGroup00-08	C2yGroup00-10
CeO2	T=800	Undirected	1282			1	256	CsCeNd-CeO2	800	5.856872	15	8.5	4.25	2.25	2	30.744173	19.050349	3.847537	25.494042	12.514688	82.923169	4.419478	1.437395	14.375009	4.67534	C2yGroup00-08	C2yGroup00-10
Ba	T=800	Undirected	1283			1	257	BaLaW-Al2O3	800	3.513957	20	8	4	8	2	22.500125	15.6175	2.909019	13.802337	12.928902	61.343379	1.609306	1.904652	7.152431	8.465073	C2yGroup00-08	C2yGroup00-10
La	T=800	Undirected	1284			1	257	BaLaW-Al2O3	800	3.513957	20	8	4	8	2	22.500125	15.6175	2.909019	13.802337	12.928902	61.343379	1.609306	1.904652	7.152431	8.465073	C2yGroup00-08	C2yGroup00-10
W	T=800	Undirected	1285			1	257	BaLaW-Al2O3	800	3.513957	20	8	4	8	2	22.500125	15.6175	2.909019	13.802337	12.928902	61.343379	1.609306	1.904652	7.152431	8.465073	C2yGroup00-08	C2yGroup00-10
Al2O3	T=800	Undirected	1286			1	257	BaLaW-Al2O3	800	3.513957	20	8	4	8	2	22.500125	15.6175	2.909019	13.802337	12.928902	61.343379	1.609306	1.904652	7.152431	8.465073	C2yGroup00-08	C2yGroup00-10
Tb	T=750	Undirected	1287			1	258	TbHfW-La2O3	750	15.211479	20	11.333333	5.666667	3	2	41.700504	36.477926	2.50809	19.002565	6.014532	45.569149	9.005021	6.206458	21.594514	14.883412	C2yGroup12+	C2yGroup10-20
Hf	T=750	Undirected	1288			1	258	TbHfW-La2O3	750	15.211479	20	11.333333	5.666667	3	2	41.700504	36.477926	2.50809	19.002565	6.014532	45.569149	9.005021	6.206458	21.594514	14.883412	C2yGroup12+	C2yGroup10-20
W	T=750	Undirected	1289			1	258	TbHfW-La2O3	750	15.211479	20	11.333333	5.666667	3	2	41.700504	36.477926	2.50809	19.002565	6.014532	45.569149	9.005021	6.206458	21.594514	14.883412	C2yGroup12+	C2yGroup10-20
La2O3	T=750	Undirected	1290			1	258	TbHfW-La2O3	750	15.211479	20	11.333333	5.666667	3	2	41.700504	36.477926	2.50809	19.002565	6.014532	45.569149	9.005021	6.206458	21.594514	14.883412	C2yGroup12+	C2yGroup10-20
Ni	T=850	Undirected	1291			1	259	NiBaHf-ZrO2	850	1.315615	15	7.714286	1.285714	6	6	22.000601	5.979905	27.507279	0.108842	125.029671	0.494723	0.108188	1.207426	0.49175	5.48815	C2yGroup00-08	C2yGroup00-10
Ba	T=850	Undirected	1292			1	259	NiBaHf-ZrO2	850	1.315615	15	7.714286	1.285714	6	6	22.000601	5.979905	27.507279	0.108842	125.029671	0.494723	0.108188	1.207426	0.49175	5.48815	C2yGroup00-08	C2yGroup00-10
Hf	T=850	Undirected	1293			1	259	NiBaHf-ZrO2	850	1.315615	15	7.714286	1.285714	6	6	22.000601	5.979905	27.507279	0.108842	125.029671	0.494723	0.108188	1.207426	0.49175	5.48815	C2yGroup00-08	C2yGroup00-10
ZrO2	T=850	Undirected	1294			1	259	NiBaHf-ZrO2	850	1.315615	15	7.714286	1.285714	6	6	22.000601	5.979905	27.507279	0.108842	125.029671	0.494723	0.108188	1.207426	0.49175	5.48815	C2yGroup00-08	C2yGroup00-10
Li	T=850	Undirected	1295			1	260	LiLaW-ZrO2	850	13.616111	20	4	2	14	2	40.100759	33.954746	10.100591	13.307652	25.188029	33.185536	11.109642	2.506469	27.704319	6.250428	C2yGroup12+	C2yGroup10-20
La	T=850	Undirected	1296			1	260	LiLaW-ZrO2	850	13.616111	20	4	2	14	2	40.100759	33.954746	10.100591	13.307652	25.188029	33.185536	11.109642	2.506469	27.704319	6.250428	C2yGroup12+	C2yGroup10-20
W	T=850	Undirected	1297			1	260	LiLaW-ZrO2	850	13.616111	20	4	2	14	2	40.100759	33.954746	10.100591	13.307652	25.188029	33.185536	11.109642	2.506469	27.704319	6.250428	C2yGroup12+	C2yGroup10-20
ZrO2	T=850	Undirected	1298			1	260	LiLaW-ZrO2	850	13.616111	20	4	2	14	2	40.100759	33.954746	10.100591	13.307652	25.188029	33.185536	11.109642	2.506469	27.704319	6.250428	C2yGroup12+	C2yGroup10-20
K	T=750	Undirected	1299			1	261	KMnZn-ZrO2	750	6.207131	20	11.333333	5.666667	3	2	36.900511	16.82126	11.704065	20.601892	31.717894	55.830912	2.706078	3.501054	7.333443	9.48782	C2yGroup00-08	C2yGroup00-10
Mn	T=750	Undirected	1300			1	261	KMnZn-ZrO2	750	6.207131	20	11.333333	5.666667	3	2	36.900511	16.82126	11.704065	20.601892	31.717894	55.830912	2.706078	3.501054	7.333443	9.48782	C2yGroup00-08	C2yGroup00-10
Zn	T=750	Undirected	1301			1	261	KMnZn-ZrO2	750	6.207131	20	11.333333	5.666667	3	2	36.900511	16.82126	11.704065	20.601892	31.717894	55.830912	2.706078	3.501054	7.333443	9.48782	C2yGroup00-08	C2yGroup00-10
ZrO2	T=750	Undirected	1302			1	261	KMnZn-ZrO2	750	6.207131	20	11.333333	5.666667	3	2	36.900511	16.82126	11.704065	20.601892	31.717894	55.830912	2.706078	3.501054	7.333443	9.48782	C2yGroup00-08	C2yGroup00-10
Co	T=800	Undirected	1303			1	262	CoCeNd-ZrO2	800	1.209233	15	3.857143	0.642857	10.5	6	25.900761	4.668716	27.803303	0.201733	107.345506	0.778869	0.503245	0.705989	1.942974	2.725746	C2yGroup00-08	C2yGroup00-10
Ce	T=800	Undirected	1304			1	262	CoCeNd-ZrO2	800	1.209233	15	3.857143	0.642857	10.5	6	25.900761	4.668716	27.803303	0.201733	107.345506	0.778869	0.503245	0.705989	1.942974	2.725746	C2yGroup00-08	C2yGroup00-10
Nd	T=800	Undirected	1305			1	262	CoCeNd-ZrO2	800	1.209233	15	3.857143	0.642857	10.5	6	25.900761	4.668716	27.803303	0.201733	107.345506	0.778869	0.503245	0.705989	1.942974	2.725746	C2yGroup00-08	C2yGroup00-10
ZrO2	T=800	Undirected	1306			1	262	CoCeNd-ZrO2	800	1.209233	15	3.857143	0.642857	10.5	6	25.900761	4.668716	27.803303	0.201733	107.345506	0.778869	0.503245	0.705989	1.942974	2.725746	C2yGroup00-08	C2yGroup00-10
Li	T=750	Undirected	1307			1	263	LiCoY-ZrO2	750	2.206972	10	5.666667	2.833333	1.5	2	26.000011	8.48835	1.103579	22.302116	4.244533	85.777333	1.005809	1.201163	3.868495	4.619856	C2yGroup00-08	C2yGroup00-10
Co	T=750	Undirected	1308			1	263	LiCoY-ZrO2	750	2.206972	10	5.666667	2.833333	1.5	2	26.000011	8.48835	1.103579	22.302116	4.244533	85.777333	1.005809	1.201163	3.868495	4.619856	C2yGroup00-08	C2yGroup00-10
Y	T=750	Undirected	1309			1	263	LiCoY-ZrO2	750	2.206972	10	5.666667	2.833333	1.5	2	26.000011	8.48835	1.103579	22.302116	4.244533	85.777333	1.005809	1.201163	3.868495	4.619856	C2yGroup00-08	C2yGroup00-10
ZrO2	T=750	Undirected	1310			1	263	LiCoY-ZrO2	750	2.206972	10	5.666667	2.833333	1.5	2	26.000011	8.48835	1.103579	22.302116	4.244533	85.777333	1.005809	1.201163	3.868495	4.619856	C2yGroup00-08	C2yGroup00-10
La	T=850	Undirected	1311			1	264	LaEuW-ZrO2	850	4.810295	20	8	4	8	2	36.700279	13.106971	22.206546	5.30502	60.50784	14.454985	3.702633	1.107663	10.088842	3.018132	C2yGroup00-08	C2yGroup00-10
Eu	T=850	Undirected	1312			1	264	LaEuW-ZrO2	850	4.810295	20	8	4	8	2	36.700279	13.106971	22.206546	5.30502	60.50784	14.454985	3.702633	1.107663	10.088842	3.018132	C2yGroup00-08	C2yGroup00-10
W	T=850	Undirected	1313			1	264	LaEuW-ZrO2	850	4.810295	20	8	4	8	2	36.700279	13.106971	22.206546	5.30502	60.50784	14.454985	3.702633	1.107663	10.088842	3.018132	C2yGroup00-08	C2yGroup00-10
ZrO2	T=850	Undirected	1314			1	264	LaEuW-ZrO2	850	4.810295	20	8	4	8	2	36.700279	13.106971	22.206546	5.30502	60.50784	14.454985	3.702633	1.107663	10.088842	3.018132	C2yGroup00-08	C2yGroup00-10
Li	T=900	Undirected	1315			1	265	LiHfnone-Al2O3	900	4.913097	20	8	4	8	2	35.200873	13.957316	18.802222	10.006916	53.414079	28.428034	4.108734	0.804363	11.67225	2.285065	C2yGroup00-08	C2yGroup00-10
Hf	T=900	Undirected	1316			1	265	LiHfnone-Al2O3	900	4.913097	20	8	4	8	2	35.200873	13.957316	18.802222	10.006916	53.414079	28.428034	4.108734	0.804363	11.67225	2.285065	C2yGroup00-08	C2yGroup00-10
none	T=900	Undirected	1317			1	265	LiHfnone-Al2O3	900	4.913097	20	8	4	8	2	35.200873	13.957316	18.802222	10.006916	53.414079	28.428034	4.108734	0.804363	11.67225	2.285065	C2yGroup00-08	C2yGroup00-10
Al2O3	T=900	Undirected	1318			1	265	LiHfnone-Al2O3	900	4.913097	20	8	4	8	2	35.200873	13.957316	18.802222	10.006916	53.414079	28.428034	4.108734	0.804363	11.67225	2.285065	C2yGroup00-08	C2yGroup00-10
Mn	T=800	Undirected	1319			1	266	MnEuHf-CeO2	800	6.205609	20	11.333333	5.666667	3	2	35.1006	17.679496	3.007775	20.906441	8.569013	59.561492	3.800244	2.405365	10.826721	6.852775	C2yGroup00-08	C2yGroup00-10
Eu	T=800	Undirected	1320			1	266	MnEuHf-CeO2	800	6.205609	20	11.333333	5.666667	3	2	35.1006	17.679496	3.007775	20.906441	8.569013	59.561492	3.800244	2.405365	10.826721	6.852775	C2yGroup00-08	C2yGroup00-10
Hf	T=800	Undirected	1321			1	266	MnEuHf-CeO2	800	6.205609	20	11.333333	5.666667	3	2	35.1006	17.679496	3.007775	20.906441	8.569013	59.561492	3.800244	2.405365	10.826721	6.852775	C2yGroup00-08	C2yGroup00-10
CeO2	T=800	Undirected	1322			1	266	MnEuHf-CeO2	800	6.205609	20	11.333333	5.666667	3	2	35.1006	17.679496	3.007775	20.906441	8.569013	59.561492	3.800244	2.405365	10.826721	6.852775	C2yGroup00-08	C2yGroup00-10
Ca	T=800	Undirected	1323			1	267	CaWnone-BaO	800	6.20282	15	6	3	6	2	20.900804	29.677423	3.80382	9.604711	18.199396	45.953787	3.800318	2.402502	18.18264	11.494783	C2yGroup00-08	C2yGroup00-10
W	T=800	Undirected	1324			1	267	CaWnone-BaO	800	6.20282	15	6	3	6	2	20.900804	29.677423	3.80382	9.604711	18.199396	45.953787	3.800318	2.402502	18.18264	11.494783	C2yGroup00-08	C2yGroup00-10
none	T=800	Undirected	1325			1	267	CaWnone-BaO	800	6.20282	15	6	3	6	2	20.900804	29.677423	3.80382	9.604711	18.199396	45.953787	3.800318	2.402502	18.18264	11.494783	C2yGroup00-08	C2yGroup00-10
BaO	T=800	Undirected	1326			1	267	CaWnone-BaO	800	6.20282	15	6	3	6	2	20.900804	29.677423	3.80382	9.604711	18.199396	45.953787	3.800318	2.402502	18.18264	11.494783	C2yGroup00-08	C2yGroup00-10
Mn	T=850	Undirected	1327			1	268	MnFeNd-ZrO2	850	4.713005	20	8	4	8	2	34.200477	13.780524	13.408704	17.904008	39.20619	52.35017	4.106581	0.606424	12.007379	1.773145	C2yGroup00-08	C2yGroup00-10
Fe	T=850	Undirected	1328			1	268	MnFeNd-ZrO2	850	4.713005	20	8	4	8	2	34.200477	13.780524	13.408704	17.904008	39.20619	52.35017	4.106581	0.606424	12.007379	1.773145	C2yGroup00-08	C2yGroup00-10
Nd	T=850	Undirected	1329			1	268	MnFeNd-ZrO2	850	4.713005	20	8	4	8	2	34.200477	13.780524	13.408704	17.904008	39.20619	52.35017	4.106581	0.606424	12.007379	1.773145	C2yGroup00-08	C2yGroup00-10
ZrO2	T=850	Undirected	1330			1	268	MnFeNd-ZrO2	850	4.713005	20	8	4	8	2	34.200477	13.780524	13.408704	17.904008	39.20619	52.35017	4.106581	0.606424	12.007379	1.773145	C2yGroup00-08	C2yGroup00-10
Na	T=800	Undirected	1331			1	269	NaVMo-ZrO2	800	8.217481	10	5.666667	2.833333	1.5	2	31.500909	26.086488	8.309227	17.201531	26.377737	54.606459	6.509944	1.707536	20.665893	5.420593	C2yGroup08-12	C2yGroup00-10
V	T=800	Undirected	1332			1	269	NaVMo-ZrO2	800	8.217481	10	5.666667	2.833333	1.5	2	31.500909	26.086488	8.309227	17.201531	26.377737	54.606459	6.509944	1.707536	20.665893	5.420593	C2yGroup08-12	C2yGroup00-10
Mo	T=800	Undirected	1333			1	269	NaVMo-ZrO2	800	8.217481	10	5.666667	2.833333	1.5	2	31.500909	26.086488	8.309227	17.201531	26.377737	54.606459	6.509944	1.707536	20.665893	5.420593	C2yGroup08-12	C2yGroup00-10
ZrO2	T=800	Undirected	1334			1	269	NaVMo-ZrO2	800	8.217481	10	5.666667	2.833333	1.5	2	31.500909	26.086488	8.309227	17.201531	26.377737	54.606459	6.509944	1.707536	20.665893	5.420593	C2yGroup08-12	C2yGroup00-10
K	T=800	Undirected	1335			1	270	KMnCe-ZrO2	800	6.608805	10	5.666667	2.833333	1.5	2	25.600302	25.81534	3.104945	22.007618	12.128548	85.966244	5.00833	1.600475	19.563558	6.251782	C2yGroup00-08	C2yGroup00-10
Mn	T=800	Undirected	1336			1	270	KMnCe-ZrO2	800	6.608805	10	5.666667	2.833333	1.5	2	25.600302	25.81534	3.104945	22.007618	12.128548	85.966244	5.00833	1.600475	19.563558	6.251782	C2yGroup00-08	C2yGroup00-10
Ce	T=800	Undirected	1337			1	270	KMnCe-ZrO2	800	6.608805	10	5.666667	2.833333	1.5	2	25.600302	25.81534	3.104945	22.007618	12.128548	85.966244	5.00833	1.600475	19.563558	6.251782	C2yGroup00-08	C2yGroup00-10
ZrO2	T=800	Undirected	1338			1	270	KMnCe-ZrO2	800	6.608805	10	5.666667	2.833333	1.5	2	25.600302	25.81534	3.104945	22.007618	12.128548	85.966244	5.00833	1.600475	19.563558	6.251782	C2yGroup00-08	C2yGroup00-10
Ni	T=800	Undirected	1339			1	271	NiYEu-ZrO2	800	1.013521	20	5.142857	0.857143	14	6	25.900708	3.913102	27.501893	0.208956	106.182012	0.806758	0.507158	0.506364	1.958085	1.95502	C2yGroup00-08	C2yGroup00-10
Y	T=800	Undirected	1340			1	271	NiYEu-ZrO2	800	1.013521	20	5.142857	0.857143	14	6	25.900708	3.913102	27.501893	0.208956	106.182012	0.806758	0.507158	0.506364	1.958085	1.95502	C2yGroup00-08	C2yGroup00-10
Eu	T=800	Undirected	1341			1	271	NiYEu-ZrO2	800	1.013521	20	5.142857	0.857143	14	6	25.900708	3.913102	27.501893	0.208956	106.182012	0.806758	0.507158	0.506364	1.958085	1.95502	C2yGroup00-08	C2yGroup00-10
ZrO2	T=800	Undirected	1342			1	271	NiYEu-ZrO2	800	1.013521	20	5.142857	0.857143	14	6	25.900708	3.913102	27.501893	0.208956	106.182012	0.806758	0.507158	0.506364	1.958085	1.95502	C2yGroup00-08	C2yGroup00-10
Sr	T=850	Undirected	1343			1	272	SrBaHf-BaO	850	10.612461	20	4	2	14	2	35.900963	29.56038	3.407997	19.208866	9.492773	53.505155	8.608163	2.004298	23.977527	5.582853	C2yGroup08-12	C2yGroup10-20
Ba	T=850	Undirected	1344			1	272	SrBaHf-BaO	850	10.612461	20	4	2	14	2	35.900963	29.56038	3.407997	19.208866	9.492773	53.505155	8.608163	2.004298	23.977527	5.582853	C2yGroup08-12	C2yGroup10-20
Hf	T=850	Undirected	1345			1	272	SrBaHf-BaO	850	10.612461	20	4	2	14	2	35.900963	29.56038	3.407997	19.208866	9.492773	53.505155	8.608163	2.004298	23.977527	5.582853	C2yGroup08-12	C2yGroup10-20
BaO	T=850	Undirected	1346			1	272	SrBaHf-BaO	850	10.612461	20	4	2	14	2	35.900963	29.56038	3.407997	19.208866	9.492773	53.505155	8.608163	2.004298	23.977527	5.582853	C2yGroup08-12	C2yGroup10-20
Na	T=750	Undirected	1347			1	273	NaKnone-ZrO2	750	6.411834	20	11.333333	5.666667	3	2	38.700802	16.567703	15.806494	17.805501	40.842807	46.008093	2.902316	3.509518	7.499369	9.068334	C2yGroup00-08	C2yGroup00-10
K	T=750	Undirected	1348			1	273	NaKnone-ZrO2	750	6.411834	20	11.333333	5.666667	3	2	38.700802	16.567703	15.806494	17.805501	40.842807	46.008093	2.902316	3.509518	7.499369	9.068334	C2yGroup00-08	C2yGroup00-10
none	T=750	Undirected	1349			1	273	NaKnone-ZrO2	750	6.411834	20	11.333333	5.666667	3	2	38.700802	16.567703	15.806494	17.805501	40.842807	46.008093	2.902316	3.509518	7.499369	9.068334	C2yGroup00-08	C2yGroup00-10
ZrO2	T=750	Undirected	1350			1	273	NaKnone-ZrO2	750	6.411834	20	11.333333	5.666667	3	2	38.700802	16.567703	15.806494	17.805501	40.842807	46.008093	2.902316	3.509518	7.499369	9.068334	C2yGroup00-08	C2yGroup00-10
Sr	T=900	Undirected	1351			1	275	SrPdW-CaO	900	1.009589	15	3.857143	0.642857	10.5	6	33.400583	3.022669	31.108806	0.104207	93.138512	0.311992	0.40008	0.609508	1.197823	1.824842	C2yGroup00-08	C2yGroup00-10
Pd	T=900	Undirected	1352			1	275	SrPdW-CaO	900	1.009589	15	3.857143	0.642857	10.5	6	33.400583	3.022669	31.108806	0.104207	93.138512	0.311992	0.40008	0.609508	1.197823	1.824842	C2yGroup00-08	C2yGroup00-10
W	T=900	Undirected	1353			1	275	SrPdW-CaO	900	1.009589	15	3.857143	0.642857	10.5	6	33.400583	3.022669	31.108806	0.104207	93.138512	0.311992	0.40008	0.609508	1.197823	1.824842	C2yGroup00-08	C2yGroup00-10
CaO	T=900	Undirected	1354			1	275	SrPdW-CaO	900	1.009589	15	3.857143	0.642857	10.5	6	33.400583	3.022669	31.108806	0.104207	93.138512	0.311992	0.40008	0.609508	1.197823	1.824842	C2yGroup00-08	C2yGroup00-10
Ca	T=800	Undirected	1355			1	276	CaCuHf-ZrO2	800	1.915152	20	11.333333	5.666667	3	2	31.500476	6.079756	3.909973	21.804011	12.412425	69.218037	0.506616	1.408536	1.60828	4.471475	C2yGroup00-08	C2yGroup00-10
Cu	T=800	Undirected	1356			1	276	CaCuHf-ZrO2	800	1.915152	20	11.333333	5.666667	3	2	31.500476	6.079756	3.909973	21.804011	12.412425	69.218037	0.506616	1.408536	1.60828	4.471475	C2yGroup00-08	C2yGroup00-10
Hf	T=800	Undirected	1357			1	276	CaCuHf-ZrO2	800	1.915152	20	11.333333	5.666667	3	2	31.500476	6.079756	3.909973	21.804011	12.412425	69.218037	0.506616	1.408536	1.60828	4.471475	C2yGroup00-08	C2yGroup00-10
ZrO2	T=800	Undirected	1358			1	276	CaCuHf-ZrO2	800	1.915152	20	11.333333	5.666667	3	2	31.500476	6.079756	3.909973	21.804011	12.412425	69.218037	0.506616	1.408536	1.60828	4.471475	C2yGroup00-08	C2yGroup00-10
Na	T=750	Undirected	1359			1	277	NaEuHf-MgO	750	16.61011	10	5.666667	2.833333	1.5	2	35.600388	46.657104	3.607261	19.902056	10.132645	55.904042	10.803034	5.807076	30.34527	16.311833	C2yGroup12+	C2yGroup10-20
Eu	T=750	Undirected	1360			1	277	NaEuHf-MgO	750	16.61011	10	5.666667	2.833333	1.5	2	35.600388	46.657104	3.607261	19.902056	10.132645	55.904042	10.803034	5.807076	30.34527	16.311833	C2yGroup12+	C2yGroup10-20
Hf	T=750	Undirected	1361			1	277	NaEuHf-MgO	750	16.61011	10	5.666667	2.833333	1.5	2	35.600388	46.657104	3.607261	19.902056	10.132645	55.904042	10.803034	5.807076	30.34527	16.311833	C2yGroup12+	C2yGroup10-20
MgO	T=750	Undirected	1362			1	277	NaEuHf-MgO	750	16.61011	10	5.666667	2.833333	1.5	2	35.600388	46.657104	3.607261	19.902056	10.132645	55.904042	10.803034	5.807076	30.34527	16.311833	C2yGroup12+	C2yGroup10-20
Pd	T=900	Undirected	1363			1	278	PdCeTb-La2O3	900	1.111173	10	2.571429	0.428571	7	6	30.80071	3.607621	31.205238	0.105755	101.313372	0.343352	0.508867	0.602307	1.652127	1.955497	C2yGroup00-08	C2yGroup00-10
Ce	T=900	Undirected	1364			1	278	PdCeTb-La2O3	900	1.111173	10	2.571429	0.428571	7	6	30.80071	3.607621	31.205238	0.105755	101.313372	0.343352	0.508867	0.602307	1.652127	1.955497	C2yGroup00-08	C2yGroup00-10
Tb	T=900	Undirected	1365			1	278	PdCeTb-La2O3	900	1.111173	10	2.571429	0.428571	7	6	30.80071	3.607621	31.205238	0.105755	101.313372	0.343352	0.508867	0.602307	1.652127	1.955497	C2yGroup00-08	C2yGroup00-10
La2O3	T=900	Undirected	1366			1	278	PdCeTb-La2O3	900	1.111173	10	2.571429	0.428571	7	6	30.80071	3.607621	31.205238	0.105755	101.313372	0.343352	0.508867	0.602307	1.652127	1.955497	C2yGroup00-08	C2yGroup00-10
Na	T=900	Undirected	1367			1	279	NaPdW-La2O3	900	1.306809	15	3.6	0.9	10.5	4	37.500206	3.484805	32.60026	2.101078	86.933549	5.602844	0.604898	0.701911	1.613052	1.871752	C2yGroup00-08	C2yGroup00-10
Pd	T=900	Undirected	1368			1	279	NaPdW-La2O3	900	1.306809	15	3.6	0.9	10.5	4	37.500206	3.484805	32.60026	2.101078	86.933549	5.602844	0.604898	0.701911	1.613052	1.871752	C2yGroup00-08	C2yGroup00-10
W	T=900	Undirected	1369			1	279	NaPdW-La2O3	900	1.306809	15	3.6	0.9	10.5	4	37.500206	3.484805	32.60026	2.101078	86.933549	5.602844	0.604898	0.701911	1.613052	1.871752	C2yGroup00-08	C2yGroup00-10
La2O3	T=900	Undirected	1370			1	279	NaPdW-La2O3	900	1.306809	15	3.6	0.9	10.5	4	37.500206	3.484805	32.60026	2.101078	86.933549	5.602844	0.604898	0.701911	1.613052	1.871752	C2yGroup00-08	C2yGroup00-10
Ti	T=800	Undirected	1371			1	280	TiYCe-TiO2	800	1.312776	10	5.666667	2.833333	1.5	2	24.000583	5.469767	17.407844	15.404307	72.530921	64.183053	0.207165	1.105611	0.863167	4.606601	C2yGroup00-08	C2yGroup00-10
Y	T=800	Undirected	1372			1	280	TiYCe-TiO2	800	1.312776	10	5.666667	2.833333	1.5	2	24.000583	5.469767	17.407844	15.404307	72.530921	64.183053	0.207165	1.105611	0.863167	4.606601	C2yGroup00-08	C2yGroup00-10
Ce	T=800	Undirected	1373			1	280	TiYCe-TiO2	800	1.312776	10	5.666667	2.833333	1.5	2	24.000583	5.469767	17.407844	15.404307	72.530921	64.183053	0.207165	1.105611	0.863167	4.606601	C2yGroup00-08	C2yGroup00-10
TiO2	T=800	Undirected	1374			1	280	TiYCe-TiO2	800	1.312776	10	5.666667	2.833333	1.5	2	24.000583	5.469767	17.407844	15.404307	72.530921	64.183053	0.207165	1.105611	0.863167	4.606601	C2yGroup00-08	C2yGroup00-10
Na	T=850	Undirected	1375			1	281	NaCeTb-SiO2	850	8.916006	20	8	4	8	2	26.800141	33.268504	15.801929	2.90184	58.962111	10.827704	6.508123	2.407883	24.283913	8.984591	C2yGroup08-12	C2yGroup00-10
Ce	T=850	Undirected	1376			1	281	NaCeTb-SiO2	850	8.916006	20	8	4	8	2	26.800141	33.268504	15.801929	2.90184	58.962111	10.827704	6.508123	2.407883	24.283913	8.984591	C2yGroup08-12	C2yGroup00-10
Tb	T=850	Undirected	1377			1	281	NaCeTb-SiO2	850	8.916006	20	8	4	8	2	26.800141	33.268504	15.801929	2.90184	58.962111	10.827704	6.508123	2.407883	24.283913	8.984591	C2yGroup08-12	C2yGroup00-10
SiO2	T=850	Undirected	1378			1	281	NaCeTb-SiO2	850	8.916006	20	8	4	8	2	26.800141	33.268504	15.801929	2.90184	58.962111	10.827704	6.508123	2.407883	24.283913	8.984591	C2yGroup08-12	C2yGroup00-10
Ni	T=850	Undirected	1379			1	282	NiMoEu-TiO2	850	4.20364	20	4	2	14	2	25.400046	16.549734	6.601305	13.109566	25.989343	51.612371	2.102693	2.100947	8.278304	8.27143	C2yGroup00-08	C2yGroup00-10
Mo	T=850	Undirected	1380			1	282	NiMoEu-TiO2	850	4.20364	20	4	2	14	2	25.400046	16.549734	6.601305	13.109566	25.989343	51.612371	2.102693	2.100947	8.278304	8.27143	C2yGroup00-08	C2yGroup00-10
Eu	T=850	Undirected	1381			1	282	NiMoEu-TiO2	850	4.20364	20	4	2	14	2	25.400046	16.549734	6.601305	13.109566	25.989343	51.612371	2.102693	2.100947	8.278304	8.27143	C2yGroup00-08	C2yGroup00-10
TiO2	T=850	Undirected	1382			1	282	NiMoEu-TiO2	850	4.20364	20	4	2	14	2	25.400046	16.549734	6.601305	13.109566	25.989343	51.612371	2.102693	2.100947	8.278304	8.27143	C2yGroup00-08	C2yGroup00-10
Li	T=900	Undirected	1383			1	283	LiTbnone-ZrO2	900	6.011748	20	11.333333	5.666667	3	2	36.80042	16.336085	15.906667	16.502029	43.224145	44.841958	5.304146	0.707601	14.413276	1.922807	C2yGroup00-08	C2yGroup00-10
Tb	T=900	Undirected	1384			1	283	LiTbnone-ZrO2	900	6.011748	20	11.333333	5.666667	3	2	36.80042	16.336085	15.906667	16.502029	43.224145	44.841958	5.304146	0.707601	14.413276	1.922807	C2yGroup00-08	C2yGroup00-10
none	T=900	Undirected	1385			1	283	LiTbnone-ZrO2	900	6.011748	20	11.333333	5.666667	3	2	36.80042	16.336085	15.906667	16.502029	43.224145	44.841958	5.304146	0.707601	14.413276	1.922807	C2yGroup00-08	C2yGroup00-10
ZrO2	T=900	Undirected	1386			1	283	LiTbnone-ZrO2	900	6.011748	20	11.333333	5.666667	3	2	36.80042	16.336085	15.906667	16.502029	43.224145	44.841958	5.304146	0.707601	14.413276	1.922807	C2yGroup00-08	C2yGroup00-10
Mn	T=900	Undirected	1387			1	284	MnYHf-BaO	900	6.10898	15	10.2	2.55	2.25	4	17.200079	35.517162	10.504987	3.703709	61.075225	21.533093	5.401602	0.707377	31.404519	4.112638	C2yGroup00-08	C2yGroup00-10
Y	T=900	Undirected	1388			1	284	MnYHf-BaO	900	6.10898	15	10.2	2.55	2.25	4	17.200079	35.517162	10.504987	3.703709	61.075225	21.533093	5.401602	0.707377	31.404519	4.112638	C2yGroup00-08	C2yGroup00-10
Hf	T=900	Undirected	1389			1	284	MnYHf-BaO	900	6.10898	15	10.2	2.55	2.25	4	17.200079	35.517162	10.504987	3.703709	61.075225	21.533093	5.401602	0.707377	31.404519	4.112638	C2yGroup00-08	C2yGroup00-10
BaO	T=900	Undirected	1390			1	284	MnYHf-BaO	900	6.10898	15	10.2	2.55	2.25	4	17.200079	35.517162	10.504987	3.703709	61.075225	21.533093	5.401602	0.707377	31.404519	4.112638	C2yGroup00-08	C2yGroup00-10
Ca	T=900	Undirected	1391			1	285	CaTiCu-SiO2	900	9.70987	20	4	2	14	2	34.400356	28.226074	20.705548	2.406681	60.189924	6.996093	7.80207	1.9078	22.680201	5.545873	C2yGroup08-12	C2yGroup00-10
Ti	T=900	Undirected	1392			1	285	CaTiCu-SiO2	900	9.70987	20	4	2	14	2	34.400356	28.226074	20.705548	2.406681	60.189924	6.996093	7.80207	1.9078	22.680201	5.545873	C2yGroup08-12	C2yGroup00-10
Cu	T=900	Undirected	1393			1	285	CaTiCu-SiO2	900	9.70987	20	4	2	14	2	34.400356	28.226074	20.705548	2.406681	60.189924	6.996093	7.80207	1.9078	22.680201	5.545873	C2yGroup08-12	C2yGroup00-10
SiO2	T=900	Undirected	1394			1	285	CaTiCu-SiO2	900	9.70987	20	4	2	14	2	34.400356	28.226074	20.705548	2.406681	60.189924	6.996093	7.80207	1.9078	22.680201	5.545873	C2yGroup08-12	C2yGroup00-10
La	T=850	Undirected	1395			1	286	LaCeW-TiO2	850	12.515516	20	11.333333	5.666667	3	2	40.392453	30.984788	13.709512	8.510376	33.940776	21.069223	10.034482	2.481034	24.842467	6.142321	C2yGroup12+	C2yGroup10-20
Ce	T=850	Undirected	1396			1	286	LaCeW-TiO2	850	12.515516	20	11.333333	5.666667	3	2	40.392453	30.984788	13.709512	8.510376	33.940776	21.069223	10.034482	2.481034	24.842467	6.142321	C2yGroup12+	C2yGroup10-20
W	T=850	Undirected	1397			1	286	LaCeW-TiO2	850	12.515516	20	11.333333	5.666667	3	2	40.392453	30.984788	13.709512	8.510376	33.940776	21.069223	10.034482	2.481034	24.842467	6.142321	C2yGroup12+	C2yGroup10-20
TiO2	T=850	Undirected	1398			1	286	LaCeW-TiO2	850	12.515516	20	11.333333	5.666667	3	2	40.392453	30.984788	13.709512	8.510376	33.940776	21.069223	10.034482	2.481034	24.842467	6.142321	C2yGroup12+	C2yGroup10-20
Mg	T=850	Undirected	1399			1	287	MgNiW-BaO	850	9.613988	20	4	2	14	2	24.900421	38.609741	4.004588	11.202818	16.082411	44.990476	6.106204	3.507784	24.522493	14.087248	C2yGroup08-12	C2yGroup00-10
Ni	T=850	Undirected	1400			1	287	MgNiW-BaO	850	9.613988	20	4	2	14	2	24.900421	38.609741	4.004588	11.202818	16.082411	44.990476	6.106204	3.507784	24.522493	14.087248	C2yGroup08-12	C2yGroup00-10
W	T=850	Undirected	1401			1	287	MgNiW-BaO	850	9.613988	20	4	2	14	2	24.900421	38.609741	4.004588	11.202818	16.082411	44.990476	6.106204	3.507784	24.522493	14.087248	C2yGroup08-12	C2yGroup00-10
BaO	T=850	Undirected	1402			1	287	MgNiW-BaO	850	9.613988	20	4	2	14	2	24.900421	38.609741	4.004588	11.202818	16.082411	44.990476	6.106204	3.507784	24.522493	14.087248	C2yGroup08-12	C2yGroup00-10
Ce	T=800	Undirected	1403			1	288	CeNdTb-TiO2	800	10.80872	15	6	3	6	2	34.900977	30.969677	4.901254	17.301552	14.043315	49.57326	7.003117	3.805603	20.065676	10.904001	C2yGroup08-12	C2yGroup10-20
Nd	T=800	Undirected	1404			1	288	CeNdTb-TiO2	800	10.80872	15	6	3	6	2	34.900977	30.969677	4.901254	17.301552	14.043315	49.57326	7.003117	3.805603	20.065676	10.904001	C2yGroup08-12	C2yGroup10-20
Tb	T=800	Undirected	1405			1	288	CeNdTb-TiO2	800	10.80872	15	6	3	6	2	34.900977	30.969677	4.901254	17.301552	14.043315	49.57326	7.003117	3.805603	20.065676	10.904001	C2yGroup08-12	C2yGroup10-20
TiO2	T=800	Undirected	1406			1	288	CeNdTb-TiO2	800	10.80872	15	6	3	6	2	34.900977	30.969677	4.901254	17.301552	14.043315	49.57326	7.003117	3.805603	20.065676	10.904001	C2yGroup08-12	C2yGroup10-20
K	T=900	Undirected	1407			1	289	KZrTb-SiO2	900	7.715794	20	13.6	3.4	3	4	15.300203	50.429357	10.109342	3.105154	66.073254	20.294855	6.707541	1.008253	43.839556	6.589801	C2yGroup00-08	C2yGroup00-10
Zr	T=900	Undirected	1408			1	289	KZrTb-SiO2	900	7.715794	20	13.6	3.4	3	4	15.300203	50.429357	10.109342	3.105154	66.073254	20.294855	6.707541	1.008253	43.839556	6.589801	C2yGroup00-08	C2yGroup00-10
Tb	T=900	Undirected	1409			1	289	KZrTb-SiO2	900	7.715794	20	13.6	3.4	3	4	15.300203	50.429357	10.109342	3.105154	66.073254	20.294855	6.707541	1.008253	43.839556	6.589801	C2yGroup00-08	C2yGroup00-10
SiO2	T=900	Undirected	1410			1	289	KZrTb-SiO2	900	7.715794	20	13.6	3.4	3	4	15.300203	50.429357	10.109342	3.105154	66.073254	20.294855	6.707541	1.008253	43.839556	6.589801	C2yGroup00-08	C2yGroup00-10
Zn	T=850	Undirected	1411			1	290	ZnTbHf-TiO2	850	11.004799	15	3	1.5	10.5	2	30.400628	36.199249	6.50693	13.001557	21.403933	42.767396	7.903082	3.101717	25.996443	10.202806	C2yGroup08-12	C2yGroup10-20
Tb	T=850	Undirected	1412			1	290	ZnTbHf-TiO2	850	11.004799	15	3	1.5	10.5	2	30.400628	36.199249	6.50693	13.001557	21.403933	42.767396	7.903082	3.101717	25.996443	10.202806	C2yGroup08-12	C2yGroup10-20
Hf	T=850	Undirected	1413			1	290	ZnTbHf-TiO2	850	11.004799	15	3	1.5	10.5	2	30.400628	36.199249	6.50693	13.001557	21.403933	42.767396	7.903082	3.101717	25.996443	10.202806	C2yGroup08-12	C2yGroup10-20
TiO2	T=850	Undirected	1414			1	290	ZnTbHf-TiO2	850	11.004799	15	3	1.5	10.5	2	30.400628	36.199249	6.50693	13.001557	21.403933	42.767396	7.903082	3.101717	25.996443	10.202806	C2yGroup08-12	C2yGroup10-20
Mg	T=850	Undirected	1415			1	291	MgTiLa-TiO2	850	12.01029	15	3	1.5	10.5	2	32.500932	36.953679	10.203466	9.608477	31.39438	29.563697	9.309748	2.700542	28.644557	8.309122	C2yGroup12+	C2yGroup10-20
Ti	T=850	Undirected	1416			1	291	MgTiLa-TiO2	850	12.01029	15	3	1.5	10.5	2	32.500932	36.953679	10.203466	9.608477	31.39438	29.563697	9.309748	2.700542	28.644557	8.309122	C2yGroup12+	C2yGroup10-20
La	T=850	Undirected	1417			1	291	MgTiLa-TiO2	850	12.01029	15	3	1.5	10.5	2	32.500932	36.953679	10.203466	9.608477	31.39438	29.563697	9.309748	2.700542	28.644557	8.309122	C2yGroup12+	C2yGroup10-20
TiO2	T=850	Undirected	1418			1	291	MgTiLa-TiO2	850	12.01029	15	3	1.5	10.5	2	32.500932	36.953679	10.203466	9.608477	31.39438	29.563697	9.309748	2.700542	28.644557	8.309122	C2yGroup12+	C2yGroup10-20
Na	T=850	Undirected	1419			1	292	NaVY-CeO2	850	7.311141	20	11.333333	5.666667	3	2	38.300443	19.08892	13.501973	15.308843	35.252785	39.970407	6.00899	1.302151	15.689087	3.399833	C2yGroup00-08	C2yGroup00-10
V	T=850	Undirected	1420			1	292	NaVY-CeO2	850	7.311141	20	11.333333	5.666667	3	2	38.300443	19.08892	13.501973	15.308843	35.252785	39.970407	6.00899	1.302151	15.689087	3.399833	C2yGroup00-08	C2yGroup00-10
Y	T=850	Undirected	1421			1	292	NaVY-CeO2	850	7.311141	20	11.333333	5.666667	3	2	38.300443	19.08892	13.501973	15.308843	35.252785	39.970407	6.00899	1.302151	15.689087	3.399833	C2yGroup00-08	C2yGroup00-10
CeO2	T=850	Undirected	1422			1	292	NaVY-CeO2	850	7.311141	20	11.333333	5.666667	3	2	38.300443	19.08892	13.501973	15.308843	35.252785	39.970407	6.00899	1.302151	15.689087	3.399833	C2yGroup00-08	C2yGroup00-10
Mg	T=850	Undirected	1423			1	293	MgZnEu-SiO2	850	7.614427	20	11.333333	5.666667	3	2	43.200982	17.625588	32.800624	3.500039	75.925644	8.101758	6.00909	1.605337	13.909614	3.715973	C2yGroup00-08	C2yGroup00-10
Zn	T=850	Undirected	1424			1	293	MgZnEu-SiO2	850	7.614427	20	11.333333	5.666667	3	2	43.200982	17.625588	32.800624	3.500039	75.925644	8.101758	6.00909	1.605337	13.909614	3.715973	C2yGroup00-08	C2yGroup00-10
Eu	T=850	Undirected	1425			1	293	MgZnEu-SiO2	850	7.614427	20	11.333333	5.666667	3	2	43.200982	17.625588	32.800624	3.500039	75.925644	8.101758	6.00909	1.605337	13.909614	3.715973	C2yGroup00-08	C2yGroup00-10
SiO2	T=850	Undirected	1426			1	293	MgZnEu-SiO2	850	7.614427	20	11.333333	5.666667	3	2	43.200982	17.625588	32.800624	3.500039	75.925644	8.101758	6.00909	1.605337	13.909614	3.715973	C2yGroup00-08	C2yGroup00-10
Ti	T=900	Undirected	1427			1	294	TiVBa-MgO	900	8.219163	15	3	1.5	10.5	2	37.70086	21.800996	21.303733	5.606576	56.507287	14.871215	6.50991	1.709253	17.267272	4.533724	C2yGroup08-12	C2yGroup00-10
V	T=900	Undirected	1428			1	294	TiVBa-MgO	900	8.219163	15	3	1.5	10.5	2	37.70086	21.800996	21.303733	5.606576	56.507287	14.871215	6.50991	1.709253	17.267272	4.533724	C2yGroup08-12	C2yGroup00-10
Ba	T=900	Undirected	1429			1	294	TiVBa-MgO	900	8.219163	15	3	1.5	10.5	2	37.70086	21.800996	21.303733	5.606576	56.507287	14.871215	6.50991	1.709253	17.267272	4.533724	C2yGroup08-12	C2yGroup00-10
MgO	T=900	Undirected	1430			1	294	TiVBa-MgO	900	8.219163	15	3	1.5	10.5	2	37.70086	21.800996	21.303733	5.606576	56.507287	14.871215	6.50991	1.709253	17.267272	4.533724	C2yGroup08-12	C2yGroup00-10
Ni	T=850	Undirected	1431			1	295	NiCeNd-SiO2	850	8.306126	10	2	1	7	2	26.900478	30.877243	16.002478	3.801392	59.487709	14.131318	6.203263	2.102863	23.060047	7.817196	C2yGroup08-12	C2yGroup00-10
Ce	T=850	Undirected	1432			1	295	NiCeNd-SiO2	850	8.306126	10	2	1	7	2	26.900478	30.877243	16.002478	3.801392	59.487709	14.131318	6.203263	2.102863	23.060047	7.817196	C2yGroup08-12	C2yGroup00-10
Nd	T=850	Undirected	1433			1	295	NiCeNd-SiO2	850	8.306126	10	2	1	7	2	26.900478	30.877243	16.002478	3.801392	59.487709	14.131318	6.203263	2.102863	23.060047	7.817196	C2yGroup08-12	C2yGroup00-10
SiO2	T=850	Undirected	1434			1	295	NiCeNd-SiO2	850	8.306126	10	2	1	7	2	26.900478	30.877243	16.002478	3.801392	59.487709	14.131318	6.203263	2.102863	23.060047	7.817196	C2yGroup08-12	C2yGroup00-10
Ti	T=900	Undirected	1435			1	296	TiNiHf-La2O3	900	9.615648	20	4	2	14	2	36.400885	26.415973	6.703447	19.209302	18.415615	52.771525	8.707466	0.908182	23.921028	2.494945	C2yGroup08-12	C2yGroup00-10
Ni	T=900	Undirected	1436			1	296	TiNiHf-La2O3	900	9.615648	20	4	2	14	2	36.400885	26.415973	6.703447	19.209302	18.415615	52.771525	8.707466	0.908182	23.921028	2.494945	C2yGroup08-12	C2yGroup00-10
Hf	T=900	Undirected	1437			1	296	TiNiHf-La2O3	900	9.615648	20	4	2	14	2	36.400885	26.415973	6.703447	19.209302	18.415615	52.771525	8.707466	0.908182	23.921028	2.494945	C2yGroup08-12	C2yGroup00-10
La2O3	T=900	Undirected	1438			1	296	TiNiHf-La2O3	900	9.615648	20	4	2	14	2	36.400885	26.415973	6.703447	19.209302	18.415615	52.771525	8.707466	0.908182	23.921028	2.494945	C2yGroup08-12	C2yGroup00-10
Co	T=900	Undirected	1439			1	297	CoSrBa-ZrO2	900	4.882481	20	5.142857	0.857143	14	6	12.283113	39.749541	7.976075	2.982658	64.93529	24.28259	3.594082	1.2884	29.260351	10.489198	C2yGroup00-08	C2yGroup00-10
Sr	T=900	Undirected	1440			1	297	CoSrBa-ZrO2	900	4.882481	20	5.142857	0.857143	14	6	12.283113	39.749541	7.976075	2.982658	64.93529	24.28259	3.594082	1.2884	29.260351	10.489198	C2yGroup00-08	C2yGroup00-10
Ba	T=900	Undirected	1441			1	297	CoSrBa-ZrO2	900	4.882481	20	5.142857	0.857143	14	6	12.283113	39.749541	7.976075	2.982658	64.93529	24.28259	3.594082	1.2884	29.260351	10.489198	C2yGroup00-08	C2yGroup00-10
ZrO2	T=900	Undirected	1442			1	297	CoSrBa-ZrO2	900	4.882481	20	5.142857	0.857143	14	6	12.283113	39.749541	7.976075	2.982658	64.93529	24.28259	3.594082	1.2884	29.260351	10.489198	C2yGroup00-08	C2yGroup00-10
Fe	T=850	Undirected	1443			1	298	FeLaHf-MgO	850	6.502292	15	8.5	4.25	2.25	2	29.286762	22.202154	6.452275	19.422237	22.03137	66.317461	5.627836	0.874456	19.216314	2.98584	C2yGroup00-08	C2yGroup00-10
La	T=850	Undirected	1444			1	298	FeLaHf-MgO	850	6.502292	15	8.5	4.25	2.25	2	29.286762	22.202154	6.452275	19.422237	22.03137	66.317461	5.627836	0.874456	19.216314	2.98584	C2yGroup00-08	C2yGroup00-10
Hf	T=850	Undirected	1445			1	298	FeLaHf-MgO	850	6.502292	15	8.5	4.25	2.25	2	29.286762	22.202154	6.452275	19.422237	22.03137	66.317461	5.627836	0.874456	19.216314	2.98584	C2yGroup00-08	C2yGroup00-10
MgO	T=850	Undirected	1446			1	298	FeLaHf-MgO	850	6.502292	15	8.5	4.25	2.25	2	29.286762	22.202154	6.452275	19.422237	22.03137	66.317461	5.627836	0.874456	19.216314	2.98584	C2yGroup00-08	C2yGroup00-10
Li	T=850	Undirected	1447			1	299	LiNiHf-SiO2	850	11.175053	20	8	4	8	2	33.121067	33.740015	8.588937	14.170258	25.931945	42.783217	8.086813	3.08824	24.415919	9.324096	C2yGroup08-12	C2yGroup10-20
Ni	T=850	Undirected	1448			1	299	LiNiHf-SiO2	850	11.175053	20	8	4	8	2	33.121067	33.740015	8.588937	14.170258	25.931945	42.783217	8.086813	3.08824	24.415919	9.324096	C2yGroup08-12	C2yGroup10-20
Hf	T=850	Undirected	1449			1	299	LiNiHf-SiO2	850	11.175053	20	8	4	8	2	33.121067	33.740015	8.588937	14.170258	25.931945	42.783217	8.086813	3.08824	24.415919	9.324096	C2yGroup08-12	C2yGroup10-20
SiO2	T=850	Undirected	1450			1	299	LiNiHf-SiO2	850	11.175053	20	8	4	8	2	33.121067	33.740015	8.588937	14.170258	25.931945	42.783217	8.086813	3.08824	24.415919	9.324096	C2yGroup08-12	C2yGroup10-20
Li	T=750	Undirected	1451			1	300	LiKMn-ZrO2	750	10.698479	15	8.5	4.25	2.25	2	38.028414	28.132856	7.468308	13.542629	19.638757	35.611869	7.458774	3.239704	19.613687	8.519167	C2yGroup08-12	C2yGroup10-20
K	T=750	Undirected	1452			1	300	LiKMn-ZrO2	750	10.698479	15	8.5	4.25	2.25	2	38.028414	28.132856	7.468308	13.542629	19.638757	35.611869	7.458774	3.239704	19.613687	8.519167	C2yGroup08-12	C2yGroup10-20
Mn	T=750	Undirected	1453			1	300	LiKMn-ZrO2	750	10.698479	15	8.5	4.25	2.25	2	38.028414	28.132856	7.468308	13.542629	19.638757	35.611869	7.458774	3.239704	19.613687	8.519167	C2yGroup08-12	C2yGroup10-20
ZrO2	T=750	Undirected	1454			1	300	LiKMn-ZrO2	750	10.698479	15	8.5	4.25	2.25	2	38.028414	28.132856	7.468308	13.542629	19.638757	35.611869	7.458774	3.239704	19.613687	8.519167	C2yGroup08-12	C2yGroup10-20
Li	8.214982	Undirected	1455			1	1	LiKMn-MgO	800	8.214982	10	5.666667	2.833333	1.5	2	28.99842	28.329068	7.070984	20.09548	5.061214	23.267857	6.747311	1.467672	23.267857	5.061214	C2yGroup08-12	C2yGroup00-10
K	8.214982	Undirected	1456			1	1	LiKMn-MgO	800	8.214982	10	5.666667	2.833333	1.5	2	28.99842	28.329068	7.070984	20.09548	5.061214	23.267857	6.747311	1.467672	23.267857	5.061214	C2yGroup08-12	C2yGroup00-10
Mn	8.214982	Undirected	1457			1	1	LiKMn-MgO	800	8.214982	10	5.666667	2.833333	1.5	2	28.99842	28.329068	7.070984	20.09548	5.061214	23.267857	6.747311	1.467672	23.267857	5.061214	C2yGroup08-12	C2yGroup00-10
MgO	8.214982	Undirected	1458			1	1	LiKMn-MgO	800	8.214982	10	5.666667	2.833333	1.5	2	28.99842	28.329068	7.070984	20.09548	5.061214	23.267857	6.747311	1.467672	23.267857	5.061214	C2yGroup08-12	C2yGroup00-10
Li	4.7123645208	Undirected	1459			1	2	LiFeTb-MgO	850	4.712365	10	4	2	4	2	24.731342	19.054221	7.464033	23.1337	2.95495	16.099271	3.981566	0.730799	16.099271	2.95495	C2yGroup00-08	C2yGroup00-10
Fe	4.7123645208	Undirected	1460			1	2	LiFeTb-MgO	850	4.712365	10	4	2	4	2	24.731342	19.054221	7.464033	23.1337	2.95495	16.099271	3.981566	0.730799	16.099271	2.95495	C2yGroup00-08	C2yGroup00-10
Tb	4.7123645208	Undirected	1461			1	2	LiFeTb-MgO	850	4.712365	10	4	2	4	2	24.731342	19.054221	7.464033	23.1337	2.95495	16.099271	3.981566	0.730799	16.099271	2.95495	C2yGroup00-08	C2yGroup00-10
MgO	4.7123645208	Undirected	1462			1	2	LiFeTb-MgO	850	4.712365	10	4	2	4	2	24.731342	19.054221	7.464033	23.1337	2.95495	16.099271	3.981566	0.730799	16.099271	2.95495	C2yGroup00-08	C2yGroup00-10
Na	7.363833	Undirected	1463			1	3	NaNanone-MgO	850	7.363833	20	11.333333	5.666667	3	2	33.994652	21.66174	10.969489	13.637301	4.563624	17.098119	5.812446	1.551388	17.098119	4.563624	C2yGroup00-08	C2yGroup00-10
Na	7.363833	Undirected	1464			1	3	NaNanone-MgO	850	7.363833	20	11.333333	5.666667	3	2	33.994652	21.66174	10.969489	13.637301	4.563624	17.098119	5.812446	1.551388	17.098119	4.563624	C2yGroup00-08	C2yGroup00-10
none	7.363833	Undirected	1465			1	3	NaNanone-MgO	850	7.363833	20	11.333333	5.666667	3	2	33.994652	21.66174	10.969489	13.637301	4.563624	17.098119	5.812446	1.551388	17.098119	4.563624	C2yGroup00-08	C2yGroup00-10
MgO	7.363833	Undirected	1466			1	3	NaNanone-MgO	850	7.363833	20	11.333333	5.666667	3	2	33.994652	21.66174	10.969489	13.637301	4.563624	17.098119	5.812446	1.551388	17.098119	4.563624	C2yGroup00-08	C2yGroup00-10
Na	0.9814814271	Undirected	1467			1	4	NaNiY-MgO	750	0.981481	20	5.142857	0.857143	14	6	24.574177	3.993954	26.261181	0.890321	4.127856	-0.133901	-0.032905	1.014387	-0.133901	4.127856	C2yGroup00-08	C2yGroup00-10
Ni	0.9814814271	Undirected	1468			1	4	NaNiY-MgO	750	0.981481	20	5.142857	0.857143	14	6	24.574177	3.993954	26.261181	0.890321	4.127856	-0.133901	-0.032905	1.014387	-0.133901	4.127856	C2yGroup00-08	C2yGroup00-10
Y	0.9814814271	Undirected	1469			1	4	NaNiY-MgO	750	0.981481	20	5.142857	0.857143	14	6	24.574177	3.993954	26.261181	0.890321	4.127856	-0.133901	-0.032905	1.014387	-0.133901	4.127856	C2yGroup00-08	C2yGroup00-10
MgO	0.9814814271	Undirected	1470			1	4	NaNiY-MgO	750	0.981481	20	5.142857	0.857143	14	6	24.574177	3.993954	26.261181	0.890321	4.127856	-0.133901	-0.032905	1.014387	-0.133901	4.127856	C2yGroup00-08	C2yGroup00-10
Na	3.831034876	Undirected	1471			1	5	NaCeTb-MgO	900	3.831035	20	14.571429	2.428571	3	6	32.117987	11.928004	16.81175	5.695657	1.71984	10.208164	3.278657	0.552378	10.208164	1.71984	C2yGroup00-08	C2yGroup00-10
Ce	3.831034876	Undirected	1472			1	5	NaCeTb-MgO	900	3.831035	20	14.571429	2.428571	3	6	32.117987	11.928004	16.81175	5.695657	1.71984	10.208164	3.278657	0.552378	10.208164	1.71984	C2yGroup00-08	C2yGroup00-10
Tb	3.831034876	Undirected	1473			1	5	NaCeTb-MgO	900	3.831035	20	14.571429	2.428571	3	6	32.117987	11.928004	16.81175	5.695657	1.71984	10.208164	3.278657	0.552378	10.208164	1.71984	C2yGroup00-08	C2yGroup00-10
MgO	3.831034876	Undirected	1474			1	5	NaCeTb-MgO	900	3.831035	20	14.571429	2.428571	3	6	32.117987	11.928004	16.81175	5.695657	1.71984	10.208164	3.278657	0.552378	10.208164	1.71984	C2yGroup00-08	C2yGroup00-10
Na	8.551982	Undirected	1475			1	6	NaTbHf-MgO	800	8.551982	20	11.333333	5.666667	3	2	30.920303	27.658144	1.791185	20.270644	12.533354	15.12479	4.676631	3.875351	15.12479	12.533354	C2yGroup08-12	C2yGroup00-10
Tb	8.551982	Undirected	1476			1	6	NaTbHf-MgO	800	8.551982	20	11.333333	5.666667	3	2	30.920303	27.658144	1.791185	20.270644	12.533354	15.12479	4.676631	3.875351	15.12479	12.533354	C2yGroup08-12	C2yGroup00-10
Hf	8.551982	Undirected	1477			1	6	NaTbHf-MgO	800	8.551982	20	11.333333	5.666667	3	2	30.920303	27.658144	1.791185	20.270644	12.533354	15.12479	4.676631	3.875351	15.12479	12.533354	C2yGroup08-12	C2yGroup00-10
MgO	8.551982	Undirected	1478			1	6	NaTbHf-MgO	800	8.551982	20	11.333333	5.666667	3	2	30.920303	27.658144	1.791185	20.270644	12.533354	15.12479	4.676631	3.875351	15.12479	12.533354	C2yGroup08-12	C2yGroup00-10
Mg	2.140482	Undirected	1479			1	7	MgCaZn-MgO	850	2.140482	15	10.2	2.55	2.25	4	24.010826	8.914654	12.665525	9.461419	4.684574	4.230079	1.015677	1.124805	4.230079	4.684574	C2yGroup00-08	C2yGroup00-10
Ca	2.140482	Undirected	1480			1	7	MgCaZn-MgO	850	2.140482	15	10.2	2.55	2.25	4	24.010826	8.914654	12.665525	9.461419	4.684574	4.230079	1.015677	1.124805	4.230079	4.684574	C2yGroup00-08	C2yGroup00-10
Zn	2.140482	Undirected	1481			1	7	MgCaZn-MgO	850	2.140482	15	10.2	2.55	2.25	4	24.010826	8.914654	12.665525	9.461419	4.684574	4.230079	1.015677	1.124805	4.230079	4.684574	C2yGroup00-08	C2yGroup00-10
MgO	2.140482	Undirected	1482			1	7	MgCaZn-MgO	850	2.140482	15	10.2	2.55	2.25	4	24.010826	8.914654	12.665525	9.461419	4.684574	4.230079	1.015677	1.124805	4.230079	4.684574	C2yGroup00-08	C2yGroup00-10
Mg	7.8534922883	Undirected	1483			1	8	MgMnnone-MgO	850	7.853492	20	11.333333	5.666667	3	2	27.111702	28.967168	10.65114	21.82274	4.039942	24.927226	6.758195	1.095297	24.927226	4.039942	C2yGroup00-08	C2yGroup00-10
Mn	7.8534922883	Undirected	1484			1	8	MgMnnone-MgO	850	7.853492	20	11.333333	5.666667	3	2	27.111702	28.967168	10.65114	21.82274	4.039942	24.927226	6.758195	1.095297	24.927226	4.039942	C2yGroup00-08	C2yGroup00-10
none	7.8534922883	Undirected	1485			1	8	MgMnnone-MgO	850	7.853492	20	11.333333	5.666667	3	2	27.111702	28.967168	10.65114	21.82274	4.039942	24.927226	6.758195	1.095297	24.927226	4.039942	C2yGroup00-08	C2yGroup00-10
MgO	7.8534922883	Undirected	1486			1	8	MgMnnone-MgO	850	7.853492	20	11.333333	5.666667	3	2	27.111702	28.967168	10.65114	21.82274	4.039942	24.927226	6.758195	1.095297	24.927226	4.039942	C2yGroup00-08	C2yGroup00-10
Mg	15.494094	Undirected	1487			1	9	MgZnEu-MgO	700	15.494094	20	11.333333	5.666667	3	2	40.89029	37.891866	3.053531	18.747821	14.777489	23.114378	9.451536	6.042558	23.114378	14.777489	C2yGroup12+	C2yGroup10-20
Zn	15.494094	Undirected	1488			1	9	MgZnEu-MgO	700	15.494094	20	11.333333	5.666667	3	2	40.89029	37.891866	3.053531	18.747821	14.777489	23.114378	9.451536	6.042558	23.114378	14.777489	C2yGroup12+	C2yGroup10-20
Eu	15.494094	Undirected	1489			1	9	MgZnEu-MgO	700	15.494094	20	11.333333	5.666667	3	2	40.89029	37.891866	3.053531	18.747821	14.777489	23.114378	9.451536	6.042558	23.114378	14.777489	C2yGroup12+	C2yGroup10-20
MgO	15.494094	Undirected	1490			1	9	MgZnEu-MgO	700	15.494094	20	11.333333	5.666667	3	2	40.89029	37.891866	3.053531	18.747821	14.777489	23.114378	9.451536	6.042558	23.114378	14.777489	C2yGroup12+	C2yGroup10-20
Mg	9.503653	Undirected	1491			1	10	MgNdnone-MgO	850	9.503653	20	4	2	14	2	35.487634	26.780182	8.723689	14.953485	7.27638	19.503802	6.921438	2.582215	19.503802	7.27638	C2yGroup08-12	C2yGroup00-10
Nd	9.503653	Undirected	1492			1	10	MgNdnone-MgO	850	9.503653	20	4	2	14	2	35.487634	26.780182	8.723689	14.953485	7.27638	19.503802	6.921438	2.582215	19.503802	7.27638	C2yGroup08-12	C2yGroup00-10
none	9.503653	Undirected	1493			1	10	MgNdnone-MgO	850	9.503653	20	4	2	14	2	35.487634	26.780182	8.723689	14.953485	7.27638	19.503802	6.921438	2.582215	19.503802	7.27638	C2yGroup08-12	C2yGroup00-10
MgO	9.503653	Undirected	1494			1	10	MgNdnone-MgO	850	9.503653	20	4	2	14	2	35.487634	26.780182	8.723689	14.953485	7.27638	19.503802	6.921438	2.582215	19.503802	7.27638	C2yGroup08-12	C2yGroup00-10
Ca	16.0851279908	Undirected	1495			1	11	CaZrLa-MgO	750	16.085128	20	11.333333	5.666667	3	2	33.760697	47.644538	4.010557	23.326817	18.751176	28.893362	9.7546	6.330528	28.893362	18.751176	C2yGroup12+	C2yGroup10-20
Zr	16.0851279908	Undirected	1496			1	11	CaZrLa-MgO	750	16.085128	20	11.333333	5.666667	3	2	33.760697	47.644538	4.010557	23.326817	18.751176	28.893362	9.7546	6.330528	28.893362	18.751176	C2yGroup12+	C2yGroup10-20
La	16.0851279908	Undirected	1497			1	11	CaZrLa-MgO	750	16.085128	20	11.333333	5.666667	3	2	33.760697	47.644538	4.010557	23.326817	18.751176	28.893362	9.7546	6.330528	28.893362	18.751176	C2yGroup12+	C2yGroup10-20
MgO	16.0851279908	Undirected	1498			1	11	CaZrLa-MgO	750	16.085128	20	11.333333	5.666667	3	2	33.760697	47.644538	4.010557	23.326817	18.751176	28.893362	9.7546	6.330528	28.893362	18.751176	C2yGroup12+	C2yGroup10-20
Ti	1.5927343723	Undirected	1499			1	12	TiNiCs-MgO	800	1.592734	20	8	4	8	2	33.191531	4.798617	27.250642	20.758359	4.098087	0.700529	0.232516	1.360218	0.700529	4.098087	C2yGroup00-08	C2yGroup00-10
Ni	1.5927343723	Undirected	1500			1	12	TiNiCs-MgO	800	1.592734	20	8	4	8	2	33.191531	4.798617	27.250642	20.758359	4.098087	0.700529	0.232516	1.360218	0.700529	4.098087	C2yGroup00-08	C2yGroup00-10
Cs	1.5927343723	Undirected	1501			1	12	TiNiCs-MgO	800	1.592734	20	8	4	8	2	33.191531	4.798617	27.250642	20.758359	4.098087	0.700529	0.232516	1.360218	0.700529	4.098087	C2yGroup00-08	C2yGroup00-10
MgO	1.5927343723	Undirected	1502			1	12	TiNiCs-MgO	800	1.592734	20	8	4	8	2	33.191531	4.798617	27.250642	20.758359	4.098087	0.700529	0.232516	1.360218	0.700529	4.098087	C2yGroup00-08	C2yGroup00-10
V	7.558912	Undirected	1503			1	13	VFeNi-MgO	800	7.558912	15	8.5	4.25	2.25	2	34.337042	22.013871	8.283567	12.474456	7.095937	14.91793	5.122376	2.436535	14.91793	7.095937	C2yGroup00-08	C2yGroup00-10
Fe	7.558912	Undirected	1504			1	13	VFeNi-MgO	800	7.558912	15	8.5	4.25	2.25	2	34.337042	22.013871	8.283567	12.474456	7.095937	14.91793	5.122376	2.436535	14.91793	7.095937	C2yGroup00-08	C2yGroup00-10
Ni	7.558912	Undirected	1505			1	13	VFeNi-MgO	800	7.558912	15	8.5	4.25	2.25	2	34.337042	22.013871	8.283567	12.474456	7.095937	14.91793	5.122376	2.436535	14.91793	7.095937	C2yGroup00-08	C2yGroup00-10
MgO	7.558912	Undirected	1506			1	13	VFeNi-MgO	800	7.558912	15	8.5	4.25	2.25	2	34.337042	22.013871	8.283567	12.474456	7.095937	14.91793	5.122376	2.436535	14.91793	7.095937	C2yGroup00-08	C2yGroup00-10
V	0.5710721972	Undirected	1507			1	14	VMoPd-MgO	900	0.571072	15	3.857143	0.642857	10.5	6	26.530727	2.152494	26.962248	0.064002	2.612482	-0.459988	-0.122038	0.69311	-0.459988	2.612482	C2yGroup00-08	C2yGroup00-10
Mo	0.5710721972	Undirected	1508			1	14	VMoPd-MgO	900	0.571072	15	3.857143	0.642857	10.5	6	26.530727	2.152494	26.962248	0.064002	2.612482	-0.459988	-0.122038	0.69311	-0.459988	2.612482	C2yGroup00-08	C2yGroup00-10
Pd	0.5710721972	Undirected	1509			1	14	VMoPd-MgO	900	0.571072	15	3.857143	0.642857	10.5	6	26.530727	2.152494	26.962248	0.064002	2.612482	-0.459988	-0.122038	0.69311	-0.459988	2.612482	C2yGroup00-08	C2yGroup00-10
MgO	0.5710721972	Undirected	1510			1	14	VMoPd-MgO	900	0.571072	15	3.857143	0.642857	10.5	6	26.530727	2.152494	26.962248	0.064002	2.612482	-0.459988	-0.122038	0.69311	-0.459988	2.612482	C2yGroup00-08	C2yGroup00-10
V	6.6885060587	Undirected	1511			1	15	VTbW-MgO	850	6.688506	15	8.5	4.25	2.25	2	33.600153	19.906177	23.471723	8.959431	3.231875	16.674303	5.602591	1.085915	16.674303	3.231875	C2yGroup00-08	C2yGroup00-10
Tb	6.6885060587	Undirected	1512			1	15	VTbW-MgO	850	6.688506	15	8.5	4.25	2.25	2	33.600153	19.906177	23.471723	8.959431	3.231875	16.674303	5.602591	1.085915	16.674303	3.231875	C2yGroup00-08	C2yGroup00-10
W	6.6885060587	Undirected	1513			1	15	VTbW-MgO	850	6.688506	15	8.5	4.25	2.25	2	33.600153	19.906177	23.471723	8.959431	3.231875	16.674303	5.602591	1.085915	16.674303	3.231875	C2yGroup00-08	C2yGroup00-10
MgO	6.6885060587	Undirected	1514			1	15	VTbW-MgO	850	6.688506	15	8.5	4.25	2.25	2	33.600153	19.906177	23.471723	8.959431	3.231875	16.674303	5.602591	1.085915	16.674303	3.231875	C2yGroup00-08	C2yGroup00-10
Fe	3.6370920523	Undirected	1515			1	16	FeYNd-MgO	800	3.637092	20	11.333333	5.666667	3	2	21.489117	16.925275	2.9034	25.24933	6.370157	10.555118	2.268202	1.36889	10.555118	6.370157	C2yGroup00-08	C2yGroup00-10
Y	3.6370920523	Undirected	1516			1	16	FeYNd-MgO	800	3.637092	20	11.333333	5.666667	3	2	21.489117	16.925275	2.9034	25.24933	6.370157	10.555118	2.268202	1.36889	10.555118	6.370157	C2yGroup00-08	C2yGroup00-10
Nd	3.6370920523	Undirected	1517			1	16	FeYNd-MgO	800	3.637092	20	11.333333	5.666667	3	2	21.489117	16.925275	2.9034	25.24933	6.370157	10.555118	2.268202	1.36889	10.555118	6.370157	C2yGroup00-08	C2yGroup00-10
MgO	3.6370920523	Undirected	1518			1	16	FeYNd-MgO	800	3.637092	20	11.333333	5.666667	3	2	21.489117	16.925275	2.9034	25.24933	6.370157	10.555118	2.268202	1.36889	10.555118	6.370157	C2yGroup00-08	C2yGroup00-10
Fe	7.061936	Undirected	1519			1	17	FeZrnone-MgO	850	7.061936	20	11.333333	5.666667	3	2	37.806871	18.678975	7.818665	18.648486	2.896341	15.782634	5.96692	1.095016	15.782634	2.896341	C2yGroup00-08	C2yGroup00-10
Zr	7.061936	Undirected	1520			1	17	FeZrnone-MgO	850	7.061936	20	11.333333	5.666667	3	2	37.806871	18.678975	7.818665	18.648486	2.896341	15.782634	5.96692	1.095016	15.782634	2.896341	C2yGroup00-08	C2yGroup00-10
none	7.061936	Undirected	1521			1	17	FeZrnone-MgO	850	7.061936	20	11.333333	5.666667	3	2	37.806871	18.678975	7.818665	18.648486	2.896341	15.782634	5.96692	1.095016	15.782634	2.896341	C2yGroup00-08	C2yGroup00-10
MgO	7.061936	Undirected	1522			1	17	FeZrnone-MgO	850	7.061936	20	11.333333	5.666667	3	2	37.806871	18.678975	7.818665	18.648486	2.896341	15.782634	5.96692	1.095016	15.782634	2.896341	C2yGroup00-08	C2yGroup00-10
Fe	6.236992	Undirected	1523			1	18	FeCeTb-MgO	800	6.236992	10	5.666667	2.833333	1.5	2	24.975116	24.972825	7.771776	21.482835	5.707657	19.265168	4.811498	1.425494	19.265168	5.707657	C2yGroup00-08	C2yGroup00-10
Ce	6.236992	Undirected	1524			1	18	FeCeTb-MgO	800	6.236992	10	5.666667	2.833333	1.5	2	24.975116	24.972825	7.771776	21.482835	5.707657	19.265168	4.811498	1.425494	19.265168	5.707657	C2yGroup00-08	C2yGroup00-10
Tb	6.236992	Undirected	1525			1	18	FeCeTb-MgO	800	6.236992	10	5.666667	2.833333	1.5	2	24.975116	24.972825	7.771776	21.482835	5.707657	19.265168	4.811498	1.425494	19.265168	5.707657	C2yGroup00-08	C2yGroup00-10
MgO	6.236992	Undirected	1526			1	18	FeCeTb-MgO	800	6.236992	10	5.666667	2.833333	1.5	2	24.975116	24.972825	7.771776	21.482835	5.707657	19.265168	4.811498	1.425494	19.265168	5.707657	C2yGroup00-08	C2yGroup00-10
Co	0.985061	Undirected	1527			1	19	CoZnSr-MgO	850	0.985061	20	14.571429	2.428571	3	6	30.994987	3.17813	30.059805	0.160133	3.048596	0.129534	0.040149	0.944912	0.129534	3.048596	C2yGroup00-08	C2yGroup00-10
Zn	0.985061	Undirected	1528			1	19	CoZnSr-MgO	850	0.985061	20	14.571429	2.428571	3	6	30.994987	3.17813	30.059805	0.160133	3.048596	0.129534	0.040149	0.944912	0.129534	3.048596	C2yGroup00-08	C2yGroup00-10
Sr	0.985061	Undirected	1529			1	19	CoZnSr-MgO	850	0.985061	20	14.571429	2.428571	3	6	30.994987	3.17813	30.059805	0.160133	3.048596	0.129534	0.040149	0.944912	0.129534	3.048596	C2yGroup00-08	C2yGroup00-10
MgO	0.985061	Undirected	1530			1	19	CoZnSr-MgO	850	0.985061	20	14.571429	2.428571	3	6	30.994987	3.17813	30.059805	0.160133	3.048596	0.129534	0.040149	0.944912	0.129534	3.048596	C2yGroup00-08	C2yGroup00-10
Co	5.721083	Undirected	1531			1	20	CoZnTb-MgO	900	5.721083	20	11.333333	5.666667	3	2	36.631369	15.617989	17.665359	14.693289	1.873009	13.744979	5.034974	0.686109	13.744979	1.873009	C2yGroup00-08	C2yGroup00-10
Zn	5.721083	Undirected	1532			1	20	CoZnTb-MgO	900	5.721083	20	11.333333	5.666667	3	2	36.631369	15.617989	17.665359	14.693289	1.873009	13.744979	5.034974	0.686109	13.744979	1.873009	C2yGroup00-08	C2yGroup00-10
Tb	5.721083	Undirected	1533			1	20	CoZnTb-MgO	900	5.721083	20	11.333333	5.666667	3	2	36.631369	15.617989	17.665359	14.693289	1.873009	13.744979	5.034974	0.686109	13.744979	1.873009	C2yGroup00-08	C2yGroup00-10
MgO	5.721083	Undirected	1534			1	20	CoZnTb-MgO	900	5.721083	20	11.333333	5.666667	3	2	36.631369	15.617989	17.665359	14.693289	1.873009	13.744979	5.034974	0.686109	13.744979	1.873009	C2yGroup00-08	C2yGroup00-10
Co	7.0389724573	Undirected	1535			1	21	CoYHf-MgO	700	7.038972	20	11.333333	5.666667	3	2	26.612826	26.449549	3.261938	26.506868	12.453902	13.995648	3.724637	3.314335	13.995648	12.453902	C2yGroup00-08	C2yGroup00-10
Y	7.0389724573	Undirected	1536			1	21	CoYHf-MgO	700	7.038972	20	11.333333	5.666667	3	2	26.612826	26.449549	3.261938	26.506868	12.453902	13.995648	3.724637	3.314335	13.995648	12.453902	C2yGroup00-08	C2yGroup00-10
Hf	7.0389724573	Undirected	1537			1	21	CoYHf-MgO	700	7.038972	20	11.333333	5.666667	3	2	26.612826	26.449549	3.261938	26.506868	12.453902	13.995648	3.724637	3.314335	13.995648	12.453902	C2yGroup00-08	C2yGroup00-10
MgO	7.0389724573	Undirected	1538			1	21	CoYHf-MgO	700	7.038972	20	11.333333	5.666667	3	2	26.612826	26.449549	3.261938	26.506868	12.453902	13.995648	3.724637	3.314335	13.995648	12.453902	C2yGroup00-08	C2yGroup00-10
Ni	5.633076	Undirected	1539			1	22	NiYTb-MgO	900	5.633076	20	4.8	1.2	14	4	18.324456	30.740754	7.785807	6.697357	5.916787	24.823967	4.548857	1.084219	24.823967	5.916787	C2yGroup00-08	C2yGroup00-10
Y	5.633076	Undirected	1540			1	22	NiYTb-MgO	900	5.633076	20	4.8	1.2	14	4	18.324456	30.740754	7.785807	6.697357	5.916787	24.823967	4.548857	1.084219	24.823967	5.916787	C2yGroup00-08	C2yGroup00-10
Tb	5.633076	Undirected	1541			1	22	NiYTb-MgO	900	5.633076	20	4.8	1.2	14	4	18.324456	30.740754	7.785807	6.697357	5.916787	24.823967	4.548857	1.084219	24.823967	5.916787	C2yGroup00-08	C2yGroup00-10
MgO	5.633076	Undirected	1542			1	22	NiYTb-MgO	900	5.633076	20	4.8	1.2	14	4	18.324456	30.740754	7.785807	6.697357	5.916787	24.823967	4.548857	1.084219	24.823967	5.916787	C2yGroup00-08	C2yGroup00-10
Y	12.13071	Undirected	1543			1	23	YLaCe-MgO	700	12.13071	20	11.333333	5.666667	3	2	37.752288	32.132384	2.280415	20.411154	13.901208	18.231176	6.882686	5.248024	18.231176	13.901208	C2yGroup12+	C2yGroup10-20
La	12.13071	Undirected	1544			1	23	YLaCe-MgO	700	12.13071	20	11.333333	5.666667	3	2	37.752288	32.132384	2.280415	20.411154	13.901208	18.231176	6.882686	5.248024	18.231176	13.901208	C2yGroup12+	C2yGroup10-20
Ce	12.13071	Undirected	1545			1	23	YLaCe-MgO	700	12.13071	20	11.333333	5.666667	3	2	37.752288	32.132384	2.280415	20.411154	13.901208	18.231176	6.882686	5.248024	18.231176	13.901208	C2yGroup12+	C2yGroup10-20
MgO	12.13071	Undirected	1546			1	23	YLaCe-MgO	700	12.13071	20	11.333333	5.666667	3	2	37.752288	32.132384	2.280415	20.411154	13.901208	18.231176	6.882686	5.248024	18.231176	13.901208	C2yGroup12+	C2yGroup10-20
Mo	8.529655	Undirected	1547			1	24	MoCsLa-MgO	850	8.529655	20	8	4	8	2	31.774294	26.844515	10.44877	7.798169	6.794489	20.050025	6.370754	2.158901	20.050025	6.794489	C2yGroup08-12	C2yGroup00-10
Cs	8.529655	Undirected	1548			1	24	MoCsLa-MgO	850	8.529655	20	8	4	8	2	31.774294	26.844515	10.44877	7.798169	6.794489	20.050025	6.370754	2.158901	20.050025	6.794489	C2yGroup08-12	C2yGroup00-10
La	8.529655	Undirected	1549			1	24	MoCsLa-MgO	850	8.529655	20	8	4	8	2	31.774294	26.844515	10.44877	7.798169	6.794489	20.050025	6.370754	2.158901	20.050025	6.794489	C2yGroup08-12	C2yGroup00-10
MgO	8.529655	Undirected	1550			1	24	MoCsLa-MgO	850	8.529655	20	8	4	8	2	31.774294	26.844515	10.44877	7.798169	6.794489	20.050025	6.370754	2.158901	20.050025	6.794489	C2yGroup08-12	C2yGroup00-10
Mo	7.3066330906	Undirected	1551			1	25	MoCeTb-MgO	800	7.306633	20	11.333333	5.666667	3	2	33.189406	22.014956	26.700952	7.04576	4.349592	17.665364	5.863029	1.443604	17.665364	4.349592	C2yGroup00-08	C2yGroup00-10
Ce	7.3066330906	Undirected	1552			1	25	MoCeTb-MgO	800	7.306633	20	11.333333	5.666667	3	2	33.189406	22.014956	26.700952	7.04576	4.349592	17.665364	5.863029	1.443604	17.665364	4.349592	C2yGroup00-08	C2yGroup00-10
Tb	7.3066330906	Undirected	1553			1	25	MoCeTb-MgO	800	7.306633	20	11.333333	5.666667	3	2	33.189406	22.014956	26.700952	7.04576	4.349592	17.665364	5.863029	1.443604	17.665364	4.349592	C2yGroup00-08	C2yGroup00-10
MgO	7.3066330906	Undirected	1554			1	25	MoCeTb-MgO	800	7.306633	20	11.333333	5.666667	3	2	33.189406	22.014956	26.700952	7.04576	4.349592	17.665364	5.863029	1.443604	17.665364	4.349592	C2yGroup00-08	C2yGroup00-10
Li	3.196445	Undirected	1555			1	26	LiMgHf-Al2O3	850	3.196445	15	8.5	4.25	2.25	2	40.430625	7.905999	27.354168	10.9135	2.772406	5.133594	2.075544	1.120901	5.133594	2.772406	C2yGroup00-08	C2yGroup00-10
Mg	3.196445	Undirected	1556			1	26	LiMgHf-Al2O3	850	3.196445	15	8.5	4.25	2.25	2	40.430625	7.905999	27.354168	10.9135	2.772406	5.133594	2.075544	1.120901	5.133594	2.772406	C2yGroup00-08	C2yGroup00-10
Hf	3.196445	Undirected	1557			1	26	LiMgHf-Al2O3	850	3.196445	15	8.5	4.25	2.25	2	40.430625	7.905999	27.354168	10.9135	2.772406	5.133594	2.075544	1.120901	5.133594	2.772406	C2yGroup00-08	C2yGroup00-10
Al2O3	3.196445	Undirected	1558			1	26	LiMgHf-Al2O3	850	3.196445	15	8.5	4.25	2.25	2	40.430625	7.905999	27.354168	10.9135	2.772406	5.133594	2.075544	1.120901	5.133594	2.772406	C2yGroup00-08	C2yGroup00-10
Li	7.20235	Undirected	1559			1	27	LiCaMn-Al2O3	850	7.20235	20	11.333333	5.666667	3	2	38.382911	18.76447	12.561077	15.161277	2.894692	15.869776	6.091282	1.111067	15.869776	2.894692	C2yGroup00-08	C2yGroup00-10
Ca	7.20235	Undirected	1560			1	27	LiCaMn-Al2O3	850	7.20235	20	11.333333	5.666667	3	2	38.382911	18.76447	12.561077	15.161277	2.894692	15.869776	6.091282	1.111067	15.869776	2.894692	C2yGroup00-08	C2yGroup00-10
Mn	7.20235	Undirected	1561			1	27	LiCaMn-Al2O3	850	7.20235	20	11.333333	5.666667	3	2	38.382911	18.76447	12.561077	15.161277	2.894692	15.869776	6.091282	1.111067	15.869776	2.894692	C2yGroup00-08	C2yGroup00-10
Al2O3	7.20235	Undirected	1562			1	27	LiCaMn-Al2O3	850	7.20235	20	11.333333	5.666667	3	2	38.382911	18.76447	12.561077	15.161277	2.894692	15.869776	6.091282	1.111067	15.869776	2.894692	C2yGroup00-08	C2yGroup00-10
Li	15.491301611	Undirected	1563			1	28	LiTiLa-Al2O3	850	15.491302	15	3	1.5	10.5	2	37.413175	41.406006	1.486755	22.811056	12.74473	28.661276	10.723094	4.768208	28.661276	12.74473	C2yGroup12+	C2yGroup10-20
Ti	15.491301611	Undirected	1564			1	28	LiTiLa-Al2O3	850	15.491302	15	3	1.5	10.5	2	37.413175	41.406006	1.486755	22.811056	12.74473	28.661276	10.723094	4.768208	28.661276	12.74473	C2yGroup12+	C2yGroup10-20
La	15.491301611	Undirected	1565			1	28	LiTiLa-Al2O3	850	15.491302	15	3	1.5	10.5	2	37.413175	41.406006	1.486755	22.811056	12.74473	28.661276	10.723094	4.768208	28.661276	12.74473	C2yGroup12+	C2yGroup10-20
Al2O3	15.491301611	Undirected	1566			1	28	LiTiLa-Al2O3	850	15.491302	15	3	1.5	10.5	2	37.413175	41.406006	1.486755	22.811056	12.74473	28.661276	10.723094	4.768208	28.661276	12.74473	C2yGroup12+	C2yGroup10-20
Li	9.1721137725	Undirected	1567			1	29	LiFenone-Al2O3	850	9.172114	10	2	1	7	2	32.246481	28.443766	4.782118	23.294785	7.380713	21.063053	6.792094	2.38002	21.063053	7.380713	C2yGroup08-12	C2yGroup00-10
Fe	9.1721137725	Undirected	1568			1	29	LiFenone-Al2O3	850	9.172114	10	2	1	7	2	32.246481	28.443766	4.782118	23.294785	7.380713	21.063053	6.792094	2.38002	21.063053	7.380713	C2yGroup08-12	C2yGroup00-10
none	9.1721137725	Undirected	1569			1	29	LiFenone-Al2O3	850	9.172114	10	2	1	7	2	32.246481	28.443766	4.782118	23.294785	7.380713	21.063053	6.792094	2.38002	21.063053	7.380713	C2yGroup08-12	C2yGroup00-10
Al2O3	9.1721137725	Undirected	1570			1	29	LiFenone-Al2O3	850	9.172114	10	2	1	7	2	32.246481	28.443766	4.782118	23.294785	7.380713	21.063053	6.792094	2.38002	21.063053	7.380713	C2yGroup08-12	C2yGroup00-10
Na	8.2333619769	Undirected	1571			1	30	NaKHf-Al2O3	850	8.233362	10	4	2	4	2	32.016626	25.715895	6.715968	23.458193	4.960716	20.755179	6.645108	1.588254	20.755179	4.960716	C2yGroup08-12	C2yGroup00-10
K	8.2333619769	Undirected	1572			1	30	NaKHf-Al2O3	850	8.233362	10	4	2	4	2	32.016626	25.715895	6.715968	23.458193	4.960716	20.755179	6.645108	1.588254	20.755179	4.960716	C2yGroup08-12	C2yGroup00-10
Hf	8.2333619769	Undirected	1573			1	30	NaKHf-Al2O3	850	8.233362	10	4	2	4	2	32.016626	25.715895	6.715968	23.458193	4.960716	20.755179	6.645108	1.588254	20.755179	4.960716	C2yGroup08-12	C2yGroup00-10
Al2O3	8.2333619769	Undirected	1574			1	30	NaKHf-Al2O3	850	8.233362	10	4	2	4	2	32.016626	25.715895	6.715968	23.458193	4.960716	20.755179	6.645108	1.588254	20.755179	4.960716	C2yGroup08-12	C2yGroup00-10
Na	11.5384351542	Undirected	1575			1	31	NaTiCu-Al2O3	850	11.538435	20	9.6	2.4	8	4	20.65685	55.85767	3.23256	9.89696	18.017276	37.840394	7.816633	3.721802	37.840394	18.017276	C2yGroup08-12	C2yGroup10-20
Ti	11.5384351542	Undirected	1576			1	31	NaTiCu-Al2O3	850	11.538435	20	9.6	2.4	8	4	20.65685	55.85767	3.23256	9.89696	18.017276	37.840394	7.816633	3.721802	37.840394	18.017276	C2yGroup08-12	C2yGroup10-20
Cu	11.5384351542	Undirected	1577			1	31	NaTiCu-Al2O3	850	11.538435	20	9.6	2.4	8	4	20.65685	55.85767	3.23256	9.89696	18.017276	37.840394	7.816633	3.721802	37.840394	18.017276	C2yGroup08-12	C2yGroup10-20
Al2O3	11.5384351542	Undirected	1578			1	31	NaTiCu-Al2O3	850	11.538435	20	9.6	2.4	8	4	20.65685	55.85767	3.23256	9.89696	18.017276	37.840394	7.816633	3.721802	37.840394	18.017276	C2yGroup08-12	C2yGroup10-20
Na	1.195965	Undirected	1579			1	32	NaMnNi-Al2O3	850	1.195965	20	5.142857	0.857143	14	6	26.646452	4.488271	26.963923	0.109395	2.903403	1.584868	0.422311	0.773654	1.584868	2.903403	C2yGroup00-08	C2yGroup00-10
Mn	1.195965	Undirected	1580			1	32	NaMnNi-Al2O3	850	1.195965	20	5.142857	0.857143	14	6	26.646452	4.488271	26.963923	0.109395	2.903403	1.584868	0.422311	0.773654	1.584868	2.903403	C2yGroup00-08	C2yGroup00-10
Ni	1.195965	Undirected	1581			1	32	NaMnNi-Al2O3	850	1.195965	20	5.142857	0.857143	14	6	26.646452	4.488271	26.963923	0.109395	2.903403	1.584868	0.422311	0.773654	1.584868	2.903403	C2yGroup00-08	C2yGroup00-10
Al2O3	1.195965	Undirected	1582			1	32	NaMnNi-Al2O3	850	1.195965	20	5.142857	0.857143	14	6	26.646452	4.488271	26.963923	0.109395	2.903403	1.584868	0.422311	0.773654	1.584868	2.903403	C2yGroup00-08	C2yGroup00-10
Na	7.760119	Undirected	1583			1	33	NaCoNi-Al2O3	800	7.760119	10	5.666667	2.833333	1.5	2	28.486429	27.241459	11.068281	17.494929	5.854156	21.387303	6.092479	1.66764	21.387303	5.854156	C2yGroup00-08	C2yGroup00-10
Co	7.760119	Undirected	1584			1	33	NaCoNi-Al2O3	800	7.760119	10	5.666667	2.833333	1.5	2	28.486429	27.241459	11.068281	17.494929	5.854156	21.387303	6.092479	1.66764	21.387303	5.854156	C2yGroup00-08	C2yGroup00-10
Ni	7.760119	Undirected	1585			1	33	NaCoNi-Al2O3	800	7.760119	10	5.666667	2.833333	1.5	2	28.486429	27.241459	11.068281	17.494929	5.854156	21.387303	6.092479	1.66764	21.387303	5.854156	C2yGroup00-08	C2yGroup00-10
Al2O3	7.760119	Undirected	1586			1	33	NaCoNi-Al2O3	800	7.760119	10	5.666667	2.833333	1.5	2	28.486429	27.241459	11.068281	17.494929	5.854156	21.387303	6.092479	1.66764	21.387303	5.854156	C2yGroup00-08	C2yGroup00-10
Na	9.327097727	Undirected	1587			1	34	NaConone-Al2O3	850	9.327098	10	2	1	7	2	35.651739	26.161691	5.034564	22.370639	5.051886	21.109804	7.526012	1.801085	21.109804	5.051886	C2yGroup08-12	C2yGroup00-10
Co	9.327097727	Undirected	1588			1	34	NaConone-Al2O3	850	9.327098	10	2	1	7	2	35.651739	26.161691	5.034564	22.370639	5.051886	21.109804	7.526012	1.801085	21.109804	5.051886	C2yGroup08-12	C2yGroup00-10
none	9.327097727	Undirected	1589			1	34	NaConone-Al2O3	850	9.327098	10	2	1	7	2	35.651739	26.161691	5.034564	22.370639	5.051886	21.109804	7.526012	1.801085	21.109804	5.051886	C2yGroup08-12	C2yGroup00-10
Al2O3	9.327097727	Undirected	1590			1	34	NaConone-Al2O3	850	9.327098	10	2	1	7	2	35.651739	26.161691	5.034564	22.370639	5.051886	21.109804	7.526012	1.801085	21.109804	5.051886	C2yGroup08-12	C2yGroup00-10
Na	3.15607	Undirected	1591			1	35	NaCuCe-Al2O3	900	3.15607	10	5.666667	2.833333	1.5	2	27.427474	11.506966	17.923612	18.224702	1.790737	9.716228	2.664916	0.491154	9.716228	1.790737	C2yGroup00-08	C2yGroup00-10
Cu	3.15607	Undirected	1592			1	35	NaCuCe-Al2O3	900	3.15607	10	5.666667	2.833333	1.5	2	27.427474	11.506966	17.923612	18.224702	1.790737	9.716228	2.664916	0.491154	9.716228	1.790737	C2yGroup00-08	C2yGroup00-10
Ce	3.15607	Undirected	1593			1	35	NaCuCe-Al2O3	900	3.15607	10	5.666667	2.833333	1.5	2	27.427474	11.506966	17.923612	18.224702	1.790737	9.716228	2.664916	0.491154	9.716228	1.790737	C2yGroup00-08	C2yGroup00-10
Al2O3	3.15607	Undirected	1594			1	35	NaCuCe-Al2O3	900	3.15607	10	5.666667	2.833333	1.5	2	27.427474	11.506966	17.923612	18.224702	1.790737	9.716228	2.664916	0.491154	9.716228	1.790737	C2yGroup00-08	C2yGroup00-10
Mg	8.571361	Undirected	1595			1	36	MgMnCs-Al2O3	900	8.571361	20	4	2	14	2	32.759248	26.164706	2.207696	20.711238	7.219042	18.945664	6.206457	2.364904	18.945664	7.219042	C2yGroup08-12	C2yGroup00-10
Mn	8.571361	Undirected	1596			1	36	MgMnCs-Al2O3	900	8.571361	20	4	2	14	2	32.759248	26.164706	2.207696	20.711238	7.219042	18.945664	6.206457	2.364904	18.945664	7.219042	C2yGroup08-12	C2yGroup00-10
Cs	8.571361	Undirected	1597			1	36	MgMnCs-Al2O3	900	8.571361	20	4	2	14	2	32.759248	26.164706	2.207696	20.711238	7.219042	18.945664	6.206457	2.364904	18.945664	7.219042	C2yGroup08-12	C2yGroup00-10
Al2O3	8.571361	Undirected	1598			1	36	MgMnCs-Al2O3	900	8.571361	20	4	2	14	2	32.759248	26.164706	2.207696	20.711238	7.219042	18.945664	6.206457	2.364904	18.945664	7.219042	C2yGroup08-12	C2yGroup00-10
Mg	2.68219	Undirected	1599			1	37	MgCoBa-Al2O3	900	2.68219	10	5.666667	2.833333	1.5	2	26.924576	9.961865	16.589539	17.838684	1.711072	8.250793	2.221491	0.460699	8.250793	1.711072	C2yGroup00-08	C2yGroup00-10
Co	2.68219	Undirected	1600			1	37	MgCoBa-Al2O3	900	2.68219	10	5.666667	2.833333	1.5	2	26.924576	9.961865	16.589539	17.838684	1.711072	8.250793	2.221491	0.460699	8.250793	1.711072	C2yGroup00-08	C2yGroup00-10
Ba	2.68219	Undirected	1601			1	37	MgCoBa-Al2O3	900	2.68219	10	5.666667	2.833333	1.5	2	26.924576	9.961865	16.589539	17.838684	1.711072	8.250793	2.221491	0.460699	8.250793	1.711072	C2yGroup00-08	C2yGroup00-10
Al2O3	2.68219	Undirected	1602			1	37	MgCoBa-Al2O3	900	2.68219	10	5.666667	2.833333	1.5	2	26.924576	9.961865	16.589539	17.838684	1.711072	8.250793	2.221491	0.460699	8.250793	1.711072	C2yGroup00-08	C2yGroup00-10
Mg	8.155818	Undirected	1603			1	38	MgLaNd-Al2O3	850	8.155818	20	11.333333	5.666667	3	2	37.699914	21.633519	14.271108	15.400931	3.859277	17.774242	6.700874	1.454944	17.774242	3.859277	C2yGroup08-12	C2yGroup00-10
La	8.155818	Undirected	1604			1	38	MgLaNd-Al2O3	850	8.155818	20	11.333333	5.666667	3	2	37.699914	21.633519	14.271108	15.400931	3.859277	17.774242	6.700874	1.454944	17.774242	3.859277	C2yGroup08-12	C2yGroup00-10
Nd	8.155818	Undirected	1605			1	38	MgLaNd-Al2O3	850	8.155818	20	11.333333	5.666667	3	2	37.699914	21.633519	14.271108	15.400931	3.859277	17.774242	6.700874	1.454944	17.774242	3.859277	C2yGroup08-12	C2yGroup00-10
Al2O3	8.155818	Undirected	1606			1	38	MgLaNd-Al2O3	850	8.155818	20	11.333333	5.666667	3	2	37.699914	21.633519	14.271108	15.400931	3.859277	17.774242	6.700874	1.454944	17.774242	3.859277	C2yGroup08-12	C2yGroup00-10
K	1.536943	Undirected	1607			1	39	KMnNi-Al2O3	900	1.536943	15	3.857143	0.642857	10.5	6	26.430077	5.815129	27.910799	0.105707	4.660569	1.15456	0.305151	1.231792	1.15456	4.660569	C2yGroup00-08	C2yGroup00-10
Mn	1.536943	Undirected	1608			1	39	KMnNi-Al2O3	900	1.536943	15	3.857143	0.642857	10.5	6	26.430077	5.815129	27.910799	0.105707	4.660569	1.15456	0.305151	1.231792	1.15456	4.660569	C2yGroup00-08	C2yGroup00-10
Ni	1.536943	Undirected	1609			1	39	KMnNi-Al2O3	900	1.536943	15	3.857143	0.642857	10.5	6	26.430077	5.815129	27.910799	0.105707	4.660569	1.15456	0.305151	1.231792	1.15456	4.660569	C2yGroup00-08	C2yGroup00-10
Al2O3	1.536943	Undirected	1610			1	39	KMnNi-Al2O3	900	1.536943	15	3.857143	0.642857	10.5	6	26.430077	5.815129	27.910799	0.105707	4.660569	1.15456	0.305151	1.231792	1.15456	4.660569	C2yGroup00-08	C2yGroup00-10
K	9.3485953232	Undirected	1611			1	40	KCoCs-Al2O3	850	9.348595	15	3	1.5	10.5	2	34.151195	27.374138	3.33229	20.97436	6.980916	20.393222	6.964529	2.384066	20.393222	6.980916	C2yGroup08-12	C2yGroup00-10
Co	9.3485953232	Undirected	1612			1	40	KCoCs-Al2O3	850	9.348595	15	3	1.5	10.5	2	34.151195	27.374138	3.33229	20.97436	6.980916	20.393222	6.964529	2.384066	20.393222	6.980916	C2yGroup08-12	C2yGroup00-10
Cs	9.3485953232	Undirected	1613			1	40	KCoCs-Al2O3	850	9.348595	15	3	1.5	10.5	2	34.151195	27.374138	3.33229	20.97436	6.980916	20.393222	6.964529	2.384066	20.393222	6.980916	C2yGroup08-12	C2yGroup00-10
Al2O3	9.3485953232	Undirected	1614			1	40	KCoCs-Al2O3	850	9.348595	15	3	1.5	10.5	2	34.151195	27.374138	3.33229	20.97436	6.980916	20.393222	6.964529	2.384066	20.393222	6.980916	C2yGroup08-12	C2yGroup00-10
K	10.7510237067	Undirected	1615			1	41	KYHf-Al2O3	850	10.751024	15	3.6	0.9	10.5	4	20.506519	52.427346	0.60126	10.806037	18.231265	34.196081	7.012426	3.738598	34.196081	18.231265	C2yGroup08-12	C2yGroup10-20
Y	10.7510237067	Undirected	1616			1	41	KYHf-Al2O3	850	10.751024	15	3.6	0.9	10.5	4	20.506519	52.427346	0.60126	10.806037	18.231265	34.196081	7.012426	3.738598	34.196081	18.231265	C2yGroup08-12	C2yGroup10-20
Hf	10.7510237067	Undirected	1617			1	41	KYHf-Al2O3	850	10.751024	15	3.6	0.9	10.5	4	20.506519	52.427346	0.60126	10.806037	18.231265	34.196081	7.012426	3.738598	34.196081	18.231265	C2yGroup08-12	C2yGroup10-20
Al2O3	10.7510237067	Undirected	1618			1	41	KYHf-Al2O3	850	10.751024	15	3.6	0.9	10.5	4	20.506519	52.427346	0.60126	10.806037	18.231265	34.196081	7.012426	3.738598	34.196081	18.231265	C2yGroup08-12	C2yGroup10-20
K	4.712427	Undirected	1619			1	42	KLaW-Al2O3	800	4.712427	20	8	4	8	2	23.970594	19.6592	1.36219	16.555492	11.492356	8.166844	1.957641	2.754786	8.166844	11.492356	C2yGroup00-08	C2yGroup00-10
La	4.712427	Undirected	1620			1	42	KLaW-Al2O3	800	4.712427	20	8	4	8	2	23.970594	19.6592	1.36219	16.555492	11.492356	8.166844	1.957641	2.754786	8.166844	11.492356	C2yGroup00-08	C2yGroup00-10
W	4.712427	Undirected	1621			1	42	KLaW-Al2O3	800	4.712427	20	8	4	8	2	23.970594	19.6592	1.36219	16.555492	11.492356	8.166844	1.957641	2.754786	8.166844	11.492356	C2yGroup00-08	C2yGroup00-10
Al2O3	4.712427	Undirected	1622			1	42	KLaW-Al2O3	800	4.712427	20	8	4	8	2	23.970594	19.6592	1.36219	16.555492	11.492356	8.166844	1.957641	2.754786	8.166844	11.492356	C2yGroup00-08	C2yGroup00-10
Ti	10.4319453278	Undirected	1623			1	43	TiMnY-Al2O3	850	10.431945	20	11.333333	5.666667	3	2	32.350168	32.246959	13.614223	12.325094	6.441042	25.805916	8.348257	2.083688	25.805916	6.441042	C2yGroup08-12	C2yGroup10-20
Mn	10.4319453278	Undirected	1624			1	43	TiMnY-Al2O3	850	10.431945	20	11.333333	5.666667	3	2	32.350168	32.246959	13.614223	12.325094	6.441042	25.805916	8.348257	2.083688	25.805916	6.441042	C2yGroup08-12	C2yGroup10-20
Y	10.4319453278	Undirected	1625			1	43	TiMnY-Al2O3	850	10.431945	20	11.333333	5.666667	3	2	32.350168	32.246959	13.614223	12.325094	6.441042	25.805916	8.348257	2.083688	25.805916	6.441042	C2yGroup08-12	C2yGroup10-20
Al2O3	10.4319453278	Undirected	1626			1	43	TiMnY-Al2O3	850	10.431945	20	11.333333	5.666667	3	2	32.350168	32.246959	13.614223	12.325094	6.441042	25.805916	8.348257	2.083688	25.805916	6.441042	C2yGroup08-12	C2yGroup10-20
Ti	9.3935574632	Undirected	1627			1	44	TiFeMo-Al2O3	850	9.393557	20	8	4	8	2	36.84971	25.491537	19.650948	8.961194	5.805118	19.686419	7.254388	2.139169	19.686419	5.805118	C2yGroup08-12	C2yGroup00-10
Fe	9.3935574632	Undirected	1628			1	44	TiFeMo-Al2O3	850	9.393557	20	8	4	8	2	36.84971	25.491537	19.650948	8.961194	5.805118	19.686419	7.254388	2.139169	19.686419	5.805118	C2yGroup08-12	C2yGroup00-10
Mo	9.3935574632	Undirected	1629			1	44	TiFeMo-Al2O3	850	9.393557	20	8	4	8	2	36.84971	25.491537	19.650948	8.961194	5.805118	19.686419	7.254388	2.139169	19.686419	5.805118	C2yGroup08-12	C2yGroup00-10
Al2O3	9.3935574632	Undirected	1630			1	44	TiFeMo-Al2O3	850	9.393557	20	8	4	8	2	36.84971	25.491537	19.650948	8.961194	5.805118	19.686419	7.254388	2.139169	19.686419	5.805118	C2yGroup08-12	C2yGroup00-10
Ti	7.638206007	Undirected	1631			1	45	TiCsLa-Al2O3	800	7.638206	20	8	4	8	2	30.710961	24.87127	9.921961	24.453319	4.854325	20.016945	6.147396	1.49081	20.016945	4.854325	C2yGroup00-08	C2yGroup00-10
Cs	7.638206007	Undirected	1632			1	45	TiCsLa-Al2O3	800	7.638206	20	8	4	8	2	30.710961	24.87127	9.921961	24.453319	4.854325	20.016945	6.147396	1.49081	20.016945	4.854325	C2yGroup00-08	C2yGroup00-10
La	7.638206007	Undirected	1633			1	45	TiCsLa-Al2O3	800	7.638206	20	8	4	8	2	30.710961	24.87127	9.921961	24.453319	4.854325	20.016945	6.147396	1.49081	20.016945	4.854325	C2yGroup00-08	C2yGroup00-10
Al2O3	7.638206007	Undirected	1634			1	45	TiCsLa-Al2O3	800	7.638206	20	8	4	8	2	30.710961	24.87127	9.921961	24.453319	4.854325	20.016945	6.147396	1.49081	20.016945	4.854325	C2yGroup00-08	C2yGroup00-10
V	1.772113	Undirected	1635			1	46	VCuBa-Al2O3	900	1.772113	20	11.333333	5.666667	3	2	37.710515	4.699254	23.470466	15.851409	1.512629	3.186626	1.201693	0.57042	3.186626	1.512629	C2yGroup00-08	C2yGroup00-10
Cu	1.772113	Undirected	1636			1	46	VCuBa-Al2O3	900	1.772113	20	11.333333	5.666667	3	2	37.710515	4.699254	23.470466	15.851409	1.512629	3.186626	1.201693	0.57042	3.186626	1.512629	C2yGroup00-08	C2yGroup00-10
Ba	1.772113	Undirected	1637			1	46	VCuBa-Al2O3	900	1.772113	20	11.333333	5.666667	3	2	37.710515	4.699254	23.470466	15.851409	1.512629	3.186626	1.201693	0.57042	3.186626	1.512629	C2yGroup00-08	C2yGroup00-10
Al2O3	1.772113	Undirected	1638			1	46	VCuBa-Al2O3	900	1.772113	20	11.333333	5.666667	3	2	37.710515	4.699254	23.470466	15.851409	1.512629	3.186626	1.201693	0.57042	3.186626	1.512629	C2yGroup00-08	C2yGroup00-10
Fe	11.620269856	Undirected	1639			1	47	FePdNd-Al2O3	850	11.62027	20	13.6	3.4	3	4	20.26495	57.341714	3.292813	9.539854	14.47445	42.867264	8.68703	2.93324	42.867264	14.47445	C2yGroup08-12	C2yGroup10-20
Pd	11.620269856	Undirected	1640			1	47	FePdNd-Al2O3	850	11.62027	20	13.6	3.4	3	4	20.26495	57.341714	3.292813	9.539854	14.47445	42.867264	8.68703	2.93324	42.867264	14.47445	C2yGroup08-12	C2yGroup10-20
Nd	11.620269856	Undirected	1641			1	47	FePdNd-Al2O3	850	11.62027	20	13.6	3.4	3	4	20.26495	57.341714	3.292813	9.539854	14.47445	42.867264	8.68703	2.93324	42.867264	14.47445	C2yGroup08-12	C2yGroup10-20
Al2O3	11.620269856	Undirected	1642			1	47	FePdNd-Al2O3	850	11.62027	20	13.6	3.4	3	4	20.26495	57.341714	3.292813	9.539854	14.47445	42.867264	8.68703	2.93324	42.867264	14.47445	C2yGroup08-12	C2yGroup10-20
Fe	4.858876	Undirected	1643			1	48	FeBanone-Al2O3	850	4.858876	20	11.333333	5.666667	3	2	33.01295	14.718091	8.585194	19.494836	2.843248	11.874843	3.920236	0.93864	11.874843	2.843248	C2yGroup00-08	C2yGroup00-10
Ba	4.858876	Undirected	1644			1	48	FeBanone-Al2O3	850	4.858876	20	11.333333	5.666667	3	2	33.01295	14.718091	8.585194	19.494836	2.843248	11.874843	3.920236	0.93864	11.874843	2.843248	C2yGroup00-08	C2yGroup00-10
none	4.858876	Undirected	1645			1	48	FeBanone-Al2O3	850	4.858876	20	11.333333	5.666667	3	2	33.01295	14.718091	8.585194	19.494836	2.843248	11.874843	3.920236	0.93864	11.874843	2.843248	C2yGroup00-08	C2yGroup00-10
Al2O3	4.858876	Undirected	1646			1	48	FeBanone-Al2O3	850	4.858876	20	11.333333	5.666667	3	2	33.01295	14.718091	8.585194	19.494836	2.843248	11.874843	3.920236	0.93864	11.874843	2.843248	C2yGroup00-08	C2yGroup00-10
Fe	2.736186	Undirected	1647			1	49	FeLaW-Al2O3	850	2.736186	20	11.333333	5.666667	3	2	36.344316	7.528511	23.351384	7.119174	3.181422	4.347087	1.579919	1.156266	4.347087	3.181422	C2yGroup00-08	C2yGroup00-10
La	2.736186	Undirected	1648			1	49	FeLaW-Al2O3	850	2.736186	20	11.333333	5.666667	3	2	36.344316	7.528511	23.351384	7.119174	3.181422	4.347087	1.579919	1.156266	4.347087	3.181422	C2yGroup00-08	C2yGroup00-10
W	2.736186	Undirected	1649			1	49	FeLaW-Al2O3	850	2.736186	20	11.333333	5.666667	3	2	36.344316	7.528511	23.351384	7.119174	3.181422	4.347087	1.579919	1.156266	4.347087	3.181422	C2yGroup00-08	C2yGroup00-10
Al2O3	2.736186	Undirected	1650			1	49	FeLaW-Al2O3	850	2.736186	20	11.333333	5.666667	3	2	36.344316	7.528511	23.351384	7.119174	3.181422	4.347087	1.579919	1.156266	4.347087	3.181422	C2yGroup00-08	C2yGroup00-10
Co	1.319313	Undirected	1651			1	50	CoNiZr-Al2O3	900	1.319313	20	11.333333	5.666667	3	2	32.317352	4.082367	21.663969	12.939119	1.676836	2.405534	0.777405	0.541909	2.405534	1.676836	C2yGroup00-08	C2yGroup00-10
Ni	1.319313	Undirected	1652			1	50	CoNiZr-Al2O3	900	1.319313	20	11.333333	5.666667	3	2	32.317352	4.082367	21.663969	12.939119	1.676836	2.405534	0.777405	0.541909	2.405534	1.676836	C2yGroup00-08	C2yGroup00-10
Zr	1.319313	Undirected	1653			1	50	CoNiZr-Al2O3	900	1.319313	20	11.333333	5.666667	3	2	32.317352	4.082367	21.663969	12.939119	1.676836	2.405534	0.777405	0.541909	2.405534	1.676836	C2yGroup00-08	C2yGroup00-10
Al2O3	1.319313	Undirected	1654			1	50	CoNiZr-Al2O3	900	1.319313	20	11.333333	5.666667	3	2	32.317352	4.082367	21.663969	12.939119	1.676836	2.405534	0.777405	0.541909	2.405534	1.676836	C2yGroup00-08	C2yGroup00-10
Co	10.2022274445	Undirected	1655			1	51	CoZnNd-Al2O3	850	10.202227	20	8	4	8	2	36.093369	28.26621	6.542868	22.727351	7.309394	20.956816	7.564021	2.638206	20.956816	7.309394	C2yGroup08-12	C2yGroup10-20
Zn	10.2022274445	Undirected	1656			1	51	CoZnNd-Al2O3	850	10.202227	20	8	4	8	2	36.093369	28.26621	6.542868	22.727351	7.309394	20.956816	7.564021	2.638206	20.956816	7.309394	C2yGroup08-12	C2yGroup10-20
Nd	10.2022274445	Undirected	1657			1	51	CoZnNd-Al2O3	850	10.202227	20	8	4	8	2	36.093369	28.26621	6.542868	22.727351	7.309394	20.956816	7.564021	2.638206	20.956816	7.309394	C2yGroup08-12	C2yGroup10-20
Al2O3	10.2022274445	Undirected	1658			1	51	CoZnNd-Al2O3	850	10.202227	20	8	4	8	2	36.093369	28.26621	6.542868	22.727351	7.309394	20.956816	7.564021	2.638206	20.956816	7.309394	C2yGroup08-12	C2yGroup10-20
Co	5.915548	Undirected	1659			1	52	CoYTb-Al2O3	800	5.915548	20	11.333333	5.666667	3	2	35.822823	16.51335	12.031404	16.806957	5.5899	10.92345	3.913088	2.00246	10.92345	5.5899	C2yGroup00-08	C2yGroup00-10
Y	5.915548	Undirected	1660			1	52	CoYTb-Al2O3	800	5.915548	20	11.333333	5.666667	3	2	35.822823	16.51335	12.031404	16.806957	5.5899	10.92345	3.913088	2.00246	10.92345	5.5899	C2yGroup00-08	C2yGroup00-10
Tb	5.915548	Undirected	1661			1	52	CoYTb-Al2O3	800	5.915548	20	11.333333	5.666667	3	2	35.822823	16.51335	12.031404	16.806957	5.5899	10.92345	3.913088	2.00246	10.92345	5.5899	C2yGroup00-08	C2yGroup00-10
Al2O3	5.915548	Undirected	1662			1	52	CoYTb-Al2O3	800	5.915548	20	11.333333	5.666667	3	2	35.822823	16.51335	12.031404	16.806957	5.5899	10.92345	3.913088	2.00246	10.92345	5.5899	C2yGroup00-08	C2yGroup00-10
Ni	1.58127	Undirected	1663			1	53	NiCuZr-Al2O3	750	1.58127	20	4.8	1.2	14	4	37.752061	4.188566	30.782698	4.519314	2.880566	1.308	0.493797	1.087473	1.308	2.880566	C2yGroup00-08	C2yGroup00-10
Cu	1.58127	Undirected	1664			1	53	NiCuZr-Al2O3	750	1.58127	20	4.8	1.2	14	4	37.752061	4.188566	30.782698	4.519314	2.880566	1.308	0.493797	1.087473	1.308	2.880566	C2yGroup00-08	C2yGroup00-10
Zr	1.58127	Undirected	1665			1	53	NiCuZr-Al2O3	750	1.58127	20	4.8	1.2	14	4	37.752061	4.188566	30.782698	4.519314	2.880566	1.308	0.493797	1.087473	1.308	2.880566	C2yGroup00-08	C2yGroup00-10
Al2O3	1.58127	Undirected	1666			1	53	NiCuZr-Al2O3	750	1.58127	20	4.8	1.2	14	4	37.752061	4.188566	30.782698	4.519314	2.880566	1.308	0.493797	1.087473	1.308	2.880566	C2yGroup00-08	C2yGroup00-10
Ni	0.964211	Undirected	1667			1	54	NiZnLa-Al2O3	750	0.964211	10	2.571429	0.428571	7	6	25.539288	3.775403	28.099018	0.142447	2.342955	1.432444	0.365836	0.598374	1.432444	2.342955	C2yGroup00-08	C2yGroup00-10
Zn	0.964211	Undirected	1668			1	54	NiZnLa-Al2O3	750	0.964211	10	2.571429	0.428571	7	6	25.539288	3.775403	28.099018	0.142447	2.342955	1.432444	0.365836	0.598374	1.432444	2.342955	C2yGroup00-08	C2yGroup00-10
La	0.964211	Undirected	1669			1	54	NiZnLa-Al2O3	750	0.964211	10	2.571429	0.428571	7	6	25.539288	3.775403	28.099018	0.142447	2.342955	1.432444	0.365836	0.598374	1.432444	2.342955	C2yGroup00-08	C2yGroup00-10
Al2O3	0.964211	Undirected	1670			1	54	NiZnLa-Al2O3	750	0.964211	10	2.571429	0.428571	7	6	25.539288	3.775403	28.099018	0.142447	2.342955	1.432444	0.365836	0.598374	1.432444	2.342955	C2yGroup00-08	C2yGroup00-10
Cu	1.677541	Undirected	1671			1	55	CuYCe-Al2O3	900	1.677541	20	14.571429	2.428571	3	6	20.023891	8.377697	12.94091	4.438396	2.790292	5.587406	1.118816	0.558725	5.587406	2.790292	C2yGroup00-08	C2yGroup00-10
Y	1.677541	Undirected	1672			1	55	CuYCe-Al2O3	900	1.677541	20	14.571429	2.428571	3	6	20.023891	8.377697	12.94091	4.438396	2.790292	5.587406	1.118816	0.558725	5.587406	2.790292	C2yGroup00-08	C2yGroup00-10
Ce	1.677541	Undirected	1673			1	55	CuYCe-Al2O3	900	1.677541	20	14.571429	2.428571	3	6	20.023891	8.377697	12.94091	4.438396	2.790292	5.587406	1.118816	0.558725	5.587406	2.790292	C2yGroup00-08	C2yGroup00-10
Al2O3	1.677541	Undirected	1674			1	55	CuYCe-Al2O3	900	1.677541	20	14.571429	2.428571	3	6	20.023891	8.377697	12.94091	4.438396	2.790292	5.587406	1.118816	0.558725	5.587406	2.790292	C2yGroup00-08	C2yGroup00-10
Zn	2.044943	Undirected	1675			1	56	ZnPdCs-Al2O3	850	2.044943	15	3.857143	0.642857	10.5	6	26.940896	7.590479	27.280295	0.17567	6.176821	1.413658	0.380852	1.664091	1.413658	6.176821	C2yGroup00-08	C2yGroup00-10
Pd	2.044943	Undirected	1676			1	56	ZnPdCs-Al2O3	850	2.044943	15	3.857143	0.642857	10.5	6	26.940896	7.590479	27.280295	0.17567	6.176821	1.413658	0.380852	1.664091	1.413658	6.176821	C2yGroup00-08	C2yGroup00-10
Cs	2.044943	Undirected	1677			1	56	ZnPdCs-Al2O3	850	2.044943	15	3.857143	0.642857	10.5	6	26.940896	7.590479	27.280295	0.17567	6.176821	1.413658	0.380852	1.664091	1.413658	6.176821	C2yGroup00-08	C2yGroup00-10
Al2O3	2.044943	Undirected	1678			1	56	ZnPdCs-Al2O3	850	2.044943	15	3.857143	0.642857	10.5	6	26.940896	7.590479	27.280295	0.17567	6.176821	1.413658	0.380852	1.664091	1.413658	6.176821	C2yGroup00-08	C2yGroup00-10
Sr	9.0556727666	Undirected	1679			1	57	SrPdnone-Al2O3	850	9.055673	10	6.8	1.7	1.5	4	21.00169	43.118782	2.908194	11.189641	9.423303	33.695479	7.07662	1.979053	33.695479	9.423303	C2yGroup08-12	C2yGroup00-10
Pd	9.0556727666	Undirected	1680			1	57	SrPdnone-Al2O3	850	9.055673	10	6.8	1.7	1.5	4	21.00169	43.118782	2.908194	11.189641	9.423303	33.695479	7.07662	1.979053	33.695479	9.423303	C2yGroup08-12	C2yGroup00-10
none	9.0556727666	Undirected	1681			1	57	SrPdnone-Al2O3	850	9.055673	10	6.8	1.7	1.5	4	21.00169	43.118782	2.908194	11.189641	9.423303	33.695479	7.07662	1.979053	33.695479	9.423303	C2yGroup08-12	C2yGroup00-10
Al2O3	9.0556727666	Undirected	1682			1	57	SrPdnone-Al2O3	850	9.055673	10	6.8	1.7	1.5	4	21.00169	43.118782	2.908194	11.189641	9.423303	33.695479	7.07662	1.979053	33.695479	9.423303	C2yGroup08-12	C2yGroup00-10
Y	9.3645010358	Undirected	1683			1	58	YPdBa-Al2O3	850	9.364501	20	8	4	8	2	33.553186	27.909425	8.41628	20.55814	5.159375	22.750049	7.633366	1.731135	22.750049	5.159375	C2yGroup08-12	C2yGroup00-10
Pd	9.3645010358	Undirected	1684			1	58	YPdBa-Al2O3	850	9.364501	20	8	4	8	2	33.553186	27.909425	8.41628	20.55814	5.159375	22.750049	7.633366	1.731135	22.750049	5.159375	C2yGroup08-12	C2yGroup00-10
Ba	9.3645010358	Undirected	1685			1	58	YPdBa-Al2O3	850	9.364501	20	8	4	8	2	33.553186	27.909425	8.41628	20.55814	5.159375	22.750049	7.633366	1.731135	22.750049	5.159375	C2yGroup08-12	C2yGroup00-10
Al2O3	9.3645010358	Undirected	1686			1	58	YPdBa-Al2O3	850	9.364501	20	8	4	8	2	33.553186	27.909425	8.41628	20.55814	5.159375	22.750049	7.633366	1.731135	22.750049	5.159375	C2yGroup08-12	C2yGroup00-10
Zr	9.2794582985	Undirected	1687			1	59	ZrCsLa-Al2O3	850	9.279458	15	3	1.5	10.5	2	31.236327	29.707264	-0.977098	24.424128	11.237339	18.469925	5.769326	3.510132	18.469925	11.237339	C2yGroup08-12	C2yGroup00-10
Cs	9.2794582985	Undirected	1688			1	59	ZrCsLa-Al2O3	850	9.279458	15	3	1.5	10.5	2	31.236327	29.707264	-0.977098	24.424128	11.237339	18.469925	5.769326	3.510132	18.469925	11.237339	C2yGroup08-12	C2yGroup00-10
La	9.2794582985	Undirected	1689			1	59	ZrCsLa-Al2O3	850	9.279458	15	3	1.5	10.5	2	31.236327	29.707264	-0.977098	24.424128	11.237339	18.469925	5.769326	3.510132	18.469925	11.237339	C2yGroup08-12	C2yGroup00-10
Al2O3	9.2794582985	Undirected	1690			1	59	ZrCsLa-Al2O3	850	9.279458	15	3	1.5	10.5	2	31.236327	29.707264	-0.977098	24.424128	11.237339	18.469925	5.769326	3.510132	18.469925	11.237339	C2yGroup08-12	C2yGroup00-10
Li	10.435427	Undirected	1691			1	60	LiKCo-SiO2	850	10.435427	10	2	1	7	2	30.320719	34.416819	5.974936	13.455883	9.140331	25.276488	7.664013	2.771414	25.276488	9.140331	C2yGroup08-12	C2yGroup10-20
K	10.435427	Undirected	1692			1	60	LiKCo-SiO2	850	10.435427	10	2	1	7	2	30.320719	34.416819	5.974936	13.455883	9.140331	25.276488	7.664013	2.771414	25.276488	9.140331	C2yGroup08-12	C2yGroup10-20
Co	10.435427	Undirected	1693			1	60	LiKCo-SiO2	850	10.435427	10	2	1	7	2	30.320719	34.416819	5.974936	13.455883	9.140331	25.276488	7.664013	2.771414	25.276488	9.140331	C2yGroup08-12	C2yGroup10-20
SiO2	10.435427	Undirected	1694			1	60	LiKCo-SiO2	850	10.435427	10	2	1	7	2	30.320719	34.416819	5.974936	13.455883	9.140331	25.276488	7.664013	2.771414	25.276488	9.140331	C2yGroup08-12	C2yGroup10-20
Li	6.518734	Undirected	1695			1	61	LiFeW-SiO2	900	6.518734	20	8	4	8	2	36.880368	17.67535	22.105108	4.459545	2.662083	15.013267	5.536948	0.981786	15.013267	2.662083	C2yGroup00-08	C2yGroup00-10
Fe	6.518734	Undirected	1696			1	61	LiFeW-SiO2	900	6.518734	20	8	4	8	2	36.880368	17.67535	22.105108	4.459545	2.662083	15.013267	5.536948	0.981786	15.013267	2.662083	C2yGroup00-08	C2yGroup00-10
W	6.518734	Undirected	1697			1	61	LiFeW-SiO2	900	6.518734	20	8	4	8	2	36.880368	17.67535	22.105108	4.459545	2.662083	15.013267	5.536948	0.981786	15.013267	2.662083	C2yGroup00-08	C2yGroup00-10
SiO2	6.518734	Undirected	1698			1	61	LiFeW-SiO2	900	6.518734	20	8	4	8	2	36.880368	17.67535	22.105108	4.459545	2.662083	15.013267	5.536948	0.981786	15.013267	2.662083	C2yGroup00-08	C2yGroup00-10
Li	8.130311	Undirected	1699			1	62	LiNinone-SiO2	850	8.130311	20	8	4	8	2	34.944263	23.266512	18.698549	5.670825	4.640905	18.625607	6.508581	1.62173	18.625607	4.640905	C2yGroup08-12	C2yGroup00-10
Ni	8.130311	Undirected	1700			1	62	LiNinone-SiO2	850	8.130311	20	8	4	8	2	34.944263	23.266512	18.698549	5.670825	4.640905	18.625607	6.508581	1.62173	18.625607	4.640905	C2yGroup08-12	C2yGroup00-10
none	8.130311	Undirected	1701			1	62	LiNinone-SiO2	850	8.130311	20	8	4	8	2	34.944263	23.266512	18.698549	5.670825	4.640905	18.625607	6.508581	1.62173	18.625607	4.640905	C2yGroup08-12	C2yGroup00-10
SiO2	8.130311	Undirected	1702			1	62	LiNinone-SiO2	850	8.130311	20	8	4	8	2	34.944263	23.266512	18.698549	5.670825	4.640905	18.625607	6.508581	1.62173	18.625607	4.640905	C2yGroup08-12	C2yGroup00-10
Li	8.4163304906	Undirected	1703			1	63	LiNdTb-SiO2	850	8.41633	20	8	4	8	2	26.425462	31.849322	21.89891	3.879982	6.153767	25.695555	6.790169	1.626161	25.695555	6.153767	C2yGroup08-12	C2yGroup00-10
Nd	8.4163304906	Undirected	1704			1	63	LiNdTb-SiO2	850	8.41633	20	8	4	8	2	26.425462	31.849322	21.89891	3.879982	6.153767	25.695555	6.790169	1.626161	25.695555	6.153767	C2yGroup08-12	C2yGroup00-10
Tb	8.4163304906	Undirected	1705			1	63	LiNdTb-SiO2	850	8.41633	20	8	4	8	2	26.425462	31.849322	21.89891	3.879982	6.153767	25.695555	6.790169	1.626161	25.695555	6.153767	C2yGroup08-12	C2yGroup00-10
SiO2	8.4163304906	Undirected	1706			1	63	LiNdTb-SiO2	850	8.41633	20	8	4	8	2	26.425462	31.849322	21.89891	3.879982	6.153767	25.695555	6.790169	1.626161	25.695555	6.153767	C2yGroup08-12	C2yGroup00-10
Na	12.886254	Undirected	1707			1	64	NaSrMo-SiO2	850	12.886254	10	2	1	7	2	36.559764	35.247093	13.89196	7.537347	7.366459	27.880634	10.193094	2.69316	27.880634	7.366459	C2yGroup12+	C2yGroup10-20
Sr	12.886254	Undirected	1708			1	64	NaSrMo-SiO2	850	12.886254	10	2	1	7	2	36.559764	35.247093	13.89196	7.537347	7.366459	27.880634	10.193094	2.69316	27.880634	7.366459	C2yGroup12+	C2yGroup10-20
Mo	12.886254	Undirected	1709			1	64	NaSrMo-SiO2	850	12.886254	10	2	1	7	2	36.559764	35.247093	13.89196	7.537347	7.366459	27.880634	10.193094	2.69316	27.880634	7.366459	C2yGroup12+	C2yGroup10-20
SiO2	12.886254	Undirected	1710			1	64	NaSrMo-SiO2	850	12.886254	10	2	1	7	2	36.559764	35.247093	13.89196	7.537347	7.366459	27.880634	10.193094	2.69316	27.880634	7.366459	C2yGroup12+	C2yGroup10-20
Mg	7.306872	Undirected	1711			1	66	MgCuSr-SiO2	800	7.306872	10	5.666667	2.833333	1.5	2	27.092446	26.970145	12.182446	14.444304	6.405239	20.564902	5.571535	1.735336	20.564902	6.405239	C2yGroup00-08	C2yGroup00-10
Cu	7.306872	Undirected	1712			1	66	MgCuSr-SiO2	800	7.306872	10	5.666667	2.833333	1.5	2	27.092446	26.970145	12.182446	14.444304	6.405239	20.564902	5.571535	1.735336	20.564902	6.405239	C2yGroup00-08	C2yGroup00-10
Sr	7.306872	Undirected	1713			1	66	MgCuSr-SiO2	800	7.306872	10	5.666667	2.833333	1.5	2	27.092446	26.970145	12.182446	14.444304	6.405239	20.564902	5.571535	1.735336	20.564902	6.405239	C2yGroup00-08	C2yGroup00-10
SiO2	7.306872	Undirected	1714			1	66	MgCuSr-SiO2	800	7.306872	10	5.666667	2.833333	1.5	2	27.092446	26.970145	12.182446	14.444304	6.405239	20.564902	5.571535	1.735336	20.564902	6.405239	C2yGroup00-08	C2yGroup00-10
K	8.105403	Undirected	1715			1	67	KMnLa-SiO2	850	8.105403	20	8	4	8	2	36.549259	22.176655	20.969148	3.400946	4.393744	17.78291	6.499522	1.605881	17.78291	4.393744	C2yGroup08-12	C2yGroup00-10
Mn	8.105403	Undirected	1716			1	67	KMnLa-SiO2	850	8.105403	20	8	4	8	2	36.549259	22.176655	20.969148	3.400946	4.393744	17.78291	6.499522	1.605881	17.78291	4.393744	C2yGroup08-12	C2yGroup00-10
La	8.105403	Undirected	1717			1	67	KMnLa-SiO2	850	8.105403	20	8	4	8	2	36.549259	22.176655	20.969148	3.400946	4.393744	17.78291	6.499522	1.605881	17.78291	4.393744	C2yGroup08-12	C2yGroup00-10
SiO2	8.105403	Undirected	1718			1	67	KMnLa-SiO2	850	8.105403	20	8	4	8	2	36.549259	22.176655	20.969148	3.400946	4.393744	17.78291	6.499522	1.605881	17.78291	4.393744	C2yGroup08-12	C2yGroup00-10
Mn	8.862521	Undirected	1719			1	68	MnTbHf-CaO	800	8.862521	10	5.666667	2.833333	1.5	2	27.869394	31.800193	3.892227	21.631894	6.430016	25.370177	7.070514	1.792007	25.370177	6.430016	C2yGroup08-12	C2yGroup00-10
Tb	8.862521	Undirected	1720			1	68	MnTbHf-CaO	800	8.862521	10	5.666667	2.833333	1.5	2	27.869394	31.800193	3.892227	21.631894	6.430016	25.370177	7.070514	1.792007	25.370177	6.430016	C2yGroup08-12	C2yGroup00-10
Hf	8.862521	Undirected	1721			1	68	MnTbHf-CaO	800	8.862521	10	5.666667	2.833333	1.5	2	27.869394	31.800193	3.892227	21.631894	6.430016	25.370177	7.070514	1.792007	25.370177	6.430016	C2yGroup08-12	C2yGroup00-10
CaO	8.862521	Undirected	1722			1	68	MnTbHf-CaO	800	8.862521	10	5.666667	2.833333	1.5	2	27.869394	31.800193	3.892227	21.631894	6.430016	25.370177	7.070514	1.792007	25.370177	6.430016	C2yGroup08-12	C2yGroup00-10
Ti	8.4103640084	Undirected	1723			1	69	TiSrLa-SiO2	850	8.410364	20	11.333333	5.666667	3	2	29.335919	28.669168	24.22131	7.025256	4.99866	23.670509	6.943961	1.466403	23.670509	4.99866	C2yGroup08-12	C2yGroup00-10
Sr	8.4103640084	Undirected	1724			1	69	TiSrLa-SiO2	850	8.410364	20	11.333333	5.666667	3	2	29.335919	28.669168	24.22131	7.025256	4.99866	23.670509	6.943961	1.466403	23.670509	4.99866	C2yGroup08-12	C2yGroup00-10
La	8.4103640084	Undirected	1725			1	69	TiSrLa-SiO2	850	8.410364	20	11.333333	5.666667	3	2	29.335919	28.669168	24.22131	7.025256	4.99866	23.670509	6.943961	1.466403	23.670509	4.99866	C2yGroup08-12	C2yGroup00-10
SiO2	8.4103640084	Undirected	1726			1	69	TiSrLa-SiO2	850	8.410364	20	11.333333	5.666667	3	2	29.335919	28.669168	24.22131	7.025256	4.99866	23.670509	6.943961	1.466403	23.670509	4.99866	C2yGroup08-12	C2yGroup00-10
Ti	4.5470715745	Undirected	1727			1	70	TiMoNd-SiO2	900	4.547072	20	14.571429	2.428571	3	6	30.765986	14.779541	23.613807	1.776482	2.194086	12.585456	3.87204	0.675032	12.585456	2.194086	C2yGroup00-08	C2yGroup00-10
Mo	4.5470715745	Undirected	1728			1	70	TiMoNd-SiO2	900	4.547072	20	14.571429	2.428571	3	6	30.765986	14.779541	23.613807	1.776482	2.194086	12.585456	3.87204	0.675032	12.585456	2.194086	C2yGroup00-08	C2yGroup00-10
Nd	4.5470715745	Undirected	1729			1	70	TiMoNd-SiO2	900	4.547072	20	14.571429	2.428571	3	6	30.765986	14.779541	23.613807	1.776482	2.194086	12.585456	3.87204	0.675032	12.585456	2.194086	C2yGroup00-08	C2yGroup00-10
SiO2	4.5470715745	Undirected	1730			1	70	TiMoNd-SiO2	900	4.547072	20	14.571429	2.428571	3	6	30.765986	14.779541	23.613807	1.776482	2.194086	12.585456	3.87204	0.675032	12.585456	2.194086	C2yGroup00-08	C2yGroup00-10
V	8.0155786001	Undirected	1731			1	72	VCsNd-SiO2	850	8.015579	20	11.333333	5.666667	3	2	31.06391	25.803508	16.810781	12.613934	4.409127	21.394381	6.645931	1.369647	21.394381	4.409127	C2yGroup08-12	C2yGroup00-10
Cs	8.0155786001	Undirected	1732			1	72	VCsNd-SiO2	850	8.015579	20	11.333333	5.666667	3	2	31.06391	25.803508	16.810781	12.613934	4.409127	21.394381	6.645931	1.369647	21.394381	4.409127	C2yGroup08-12	C2yGroup00-10
Nd	8.0155786001	Undirected	1733			1	72	VCsNd-SiO2	850	8.015579	20	11.333333	5.666667	3	2	31.06391	25.803508	16.810781	12.613934	4.409127	21.394381	6.645931	1.369647	21.394381	4.409127	C2yGroup08-12	C2yGroup00-10
SiO2	8.0155786001	Undirected	1734			1	72	VCsNd-SiO2	850	8.015579	20	11.333333	5.666667	3	2	31.06391	25.803508	16.810781	12.613934	4.409127	21.394381	6.645931	1.369647	21.394381	4.409127	C2yGroup08-12	C2yGroup00-10
Mn	7.395275	Undirected	1735			1	73	MnFeCu-SiO2	850	7.395275	20	11.333333	5.666667	3	2	34.645135	21.345782	17.279506	11.462621	3.676464	17.669315	6.121558	1.273716	17.669315	3.676464	C2yGroup00-08	C2yGroup00-10
Fe	7.395275	Undirected	1736			1	73	MnFeCu-SiO2	850	7.395275	20	11.333333	5.666667	3	2	34.645135	21.345782	17.279506	11.462621	3.676464	17.669315	6.121558	1.273716	17.669315	3.676464	C2yGroup00-08	C2yGroup00-10
Cu	7.395275	Undirected	1737			1	73	MnFeCu-SiO2	850	7.395275	20	11.333333	5.666667	3	2	34.645135	21.345782	17.279506	11.462621	3.676464	17.669315	6.121558	1.273716	17.669315	3.676464	C2yGroup00-08	C2yGroup00-10
SiO2	7.395275	Undirected	1738			1	73	MnFeCu-SiO2	850	7.395275	20	11.333333	5.666667	3	2	34.645135	21.345782	17.279506	11.462621	3.676464	17.669315	6.121558	1.273716	17.669315	3.676464	C2yGroup00-08	C2yGroup00-10
Mn	10.39965	Undirected	1739			1	74	MnZnSr-SiO2	900	10.39965	20	4	2	14	2	31.814114	32.688793	16.237176	2.617508	6.75724	25.931554	8.249894	2.149756	25.931554	6.75724	C2yGroup08-12	C2yGroup10-20
Zn	10.39965	Undirected	1740			1	74	MnZnSr-SiO2	900	10.39965	20	4	2	14	2	31.814114	32.688793	16.237176	2.617508	6.75724	25.931554	8.249894	2.149756	25.931554	6.75724	C2yGroup08-12	C2yGroup10-20
Sr	10.39965	Undirected	1741			1	74	MnZnSr-SiO2	900	10.39965	20	4	2	14	2	31.814114	32.688793	16.237176	2.617508	6.75724	25.931554	8.249894	2.149756	25.931554	6.75724	C2yGroup08-12	C2yGroup10-20
SiO2	10.39965	Undirected	1742			1	74	MnZnSr-SiO2	900	10.39965	20	4	2	14	2	31.814114	32.688793	16.237176	2.617508	6.75724	25.931554	8.249894	2.149756	25.931554	6.75724	C2yGroup08-12	C2yGroup10-20
Co	6.126648	Undirected	1743			1	75	CoNiCu-SiO2	850	6.126648	20	8	4	8	2	33.903487	18.070849	11.509184	14.212443	5.165368	12.905481	4.375408	1.75124	12.905481	5.165368	C2yGroup00-08	C2yGroup00-10
Ni	6.126648	Undirected	1744			1	75	CoNiCu-SiO2	850	6.126648	20	8	4	8	2	33.903487	18.070849	11.509184	14.212443	5.165368	12.905481	4.375408	1.75124	12.905481	5.165368	C2yGroup00-08	C2yGroup00-10
Cu	6.126648	Undirected	1745			1	75	CoNiCu-SiO2	850	6.126648	20	8	4	8	2	33.903487	18.070849	11.509184	14.212443	5.165368	12.905481	4.375408	1.75124	12.905481	5.165368	C2yGroup00-08	C2yGroup00-10
SiO2	6.126648	Undirected	1746			1	75	CoNiCu-SiO2	850	6.126648	20	8	4	8	2	33.903487	18.070849	11.509184	14.212443	5.165368	12.905481	4.375408	1.75124	12.905481	5.165368	C2yGroup00-08	C2yGroup00-10
Co	8.7095618204	Undirected	1747			1	76	CoYNd-SiO2	800	8.709562	20	11.333333	5.666667	3	2	23.484185	37.086924	19.37843	6.625275	8.707532	28.379392	6.664669	2.044893	28.379392	8.707532	C2yGroup08-12	C2yGroup00-10
Y	8.7095618204	Undirected	1748			1	76	CoYNd-SiO2	800	8.709562	20	11.333333	5.666667	3	2	23.484185	37.086924	19.37843	6.625275	8.707532	28.379392	6.664669	2.044893	28.379392	8.707532	C2yGroup08-12	C2yGroup00-10
Nd	8.7095618204	Undirected	1749			1	76	CoYNd-SiO2	800	8.709562	20	11.333333	5.666667	3	2	23.484185	37.086924	19.37843	6.625275	8.707532	28.379392	6.664669	2.044893	28.379392	8.707532	C2yGroup08-12	C2yGroup00-10
SiO2	8.7095618204	Undirected	1750			1	76	CoYNd-SiO2	800	8.709562	20	11.333333	5.666667	3	2	23.484185	37.086924	19.37843	6.625275	8.707532	28.379392	6.664669	2.044893	28.379392	8.707532	C2yGroup08-12	C2yGroup00-10
Ni	0.6232144999	Undirected	1751			1	77	NiWnone-SiO2	700	0.623214	15	3	1.5	10.5	2	2.177679	28.618285	0.50763	1.444938	30.22848	-1.610194	-0.035065	0.658279	-1.610194	30.22848	C2yGroup00-08	C2yGroup00-10
W	0.6232144999	Undirected	1752			1	77	NiWnone-SiO2	700	0.623214	15	3	1.5	10.5	2	2.177679	28.618285	0.50763	1.444938	30.22848	-1.610194	-0.035065	0.658279	-1.610194	30.22848	C2yGroup00-08	C2yGroup00-10
none	0.6232144999	Undirected	1753			1	77	NiWnone-SiO2	700	0.623214	15	3	1.5	10.5	2	2.177679	28.618285	0.50763	1.444938	30.22848	-1.610194	-0.035065	0.658279	-1.610194	30.22848	C2yGroup00-08	C2yGroup00-10
SiO2	0.6232144999	Undirected	1754			1	77	NiWnone-SiO2	700	0.623214	15	3	1.5	10.5	2	2.177679	28.618285	0.50763	1.444938	30.22848	-1.610194	-0.035065	0.658279	-1.610194	30.22848	C2yGroup00-08	C2yGroup00-10
Cu	3.901878	Undirected	1755			1	78	CuLaTb-SiO2	900	3.901878	20	8	4	8	2	36.999676	10.545709	18.152594	14.886474	2.078143	8.467566	3.132972	0.768906	8.467566	2.078143	C2yGroup00-08	C2yGroup00-10
La	3.901878	Undirected	1756			1	78	CuLaTb-SiO2	900	3.901878	20	8	4	8	2	36.999676	10.545709	18.152594	14.886474	2.078143	8.467566	3.132972	0.768906	8.467566	2.078143	C2yGroup00-08	C2yGroup00-10
Tb	3.901878	Undirected	1757			1	78	CuLaTb-SiO2	900	3.901878	20	8	4	8	2	36.999676	10.545709	18.152594	14.886474	2.078143	8.467566	3.132972	0.768906	8.467566	2.078143	C2yGroup00-08	C2yGroup00-10
SiO2	3.901878	Undirected	1758			1	78	CuLaTb-SiO2	900	3.901878	20	8	4	8	2	36.999676	10.545709	18.152594	14.886474	2.078143	8.467566	3.132972	0.768906	8.467566	2.078143	C2yGroup00-08	C2yGroup00-10
Cu	8.110494	Undirected	1759			1	79	Cunonenone-SiO2	800	8.110494	10	5.666667	2.833333	1.5	2	34.300717	23.645261	15.004288	9.106399	4.973456	18.671802	6.404562	1.705931	18.671802	4.973456	C2yGroup08-12	C2yGroup00-10
none	8.110494	Undirected	1760			1	79	Cunonenone-SiO2	800	8.110494	10	5.666667	2.833333	1.5	2	34.300717	23.645261	15.004288	9.106399	4.973456	18.671802	6.404562	1.705931	18.671802	4.973456	C2yGroup08-12	C2yGroup00-10
none	8.110494	Undirected	1761			1	79	Cunonenone-SiO2	800	8.110494	10	5.666667	2.833333	1.5	2	34.300717	23.645261	15.004288	9.106399	4.973456	18.671802	6.404562	1.705931	18.671802	4.973456	C2yGroup08-12	C2yGroup00-10
SiO2	8.110494	Undirected	1762			1	79	Cunonenone-SiO2	800	8.110494	10	5.666667	2.833333	1.5	2	34.300717	23.645261	15.004288	9.106399	4.973456	18.671802	6.404562	1.705931	18.671802	4.973456	C2yGroup08-12	C2yGroup00-10
Zn	1.199864	Undirected	1763			1	80	ZnSrPd-SiO2	850	1.199864	20	4	2	14	2	43.480288	2.759559	27.102463	15.101965	2.063342	0.696219	0.302718	0.897147	0.696219	2.063342	C2yGroup00-08	C2yGroup00-10
Sr	1.199864	Undirected	1764			1	80	ZnSrPd-SiO2	850	1.199864	20	4	2	14	2	43.480288	2.759559	27.102463	15.101965	2.063342	0.696219	0.302718	0.897147	0.696219	2.063342	C2yGroup00-08	C2yGroup00-10
Pd	1.199864	Undirected	1765			1	80	ZnSrPd-SiO2	850	1.199864	20	4	2	14	2	43.480288	2.759559	27.102463	15.101965	2.063342	0.696219	0.302718	0.897147	0.696219	2.063342	C2yGroup00-08	C2yGroup00-10
SiO2	1.199864	Undirected	1766			1	80	ZnSrPd-SiO2	850	1.199864	20	4	2	14	2	43.480288	2.759559	27.102463	15.101965	2.063342	0.696219	0.302718	0.897147	0.696219	2.063342	C2yGroup00-08	C2yGroup00-10
Zr	2.490951	Undirected	1767			1	81	ZrCsCs-SiO2	900	2.490951	15	10.928571	1.821429	2.25	6	18.0018	13.837233	9.876384	5.247166	3.717912	10.119321	1.82166	0.669291	10.119321	3.717912	C2yGroup00-08	C2yGroup00-10
Cs	2.490951	Undirected	1768			1	81	ZrCsCs-SiO2	900	2.490951	15	10.928571	1.821429	2.25	6	18.0018	13.837233	9.876384	5.247166	3.717912	10.119321	1.82166	0.669291	10.119321	3.717912	C2yGroup00-08	C2yGroup00-10
Cs	2.490951	Undirected	1769			1	81	ZrCsCs-SiO2	900	2.490951	15	10.928571	1.821429	2.25	6	18.0018	13.837233	9.876384	5.247166	3.717912	10.119321	1.82166	0.669291	10.119321	3.717912	C2yGroup00-08	C2yGroup00-10
SiO2	2.490951	Undirected	1770			1	81	ZrCsCs-SiO2	900	2.490951	15	10.928571	1.821429	2.25	6	18.0018	13.837233	9.876384	5.247166	3.717912	10.119321	1.82166	0.669291	10.119321	3.717912	C2yGroup00-08	C2yGroup00-10
Mo	8.501991	Undirected	1771			1	82	MoBanone-SiO2	850	8.501991	20	8	4	8	2	32.776361	25.939399	15.698379	5.625714	5.203717	20.735682	6.796402	1.705589	20.735682	5.203717	C2yGroup08-12	C2yGroup00-10
Ba	8.501991	Undirected	1772			1	82	MoBanone-SiO2	850	8.501991	20	8	4	8	2	32.776361	25.939399	15.698379	5.625714	5.203717	20.735682	6.796402	1.705589	20.735682	5.203717	C2yGroup08-12	C2yGroup00-10
none	8.501991	Undirected	1773			1	82	MoBanone-SiO2	850	8.501991	20	8	4	8	2	32.776361	25.939399	15.698379	5.625714	5.203717	20.735682	6.796402	1.705589	20.735682	5.203717	C2yGroup08-12	C2yGroup00-10
SiO2	8.501991	Undirected	1774			1	82	MoBanone-SiO2	850	8.501991	20	8	4	8	2	32.776361	25.939399	15.698379	5.625714	5.203717	20.735682	6.796402	1.705589	20.735682	5.203717	C2yGroup08-12	C2yGroup00-10
Cs	7.794678	Undirected	1775			1	83	CsBaCe-SiO2	850	7.794678	15	3	1.5	10.5	2	23.207415	33.587015	8.578123	6.926097	8.868381	24.718634	5.736556	2.058122	24.718634	8.868381	C2yGroup00-08	C2yGroup00-10
Ba	7.794678	Undirected	1776			1	83	CsBaCe-SiO2	850	7.794678	15	3	1.5	10.5	2	23.207415	33.587015	8.578123	6.926097	8.868381	24.718634	5.736556	2.058122	24.718634	8.868381	C2yGroup00-08	C2yGroup00-10
Ce	7.794678	Undirected	1777			1	83	CsBaCe-SiO2	850	7.794678	15	3	1.5	10.5	2	23.207415	33.587015	8.578123	6.926097	8.868381	24.718634	5.736556	2.058122	24.718634	8.868381	C2yGroup00-08	C2yGroup00-10
SiO2	7.794678	Undirected	1778			1	83	CsBaCe-SiO2	850	7.794678	15	3	1.5	10.5	2	23.207415	33.587015	8.578123	6.926097	8.868381	24.718634	5.736556	2.058122	24.718634	8.868381	C2yGroup00-08	C2yGroup00-10
Li	13.643583	Undirected	1779			1	84	LiVEu-CaO	850	13.643583	20	4	2	14	2	36.641468	37.235361	3.207458	19.299616	11.648313	25.587048	9.37547	4.268113	25.587048	11.648313	C2yGroup12+	C2yGroup10-20
V	13.643583	Undirected	1780			1	84	LiVEu-CaO	850	13.643583	20	4	2	14	2	36.641468	37.235361	3.207458	19.299616	11.648313	25.587048	9.37547	4.268113	25.587048	11.648313	C2yGroup12+	C2yGroup10-20
Eu	13.643583	Undirected	1781			1	84	LiVEu-CaO	850	13.643583	20	4	2	14	2	36.641468	37.235361	3.207458	19.299616	11.648313	25.587048	9.37547	4.268113	25.587048	11.648313	C2yGroup12+	C2yGroup10-20
CaO	13.643583	Undirected	1782			1	84	LiVEu-CaO	850	13.643583	20	4	2	14	2	36.641468	37.235361	3.207458	19.299616	11.648313	25.587048	9.37547	4.268113	25.587048	11.648313	C2yGroup12+	C2yGroup10-20
Li	4.800301	Undirected	1783			1	85	LiCoMo-CaO	750	4.800301	10	5.666667	2.833333	1.5	2	25.442435	18.867302	1.670228	22.421339	7.999325	10.867977	2.765078	2.035223	10.867977	7.999325	C2yGroup00-08	C2yGroup00-10
Co	4.800301	Undirected	1784			1	85	LiCoMo-CaO	750	4.800301	10	5.666667	2.833333	1.5	2	25.442435	18.867302	1.670228	22.421339	7.999325	10.867977	2.765078	2.035223	10.867977	7.999325	C2yGroup00-08	C2yGroup00-10
Mo	4.800301	Undirected	1785			1	85	LiCoMo-CaO	750	4.800301	10	5.666667	2.833333	1.5	2	25.442435	18.867302	1.670228	22.421339	7.999325	10.867977	2.765078	2.035223	10.867977	7.999325	C2yGroup00-08	C2yGroup00-10
CaO	4.800301	Undirected	1786			1	85	LiCoMo-CaO	750	4.800301	10	5.666667	2.833333	1.5	2	25.442435	18.867302	1.670228	22.421339	7.999325	10.867977	2.765078	2.035223	10.867977	7.999325	C2yGroup00-08	C2yGroup00-10
Li	5.6062955454	Undirected	1787			1	86	LiCuCs-CaO	900	5.606296	20	11.333333	5.666667	3	2	31.024758	18.070392	20.064151	20.51749	2.632283	15.43811	4.789636	0.816659	15.43811	2.632283	C2yGroup00-08	C2yGroup00-10
Cu	5.6062955454	Undirected	1788			1	86	LiCuCs-CaO	900	5.606296	20	11.333333	5.666667	3	2	31.024758	18.070392	20.064151	20.51749	2.632283	15.43811	4.789636	0.816659	15.43811	2.632283	C2yGroup00-08	C2yGroup00-10
Cs	5.6062955454	Undirected	1789			1	86	LiCuCs-CaO	900	5.606296	20	11.333333	5.666667	3	2	31.024758	18.070392	20.064151	20.51749	2.632283	15.43811	4.789636	0.816659	15.43811	2.632283	C2yGroup00-08	C2yGroup00-10
CaO	5.6062955454	Undirected	1790			1	86	LiCuCs-CaO	900	5.606296	20	11.333333	5.666667	3	2	31.024758	18.070392	20.064151	20.51749	2.632283	15.43811	4.789636	0.816659	15.43811	2.632283	C2yGroup00-08	C2yGroup00-10
Na	14.2956673087	Undirected	1791			1	87	NaMgHf-CaO	750	14.295667	15	6	3	6	2	33.612964	42.530219	4.414597	23.06716	15.165755	27.364464	9.198007	5.09766	27.364464	15.165755	C2yGroup12+	C2yGroup10-20
Mg	14.2956673087	Undirected	1792			1	87	NaMgHf-CaO	750	14.295667	15	6	3	6	2	33.612964	42.530219	4.414597	23.06716	15.165755	27.364464	9.198007	5.09766	27.364464	15.165755	C2yGroup12+	C2yGroup10-20
Hf	14.2956673087	Undirected	1793			1	87	NaMgHf-CaO	750	14.295667	15	6	3	6	2	33.612964	42.530219	4.414597	23.06716	15.165755	27.364464	9.198007	5.09766	27.364464	15.165755	C2yGroup12+	C2yGroup10-20
CaO	14.2956673087	Undirected	1794			1	87	NaMgHf-CaO	750	14.295667	15	6	3	6	2	33.612964	42.530219	4.414597	23.06716	15.165755	27.364464	9.198007	5.09766	27.364464	15.165755	C2yGroup12+	C2yGroup10-20
Na	11.8812477901	Undirected	1795			1	88	NaTiCe-CaO	700	11.881248	20	11.333333	5.666667	3	2	31.626133	37.567817	4.854407	23.522194	16.116088	21.45173	6.784353	5.096895	21.45173	16.116088	C2yGroup08-12	C2yGroup10-20
Ti	11.8812477901	Undirected	1796			1	88	NaTiCe-CaO	700	11.881248	20	11.333333	5.666667	3	2	31.626133	37.567817	4.854407	23.522194	16.116088	21.45173	6.784353	5.096895	21.45173	16.116088	C2yGroup08-12	C2yGroup10-20
Ce	11.8812477901	Undirected	1797			1	88	NaTiCe-CaO	700	11.881248	20	11.333333	5.666667	3	2	31.626133	37.567817	4.854407	23.522194	16.116088	21.45173	6.784353	5.096895	21.45173	16.116088	C2yGroup08-12	C2yGroup10-20
CaO	11.8812477901	Undirected	1798			1	88	NaTiCe-CaO	700	11.881248	20	11.333333	5.666667	3	2	31.626133	37.567817	4.854407	23.522194	16.116088	21.45173	6.784353	5.096895	21.45173	16.116088	C2yGroup08-12	C2yGroup10-20
Na	6.729278	Undirected	1799			1	89	NaMnLa-CaO	800	6.729278	20	11.333333	5.666667	3	2	33.261021	20.231724	2.751951	20.485214	7.178953	13.052771	4.341485	2.387793	13.052771	7.178953	C2yGroup00-08	C2yGroup00-10
Mn	6.729278	Undirected	1800			1	89	NaMnLa-CaO	800	6.729278	20	11.333333	5.666667	3	2	33.261021	20.231724	2.751951	20.485214	7.178953	13.052771	4.341485	2.387793	13.052771	7.178953	C2yGroup00-08	C2yGroup00-10
La	6.729278	Undirected	1801			1	89	NaMnLa-CaO	800	6.729278	20	11.333333	5.666667	3	2	33.261021	20.231724	2.751951	20.485214	7.178953	13.052771	4.341485	2.387793	13.052771	7.178953	C2yGroup00-08	C2yGroup00-10
CaO	6.729278	Undirected	1802			1	89	NaMnLa-CaO	800	6.729278	20	11.333333	5.666667	3	2	33.261021	20.231724	2.751951	20.485214	7.178953	13.052771	4.341485	2.387793	13.052771	7.178953	C2yGroup00-08	C2yGroup00-10
Na	4.1653275177	Undirected	1803			1	90	NaCuHf-CaO	800	4.165328	20	11.333333	5.666667	3	2	25.559531	16.296573	5.760028	25.893985	8.45632	7.840253	2.003932	2.161396	7.840253	8.45632	C2yGroup00-08	C2yGroup00-10
Cu	4.1653275177	Undirected	1804			1	90	NaCuHf-CaO	800	4.165328	20	11.333333	5.666667	3	2	25.559531	16.296573	5.760028	25.893985	8.45632	7.840253	2.003932	2.161396	7.840253	8.45632	C2yGroup00-08	C2yGroup00-10
Hf	4.1653275177	Undirected	1805			1	90	NaCuHf-CaO	800	4.165328	20	11.333333	5.666667	3	2	25.559531	16.296573	5.760028	25.893985	8.45632	7.840253	2.003932	2.161396	7.840253	8.45632	C2yGroup00-08	C2yGroup00-10
CaO	4.1653275177	Undirected	1806			1	90	NaCuHf-CaO	800	4.165328	20	11.333333	5.666667	3	2	25.559531	16.296573	5.760028	25.893985	8.45632	7.840253	2.003932	2.161396	7.840253	8.45632	C2yGroup00-08	C2yGroup00-10
Mg	7.998322	Undirected	1807			1	91	MgCoCe-CaO	800	7.998322	20	11.333333	5.666667	3	2	33.472864	23.894944	2.854404	20.378112	8.809602	15.085342	5.049496	2.948826	15.085342	8.809602	C2yGroup00-08	C2yGroup00-10
Co	7.998322	Undirected	1808			1	91	MgCoCe-CaO	800	7.998322	20	11.333333	5.666667	3	2	33.472864	23.894944	2.854404	20.378112	8.809602	15.085342	5.049496	2.948826	15.085342	8.809602	C2yGroup00-08	C2yGroup00-10
Ce	7.998322	Undirected	1809			1	91	MgCoCe-CaO	800	7.998322	20	11.333333	5.666667	3	2	33.472864	23.894944	2.854404	20.378112	8.809602	15.085342	5.049496	2.948826	15.085342	8.809602	C2yGroup00-08	C2yGroup00-10
CaO	7.998322	Undirected	1810			1	91	MgCoCe-CaO	800	7.998322	20	11.333333	5.666667	3	2	33.472864	23.894944	2.854404	20.378112	8.809602	15.085342	5.049496	2.948826	15.085342	8.809602	C2yGroup00-08	C2yGroup00-10
Mg	4.602352	Undirected	1811			1	92	MgCuEu-CaO	900	4.602352	20	11.333333	5.666667	3	2	37.656675	12.221876	16.271832	16.634609	1.780123	10.44175	3.932016	0.670335	10.44175	1.780123	C2yGroup00-08	C2yGroup00-10
Cu	4.602352	Undirected	1812			1	92	MgCuEu-CaO	900	4.602352	20	11.333333	5.666667	3	2	37.656675	12.221876	16.271832	16.634609	1.780123	10.44175	3.932016	0.670335	10.44175	1.780123	C2yGroup00-08	C2yGroup00-10
Eu	4.602352	Undirected	1813			1	92	MgCuEu-CaO	900	4.602352	20	11.333333	5.666667	3	2	37.656675	12.221876	16.271832	16.634609	1.780123	10.44175	3.932016	0.670335	10.44175	1.780123	C2yGroup00-08	C2yGroup00-10
CaO	4.602352	Undirected	1814			1	92	MgCuEu-CaO	900	4.602352	20	11.333333	5.666667	3	2	37.656675	12.221876	16.271832	16.634609	1.780123	10.44175	3.932016	0.670335	10.44175	1.780123	C2yGroup00-08	C2yGroup00-10
Mg	14.420646	Undirected	1815			1	93	MgSrY-CaO	800	14.420646	20	8	4	8	2	35.570119	40.541461	2.581037	19.520755	14.145643	26.395818	9.389024	5.031622	26.395818	14.145643	C2yGroup12+	C2yGroup10-20
Sr	14.420646	Undirected	1816			1	93	MgSrY-CaO	800	14.420646	20	8	4	8	2	35.570119	40.541461	2.581037	19.520755	14.145643	26.395818	9.389024	5.031622	26.395818	14.145643	C2yGroup12+	C2yGroup10-20
Y	14.420646	Undirected	1817			1	93	MgSrY-CaO	800	14.420646	20	8	4	8	2	35.570119	40.541461	2.581037	19.520755	14.145643	26.395818	9.389024	5.031622	26.395818	14.145643	C2yGroup12+	C2yGroup10-20
CaO	14.420646	Undirected	1818			1	93	MgSrY-CaO	800	14.420646	20	8	4	8	2	35.570119	40.541461	2.581037	19.520755	14.145643	26.395818	9.389024	5.031622	26.395818	14.145643	C2yGroup12+	C2yGroup10-20
Mg	17.4474245764	Undirected	1819			1	94	MgSrBa-CaO	800	17.447425	20	4	2	14	2	39.581869	44.079334	2.357263	21.384572	15.109642	28.969692	11.466746	5.980679	28.969692	15.109642	C2yGroup12+	C2yGroup10-20
Sr	17.4474245764	Undirected	1820			1	94	MgSrBa-CaO	800	17.447425	20	4	2	14	2	39.581869	44.079334	2.357263	21.384572	15.109642	28.969692	11.466746	5.980679	28.969692	15.109642	C2yGroup12+	C2yGroup10-20
Ba	17.4474245764	Undirected	1821			1	94	MgSrBa-CaO	800	17.447425	20	4	2	14	2	39.581869	44.079334	2.357263	21.384572	15.109642	28.969692	11.466746	5.980679	28.969692	15.109642	C2yGroup12+	C2yGroup10-20
CaO	17.4474245764	Undirected	1822			1	94	MgSrBa-CaO	800	17.447425	20	4	2	14	2	39.581869	44.079334	2.357263	21.384572	15.109642	28.969692	11.466746	5.980679	28.969692	15.109642	C2yGroup12+	C2yGroup10-20
Mg	15.9490713312	Undirected	1823			1	95	MgZrHf-CaO	750	15.949071	20	11.333333	5.666667	3	2	36.604885	43.570883	5.037742	22.791611	14.721011	28.849871	10.560462	5.388609	28.849871	14.721011	C2yGroup12+	C2yGroup10-20
Zr	15.9490713312	Undirected	1824			1	95	MgZrHf-CaO	750	15.949071	20	11.333333	5.666667	3	2	36.604885	43.570883	5.037742	22.791611	14.721011	28.849871	10.560462	5.388609	28.849871	14.721011	C2yGroup12+	C2yGroup10-20
Hf	15.9490713312	Undirected	1825			1	95	MgZrHf-CaO	750	15.949071	20	11.333333	5.666667	3	2	36.604885	43.570883	5.037742	22.791611	14.721011	28.849871	10.560462	5.388609	28.849871	14.721011	C2yGroup12+	C2yGroup10-20
CaO	15.9490713312	Undirected	1826			1	95	MgZrHf-CaO	750	15.949071	20	11.333333	5.666667	3	2	36.604885	43.570883	5.037742	22.791611	14.721011	28.849871	10.560462	5.388609	28.849871	14.721011	C2yGroup12+	C2yGroup10-20
K	9.865932	Undirected	1827			1	96	KSrY-CaO	700	9.865932	15	6	3	6	2	33.157458	29.75479	4.092259	19.438271	14.055616	15.699174	5.205447	4.660485	15.699174	14.055616	C2yGroup08-12	C2yGroup00-10
Sr	9.865932	Undirected	1828			1	96	KSrY-CaO	700	9.865932	15	6	3	6	2	33.157458	29.75479	4.092259	19.438271	14.055616	15.699174	5.205447	4.660485	15.699174	14.055616	C2yGroup08-12	C2yGroup00-10
Y	9.865932	Undirected	1829			1	96	KSrY-CaO	700	9.865932	15	6	3	6	2	33.157458	29.75479	4.092259	19.438271	14.055616	15.699174	5.205447	4.660485	15.699174	14.055616	C2yGroup08-12	C2yGroup00-10
CaO	9.865932	Undirected	1830			1	96	KSrY-CaO	700	9.865932	15	6	3	6	2	33.157458	29.75479	4.092259	19.438271	14.055616	15.699174	5.205447	4.660485	15.699174	14.055616	C2yGroup08-12	C2yGroup00-10
K	13.052708	Undirected	1831			1	97	KYEu-CaO	750	13.052708	20	11.333333	5.666667	3	2	40.445621	32.27224	1.958788	19.457596	13.502243	18.769997	7.591642	5.461066	18.769997	13.502243	C2yGroup12+	C2yGroup10-20
Y	13.052708	Undirected	1832			1	97	KYEu-CaO	750	13.052708	20	11.333333	5.666667	3	2	40.445621	32.27224	1.958788	19.457596	13.502243	18.769997	7.591642	5.461066	18.769997	13.502243	C2yGroup12+	C2yGroup10-20
Eu	13.052708	Undirected	1833			1	97	KYEu-CaO	750	13.052708	20	11.333333	5.666667	3	2	40.445621	32.27224	1.958788	19.457596	13.502243	18.769997	7.591642	5.461066	18.769997	13.502243	C2yGroup12+	C2yGroup10-20
CaO	13.052708	Undirected	1834			1	97	KYEu-CaO	750	13.052708	20	11.333333	5.666667	3	2	40.445621	32.27224	1.958788	19.457596	13.502243	18.769997	7.591642	5.461066	18.769997	13.502243	C2yGroup12+	C2yGroup10-20
Ca	7.5559641607	Undirected	1835			1	98	CaMnnone-CaO	850	7.555964	15	8.5	4.25	2.25	2	28.397186	26.608144	4.640969	24.668184	4.417376	22.190768	6.301554	1.25441	22.190768	4.417376	C2yGroup00-08	C2yGroup00-10
Mn	7.5559641607	Undirected	1836			1	98	CaMnnone-CaO	850	7.555964	15	8.5	4.25	2.25	2	28.397186	26.608144	4.640969	24.668184	4.417376	22.190768	6.301554	1.25441	22.190768	4.417376	C2yGroup00-08	C2yGroup00-10
none	7.5559641607	Undirected	1837			1	98	CaMnnone-CaO	850	7.555964	15	8.5	4.25	2.25	2	28.397186	26.608144	4.640969	24.668184	4.417376	22.190768	6.301554	1.25441	22.190768	4.417376	C2yGroup00-08	C2yGroup00-10
CaO	7.5559641607	Undirected	1838			1	98	CaMnnone-CaO	850	7.555964	15	8.5	4.25	2.25	2	28.397186	26.608144	4.640969	24.668184	4.417376	22.190768	6.301554	1.25441	22.190768	4.417376	C2yGroup00-08	C2yGroup00-10
Ca	7.20359	Undirected	1839			1	99	CaNdTb-CaO	850	7.20359	20	11.333333	5.666667	3	2	38.383567	18.76738	12.561153	15.15489	2.891915	15.875468	6.093571	1.11002	15.875468	2.891915	C2yGroup00-08	C2yGroup00-10
Nd	7.20359	Undirected	1840			1	99	CaNdTb-CaO	850	7.20359	20	11.333333	5.666667	3	2	38.383567	18.76738	12.561153	15.15489	2.891915	15.875468	6.093571	1.11002	15.875468	2.891915	C2yGroup00-08	C2yGroup00-10
Tb	7.20359	Undirected	1841			1	99	CaNdTb-CaO	850	7.20359	20	11.333333	5.666667	3	2	38.383567	18.76738	12.561153	15.15489	2.891915	15.875468	6.093571	1.11002	15.875468	2.891915	C2yGroup00-08	C2yGroup00-10
CaO	7.20359	Undirected	1842			1	99	CaNdTb-CaO	850	7.20359	20	11.333333	5.666667	3	2	38.383567	18.76738	12.561153	15.15489	2.891915	15.875468	6.093571	1.11002	15.875468	2.891915	C2yGroup00-08	C2yGroup00-10
Ti	10.2721596287	Undirected	1843			1	100	TiFeSr-CaO	700	10.27216	20	11.333333	5.666667	3	2	31.226844	32.895285	2.077104	23.198697	15.740506	17.15478	5.356896	4.915263	17.15478	15.740506	C2yGroup08-12	C2yGroup10-20
Fe	10.2721596287	Undirected	1844			1	100	TiFeSr-CaO	700	10.27216	20	11.333333	5.666667	3	2	31.226844	32.895285	2.077104	23.198697	15.740506	17.15478	5.356896	4.915263	17.15478	15.740506	C2yGroup08-12	C2yGroup10-20
Sr	10.2721596287	Undirected	1845			1	100	TiFeSr-CaO	700	10.27216	20	11.333333	5.666667	3	2	31.226844	32.895285	2.077104	23.198697	15.740506	17.15478	5.356896	4.915263	17.15478	15.740506	C2yGroup08-12	C2yGroup10-20
CaO	10.2721596287	Undirected	1846			1	100	TiFeSr-CaO	700	10.27216	20	11.333333	5.666667	3	2	31.226844	32.895285	2.077104	23.198697	15.740506	17.15478	5.356896	4.915263	17.15478	15.740506	C2yGroup08-12	C2yGroup10-20
Ti	12.470184	Undirected	1847			1	101	TiZnTb-CaO	700	12.470184	20	11.333333	5.666667	3	2	36.065227	34.576752	1.356888	19.227202	16.011961	18.564794	6.695435	5.77475	18.564794	16.011961	C2yGroup12+	C2yGroup10-20
Zn	12.470184	Undirected	1848			1	101	TiZnTb-CaO	700	12.470184	20	11.333333	5.666667	3	2	36.065227	34.576752	1.356888	19.227202	16.011961	18.564794	6.695435	5.77475	18.564794	16.011961	C2yGroup12+	C2yGroup10-20
Tb	12.470184	Undirected	1849			1	101	TiZnTb-CaO	700	12.470184	20	11.333333	5.666667	3	2	36.065227	34.576752	1.356888	19.227202	16.011961	18.564794	6.695435	5.77475	18.564794	16.011961	C2yGroup12+	C2yGroup10-20
CaO	12.470184	Undirected	1850			1	101	TiZnTb-CaO	700	12.470184	20	11.333333	5.666667	3	2	36.065227	34.576752	1.356888	19.227202	16.011961	18.564794	6.695435	5.77475	18.564794	16.011961	C2yGroup12+	C2yGroup10-20
Ti	15.3675285872	Undirected	1851			1	102	TiCsCe-CaO	700	15.367529	15	8.5	4.25	2.25	2	33.155518	46.349838	3.632306	24.593825	18.026206	28.323631	9.390847	5.976682	28.323631	18.026206	C2yGroup12+	C2yGroup10-20
Cs	15.3675285872	Undirected	1852			1	102	TiCsCe-CaO	700	15.367529	15	8.5	4.25	2.25	2	33.155518	46.349838	3.632306	24.593825	18.026206	28.323631	9.390847	5.976682	28.323631	18.026206	C2yGroup12+	C2yGroup10-20
Ce	15.3675285872	Undirected	1853			1	102	TiCsCe-CaO	700	15.367529	15	8.5	4.25	2.25	2	33.155518	46.349838	3.632306	24.593825	18.026206	28.323631	9.390847	5.976682	28.323631	18.026206	C2yGroup12+	C2yGroup10-20
CaO	15.3675285872	Undirected	1854			1	102	TiCsCe-CaO	700	15.367529	15	8.5	4.25	2.25	2	33.155518	46.349838	3.632306	24.593825	18.026206	28.323631	9.390847	5.976682	28.323631	18.026206	C2yGroup12+	C2yGroup10-20
V	0.5507138795	Undirected	1855			1	103	VPdW-CaO	900	0.550714	10	2.571429	0.428571	7	6	30.754537	1.790675	30.867548	0.135094	2.392841	-0.602166	-0.185193	0.735907	-0.602166	2.392841	C2yGroup00-08	C2yGroup00-10
Pd	0.5507138795	Undirected	1856			1	103	VPdW-CaO	900	0.550714	10	2.571429	0.428571	7	6	30.754537	1.790675	30.867548	0.135094	2.392841	-0.602166	-0.185193	0.735907	-0.602166	2.392841	C2yGroup00-08	C2yGroup00-10
W	0.5507138795	Undirected	1857			1	103	VPdW-CaO	900	0.550714	10	2.571429	0.428571	7	6	30.754537	1.790675	30.867548	0.135094	2.392841	-0.602166	-0.185193	0.735907	-0.602166	2.392841	C2yGroup00-08	C2yGroup00-10
CaO	0.5507138795	Undirected	1858			1	103	VPdW-CaO	900	0.550714	10	2.571429	0.428571	7	6	30.754537	1.790675	30.867548	0.135094	2.392841	-0.602166	-0.185193	0.735907	-0.602166	2.392841	C2yGroup00-08	C2yGroup00-10
V	12.2742079417	Undirected	1859			1	104	VCeHf-CaO	750	12.274208	15	8.5	4.25	2.25	2	31.132949	39.425137	3.863486	25.283706	15.770366	23.654771	7.364428	4.90978	23.654771	15.770366	C2yGroup12+	C2yGroup10-20
Ce	12.2742079417	Undirected	1860			1	104	VCeHf-CaO	750	12.274208	15	8.5	4.25	2.25	2	31.132949	39.425137	3.863486	25.283706	15.770366	23.654771	7.364428	4.90978	23.654771	15.770366	C2yGroup12+	C2yGroup10-20
Hf	12.2742079417	Undirected	1861			1	104	VCeHf-CaO	750	12.274208	15	8.5	4.25	2.25	2	31.132949	39.425137	3.863486	25.283706	15.770366	23.654771	7.364428	4.90978	23.654771	15.770366	C2yGroup12+	C2yGroup10-20
CaO	12.2742079417	Undirected	1862			1	104	VCeHf-CaO	750	12.274208	15	8.5	4.25	2.25	2	31.132949	39.425137	3.863486	25.283706	15.770366	23.654771	7.364428	4.90978	23.654771	15.770366	C2yGroup12+	C2yGroup10-20
Mn	7.6808965696	Undirected	1863			1	105	MnFeHf-CaO	800	7.680897	15	8.5	4.25	2.25	2	24.468304	31.39121	1.679787	25.406711	8.883961	22.507248	5.507142	2.173755	22.507248	8.883961	C2yGroup00-08	C2yGroup00-10
Fe	7.6808965696	Undirected	1864			1	105	MnFeHf-CaO	800	7.680897	15	8.5	4.25	2.25	2	24.468304	31.39121	1.679787	25.406711	8.883961	22.507248	5.507142	2.173755	22.507248	8.883961	C2yGroup00-08	C2yGroup00-10
Hf	7.6808965696	Undirected	1865			1	105	MnFeHf-CaO	800	7.680897	15	8.5	4.25	2.25	2	24.468304	31.39121	1.679787	25.406711	8.883961	22.507248	5.507142	2.173755	22.507248	8.883961	C2yGroup00-08	C2yGroup00-10
CaO	7.6808965696	Undirected	1866			1	105	MnFeHf-CaO	800	7.680897	15	8.5	4.25	2.25	2	24.468304	31.39121	1.679787	25.406711	8.883961	22.507248	5.507142	2.173755	22.507248	8.883961	C2yGroup00-08	C2yGroup00-10
Fe	9.366928	Undirected	1867			1	106	FeYTb-CaO	750	9.366928	10	5.666667	2.833333	1.5	2	30.428708	30.783193	1.015513	21.566989	14.189735	16.593458	5.049175	4.317753	16.593458	14.189735	C2yGroup08-12	C2yGroup00-10
Y	9.366928	Undirected	1868			1	106	FeYTb-CaO	750	9.366928	10	5.666667	2.833333	1.5	2	30.428708	30.783193	1.015513	21.566989	14.189735	16.593458	5.049175	4.317753	16.593458	14.189735	C2yGroup08-12	C2yGroup00-10
Tb	9.366928	Undirected	1869			1	106	FeYTb-CaO	750	9.366928	10	5.666667	2.833333	1.5	2	30.428708	30.783193	1.015513	21.566989	14.189735	16.593458	5.049175	4.317753	16.593458	14.189735	C2yGroup08-12	C2yGroup00-10
CaO	9.366928	Undirected	1870			1	106	FeYTb-CaO	750	9.366928	10	5.666667	2.833333	1.5	2	30.428708	30.783193	1.015513	21.566989	14.189735	16.593458	5.049175	4.317753	16.593458	14.189735	C2yGroup08-12	C2yGroup00-10
Fe	11.622263	Undirected	1871			1	107	FeBaCe-CaO	750	11.622263	20	11.333333	5.666667	3	2	37.634585	30.881868	0.733419	20.165362	15.708075	15.173793	5.710594	5.911669	15.173793	15.708075	C2yGroup08-12	C2yGroup10-20
Ba	11.622263	Undirected	1872			1	107	FeBaCe-CaO	750	11.622263	20	11.333333	5.666667	3	2	37.634585	30.881868	0.733419	20.165362	15.708075	15.173793	5.710594	5.911669	15.173793	15.708075	C2yGroup08-12	C2yGroup10-20
Ce	11.622263	Undirected	1873			1	107	FeBaCe-CaO	750	11.622263	20	11.333333	5.666667	3	2	37.634585	30.881868	0.733419	20.165362	15.708075	15.173793	5.710594	5.911669	15.173793	15.708075	C2yGroup08-12	C2yGroup10-20
CaO	11.622263	Undirected	1874			1	107	FeBaCe-CaO	750	11.622263	20	11.333333	5.666667	3	2	37.634585	30.881868	0.733419	20.165362	15.708075	15.173793	5.710594	5.911669	15.173793	15.708075	C2yGroup08-12	C2yGroup10-20
Co	3.215459	Undirected	1875			1	108	CoCuNd-CaO	900	3.215459	10	5.666667	2.833333	1.5	2	34.445953	9.334795	18.019372	17.329192	2.387642	6.947153	2.393013	0.822446	6.947153	2.387642	C2yGroup00-08	C2yGroup00-10
Cu	3.215459	Undirected	1876			1	108	CoCuNd-CaO	900	3.215459	10	5.666667	2.833333	1.5	2	34.445953	9.334795	18.019372	17.329192	2.387642	6.947153	2.393013	0.822446	6.947153	2.387642	C2yGroup00-08	C2yGroup00-10
Nd	3.215459	Undirected	1877			1	108	CoCuNd-CaO	900	3.215459	10	5.666667	2.833333	1.5	2	34.445953	9.334795	18.019372	17.329192	2.387642	6.947153	2.393013	0.822446	6.947153	2.387642	C2yGroup00-08	C2yGroup00-10
CaO	3.215459	Undirected	1878			1	108	CoCuNd-CaO	900	3.215459	10	5.666667	2.833333	1.5	2	34.445953	9.334795	18.019372	17.329192	2.387642	6.947153	2.393013	0.822446	6.947153	2.387642	C2yGroup00-08	C2yGroup00-10
Sr	7.960522	Undirected	1879			1	109	SrCsLa-CaO	750	7.960522	20	13.6	3.4	3	4	17.211247	46.251861	5.662347	11.12977	20.697292	25.554569	4.39826	3.562262	25.554569	20.697292	C2yGroup00-08	C2yGroup00-10
Cs	7.960522	Undirected	1880			1	109	SrCsLa-CaO	750	7.960522	20	13.6	3.4	3	4	17.211247	46.251861	5.662347	11.12977	20.697292	25.554569	4.39826	3.562262	25.554569	20.697292	C2yGroup00-08	C2yGroup00-10
La	7.960522	Undirected	1881			1	109	SrCsLa-CaO	750	7.960522	20	13.6	3.4	3	4	17.211247	46.251861	5.662347	11.12977	20.697292	25.554569	4.39826	3.562262	25.554569	20.697292	C2yGroup00-08	C2yGroup00-10
CaO	7.960522	Undirected	1882			1	109	SrCsLa-CaO	750	7.960522	20	13.6	3.4	3	4	17.211247	46.251861	5.662347	11.12977	20.697292	25.554569	4.39826	3.562262	25.554569	20.697292	C2yGroup00-08	C2yGroup00-10
Li	2.480222	Undirected	1883			1	110	LiFeHf-MgO	900	2.480222	10	5.666667	2.833333	1.5	2	28.058958	8.839323	18.076181	18.113248	1.816336	7.022985	1.970577	0.509645	7.022985	1.816336	C2yGroup00-08	C2yGroup00-10
Fe	2.480222	Undirected	1884			1	110	LiFeHf-MgO	900	2.480222	10	5.666667	2.833333	1.5	2	28.058958	8.839323	18.076181	18.113248	1.816336	7.022985	1.970577	0.509645	7.022985	1.816336	C2yGroup00-08	C2yGroup00-10
Hf	2.480222	Undirected	1885			1	110	LiFeHf-MgO	900	2.480222	10	5.666667	2.833333	1.5	2	28.058958	8.839323	18.076181	18.113248	1.816336	7.022985	1.970577	0.509645	7.022985	1.816336	C2yGroup00-08	C2yGroup00-10
MgO	2.480222	Undirected	1886			1	110	LiFeHf-MgO	900	2.480222	10	5.666667	2.833333	1.5	2	28.058958	8.839323	18.076181	18.113248	1.816336	7.022985	1.970577	0.509645	7.022985	1.816336	C2yGroup00-08	C2yGroup00-10
Y	13.23374	Undirected	1887			1	111	YMoNd-CaO	800	13.23374	20	8	4	8	2	40.695714	32.518756	23.143031	16.29585	11.090195	21.428561	8.720506	4.513234	21.428561	11.090195	C2yGroup12+	C2yGroup10-20
Mo	13.23374	Undirected	1888			1	111	YMoNd-CaO	800	13.23374	20	8	4	8	2	40.695714	32.518756	23.143031	16.29585	11.090195	21.428561	8.720506	4.513234	21.428561	11.090195	C2yGroup12+	C2yGroup10-20
Nd	13.23374	Undirected	1889			1	111	YMoNd-CaO	800	13.23374	20	8	4	8	2	40.695714	32.518756	23.143031	16.29585	11.090195	21.428561	8.720506	4.513234	21.428561	11.090195	C2yGroup12+	C2yGroup10-20
CaO	13.23374	Undirected	1890			1	111	YMoNd-CaO	800	13.23374	20	8	4	8	2	40.695714	32.518756	23.143031	16.29585	11.090195	21.428561	8.720506	4.513234	21.428561	11.090195	C2yGroup12+	C2yGroup10-20
Ba	16.951361	Undirected	1891			1	112	BaEunone-CaO	750	16.951361	20	11.333333	5.666667	3	2	42.8302	39.578057	2.296089	18.297625	13.50943	26.068629	11.165246	5.786116	26.068629	13.50943	C2yGroup12+	C2yGroup10-20
Eu	16.951361	Undirected	1892			1	112	BaEunone-CaO	750	16.951361	20	11.333333	5.666667	3	2	42.8302	39.578057	2.296089	18.297625	13.50943	26.068629	11.165246	5.786116	26.068629	13.50943	C2yGroup12+	C2yGroup10-20
none	16.951361	Undirected	1893			1	112	BaEunone-CaO	750	16.951361	20	11.333333	5.666667	3	2	42.8302	39.578057	2.296089	18.297625	13.50943	26.068629	11.165246	5.786116	26.068629	13.50943	C2yGroup12+	C2yGroup10-20
CaO	16.951361	Undirected	1894			1	112	BaEunone-CaO	750	16.951361	20	11.333333	5.666667	3	2	42.8302	39.578057	2.296089	18.297625	13.50943	26.068629	11.165246	5.786116	26.068629	13.50943	C2yGroup12+	C2yGroup10-20
Li	8.4040348071	Undirected	1895			1	113	LiTiV-TiO2	850	8.404035	20	11.333333	5.666667	3	2	34.241692	24.543281	16.496736	12.473009	4.311128	20.232153	6.927832	1.476203	20.232153	4.311128	C2yGroup08-12	C2yGroup00-10
Ti	8.4040348071	Undirected	1896			1	113	LiTiV-TiO2	850	8.404035	20	11.333333	5.666667	3	2	34.241692	24.543281	16.496736	12.473009	4.311128	20.232153	6.927832	1.476203	20.232153	4.311128	C2yGroup08-12	C2yGroup00-10
V	8.4040348071	Undirected	1897			1	113	LiTiV-TiO2	850	8.404035	20	11.333333	5.666667	3	2	34.241692	24.543281	16.496736	12.473009	4.311128	20.232153	6.927832	1.476203	20.232153	4.311128	C2yGroup08-12	C2yGroup00-10
TiO2	8.4040348071	Undirected	1898			1	113	LiTiV-TiO2	850	8.404035	20	11.333333	5.666667	3	2	34.241692	24.543281	16.496736	12.473009	4.311128	20.232153	6.927832	1.476203	20.232153	4.311128	C2yGroup08-12	C2yGroup00-10
Li	11.574851	Undirected	1899			1	114	LiFeCe-TiO2	900	11.574851	20	4	2	14	2	38.151696	30.339021	10.263021	12.92729	5.564895	24.774125	9.451749	2.123102	24.774125	5.564895	C2yGroup08-12	C2yGroup10-20
Fe	11.574851	Undirected	1900			1	114	LiFeCe-TiO2	900	11.574851	20	4	2	14	2	38.151696	30.339021	10.263021	12.92729	5.564895	24.774125	9.451749	2.123102	24.774125	5.564895	C2yGroup08-12	C2yGroup10-20
Ce	11.574851	Undirected	1901			1	114	LiFeCe-TiO2	900	11.574851	20	4	2	14	2	38.151696	30.339021	10.263021	12.92729	5.564895	24.774125	9.451749	2.123102	24.774125	5.564895	C2yGroup08-12	C2yGroup10-20
TiO2	11.574851	Undirected	1902			1	114	LiFeCe-TiO2	900	11.574851	20	4	2	14	2	38.151696	30.339021	10.263021	12.92729	5.564895	24.774125	9.451749	2.123102	24.774125	5.564895	C2yGroup08-12	C2yGroup10-20
Li	7.49431	Undirected	1903			1	115	LiZnPd-TiO2	850	7.49431	20	11.333333	5.666667	3	2	35.534317	21.090345	9.922829	18.058505	3.151258	17.939087	6.374532	1.119778	17.939087	3.151258	C2yGroup00-08	C2yGroup00-10
Zn	7.49431	Undirected	1904			1	115	LiZnPd-TiO2	850	7.49431	20	11.333333	5.666667	3	2	35.534317	21.090345	9.922829	18.058505	3.151258	17.939087	6.374532	1.119778	17.939087	3.151258	C2yGroup00-08	C2yGroup00-10
Pd	7.49431	Undirected	1905			1	115	LiZnPd-TiO2	850	7.49431	20	11.333333	5.666667	3	2	35.534317	21.090345	9.922829	18.058505	3.151258	17.939087	6.374532	1.119778	17.939087	3.151258	C2yGroup00-08	C2yGroup00-10
TiO2	7.49431	Undirected	1906			1	115	LiZnPd-TiO2	850	7.49431	20	11.333333	5.666667	3	2	35.534317	21.090345	9.922829	18.058505	3.151258	17.939087	6.374532	1.119778	17.939087	3.151258	C2yGroup00-08	C2yGroup00-10
Na	2.105925	Undirected	1907			1	116	NaFePd-TiO2	850	2.105925	20	11.333333	5.666667	3	2	33.709887	6.247203	18.629278	11.821381	3.725165	2.522038	0.850176	1.255749	2.522038	3.725165	C2yGroup00-08	C2yGroup00-10
Fe	2.105925	Undirected	1908			1	116	NaFePd-TiO2	850	2.105925	20	11.333333	5.666667	3	2	33.709887	6.247203	18.629278	11.821381	3.725165	2.522038	0.850176	1.255749	2.522038	3.725165	C2yGroup00-08	C2yGroup00-10
Pd	2.105925	Undirected	1909			1	116	NaFePd-TiO2	850	2.105925	20	11.333333	5.666667	3	2	33.709887	6.247203	18.629278	11.821381	3.725165	2.522038	0.850176	1.255749	2.522038	3.725165	C2yGroup00-08	C2yGroup00-10
TiO2	2.105925	Undirected	1910			1	116	NaFePd-TiO2	850	2.105925	20	11.333333	5.666667	3	2	33.709887	6.247203	18.629278	11.821381	3.725165	2.522038	0.850176	1.255749	2.522038	3.725165	C2yGroup00-08	C2yGroup00-10
Mg	14.215056	Undirected	1911			1	118	MgMnCe-TiO2	850	14.215056	15	3	1.5	10.5	2	37.392092	38.016209	10.249067	11.213093	8.56959	29.446619	11.010707	3.204349	29.446619	8.56959	C2yGroup12+	C2yGroup10-20
Mn	14.215056	Undirected	1912			1	118	MgMnCe-TiO2	850	14.215056	15	3	1.5	10.5	2	37.392092	38.016209	10.249067	11.213093	8.56959	29.446619	11.010707	3.204349	29.446619	8.56959	C2yGroup12+	C2yGroup10-20
Ce	14.215056	Undirected	1913			1	118	MgMnCe-TiO2	850	14.215056	15	3	1.5	10.5	2	37.392092	38.016209	10.249067	11.213093	8.56959	29.446619	11.010707	3.204349	29.446619	8.56959	C2yGroup12+	C2yGroup10-20
TiO2	14.215056	Undirected	1914			1	118	MgMnCe-TiO2	850	14.215056	15	3	1.5	10.5	2	37.392092	38.016209	10.249067	11.213093	8.56959	29.446619	11.010707	3.204349	29.446619	8.56959	C2yGroup12+	C2yGroup10-20
Mg	10.335693	Undirected	1915			1	119	MgSrTb-TiO2	900	10.335693	20	4	2	14	2	36.449612	28.356113	15.964067	6.038555	5.686302	22.669808	8.263057	2.072635	22.669808	5.686302	C2yGroup08-12	C2yGroup10-20
Sr	10.335693	Undirected	1916			1	119	MgSrTb-TiO2	900	10.335693	20	4	2	14	2	36.449612	28.356113	15.964067	6.038555	5.686302	22.669808	8.263057	2.072635	22.669808	5.686302	C2yGroup08-12	C2yGroup10-20
Tb	10.335693	Undirected	1917			1	119	MgSrTb-TiO2	900	10.335693	20	4	2	14	2	36.449612	28.356113	15.964067	6.038555	5.686302	22.669808	8.263057	2.072635	22.669808	5.686302	C2yGroup08-12	C2yGroup10-20
TiO2	10.335693	Undirected	1918			1	119	MgSrTb-TiO2	900	10.335693	20	4	2	14	2	36.449612	28.356113	15.964067	6.038555	5.686302	22.669808	8.263057	2.072635	22.669808	5.686302	C2yGroup08-12	C2yGroup10-20
Ca	8.5657792603	Undirected	1919			1	120	CaVY-TiO2	800	8.565779	20	8	4	8	2	29.051093	29.485222	12.84759	14.719962	6.197093	23.288128	6.765456	1.800323	23.288128	6.197093	C2yGroup08-12	C2yGroup00-10
V	8.5657792603	Undirected	1920			1	120	CaVY-TiO2	800	8.565779	20	8	4	8	2	29.051093	29.485222	12.84759	14.719962	6.197093	23.288128	6.765456	1.800323	23.288128	6.197093	C2yGroup08-12	C2yGroup00-10
Y	8.5657792603	Undirected	1921			1	120	CaVY-TiO2	800	8.565779	20	8	4	8	2	29.051093	29.485222	12.84759	14.719962	6.197093	23.288128	6.765456	1.800323	23.288128	6.197093	C2yGroup08-12	C2yGroup00-10
TiO2	8.5657792603	Undirected	1922			1	120	CaVY-TiO2	800	8.565779	20	8	4	8	2	29.051093	29.485222	12.84759	14.719962	6.197093	23.288128	6.765456	1.800323	23.288128	6.197093	C2yGroup08-12	C2yGroup00-10
Ti	10.3792873228	Undirected	1923			1	121	TiZnLa-TiO2	800	10.379287	20	8	4	8	2	28.527389	36.383587	11.94837	11.626324	11.187899	25.195688	7.187672	3.191615	25.195688	11.187899	C2yGroup08-12	C2yGroup10-20
Zn	10.3792873228	Undirected	1924			1	121	TiZnLa-TiO2	800	10.379287	20	8	4	8	2	28.527389	36.383587	11.94837	11.626324	11.187899	25.195688	7.187672	3.191615	25.195688	11.187899	C2yGroup08-12	C2yGroup10-20
La	10.3792873228	Undirected	1925			1	121	TiZnLa-TiO2	800	10.379287	20	8	4	8	2	28.527389	36.383587	11.94837	11.626324	11.187899	25.195688	7.187672	3.191615	25.195688	11.187899	C2yGroup08-12	C2yGroup10-20
TiO2	10.3792873228	Undirected	1926			1	121	TiZnLa-TiO2	800	10.379287	20	8	4	8	2	28.527389	36.383587	11.94837	11.626324	11.187899	25.195688	7.187672	3.191615	25.195688	11.187899	C2yGroup08-12	C2yGroup10-20
Ti	15.1905884709	Undirected	1927			1	122	TiZrCe-TiO2	800	15.190588	20	8	4	8	2	38.404905	39.553772	6.440567	19.885698	12.689773	26.863999	10.317093	4.873495	26.863999	12.689773	C2yGroup12+	C2yGroup10-20
Zr	15.1905884709	Undirected	1928			1	122	TiZrCe-TiO2	800	15.190588	20	8	4	8	2	38.404905	39.553772	6.440567	19.885698	12.689773	26.863999	10.317093	4.873495	26.863999	12.689773	C2yGroup12+	C2yGroup10-20
Ce	15.1905884709	Undirected	1929			1	122	TiZrCe-TiO2	800	15.190588	20	8	4	8	2	38.404905	39.553772	6.440567	19.885698	12.689773	26.863999	10.317093	4.873495	26.863999	12.689773	C2yGroup12+	C2yGroup10-20
TiO2	15.1905884709	Undirected	1930			1	122	TiZrCe-TiO2	800	15.190588	20	8	4	8	2	38.404905	39.553772	6.440567	19.885698	12.689773	26.863999	10.317093	4.873495	26.863999	12.689773	C2yGroup12+	C2yGroup10-20
Ti	16.590409	Undirected	1931			1	123	TiCsW-TiO2	750	16.590409	20	8	4	8	2	37.840941	43.842485	3.512103	23.393685	17.698677	26.143808	9.893063	6.697346	26.143808	17.698677	C2yGroup12+	C2yGroup10-20
Cs	16.590409	Undirected	1932			1	123	TiCsW-TiO2	750	16.590409	20	8	4	8	2	37.840941	43.842485	3.512103	23.393685	17.698677	26.143808	9.893063	6.697346	26.143808	17.698677	C2yGroup12+	C2yGroup10-20
W	16.590409	Undirected	1933			1	123	TiCsW-TiO2	750	16.590409	20	8	4	8	2	37.840941	43.842485	3.512103	23.393685	17.698677	26.143808	9.893063	6.697346	26.143808	17.698677	C2yGroup12+	C2yGroup10-20
TiO2	16.590409	Undirected	1934			1	123	TiCsW-TiO2	750	16.590409	20	8	4	8	2	37.840941	43.842485	3.512103	23.393685	17.698677	26.143808	9.893063	6.697346	26.143808	17.698677	C2yGroup12+	C2yGroup10-20
V	8.128174	Undirected	1935			1	124	VCoLa-TiO2	800	8.128174	10	5.666667	2.833333	1.5	2	30.766678	26.418757	11.168732	14.02296	5.119103	21.299654	6.553196	1.574978	21.299654	5.119103	C2yGroup08-12	C2yGroup00-10
Co	8.128174	Undirected	1936			1	124	VCoLa-TiO2	800	8.128174	10	5.666667	2.833333	1.5	2	30.766678	26.418757	11.168732	14.02296	5.119103	21.299654	6.553196	1.574978	21.299654	5.119103	C2yGroup08-12	C2yGroup00-10
La	8.128174	Undirected	1937			1	124	VCoLa-TiO2	800	8.128174	10	5.666667	2.833333	1.5	2	30.766678	26.418757	11.168732	14.02296	5.119103	21.299654	6.553196	1.574978	21.299654	5.119103	C2yGroup08-12	C2yGroup00-10
TiO2	8.128174	Undirected	1938			1	124	VCoLa-TiO2	800	8.128174	10	5.666667	2.833333	1.5	2	30.766678	26.418757	11.168732	14.02296	5.119103	21.299654	6.553196	1.574978	21.299654	5.119103	C2yGroup08-12	C2yGroup00-10
V	5.4797169887	Undirected	1939			1	125	VCoCe-TiO2	700	5.479717	10	5.666667	2.833333	1.5	2	30.779487	17.803146	8.038431	19.21724	5.728311	12.074835	3.716572	1.763145	12.074835	5.728311	C2yGroup00-08	C2yGroup00-10
Co	5.4797169887	Undirected	1940			1	125	VCoCe-TiO2	700	5.479717	10	5.666667	2.833333	1.5	2	30.779487	17.803146	8.038431	19.21724	5.728311	12.074835	3.716572	1.763145	12.074835	5.728311	C2yGroup00-08	C2yGroup00-10
Ce	5.4797169887	Undirected	1941			1	125	VCoCe-TiO2	700	5.479717	10	5.666667	2.833333	1.5	2	30.779487	17.803146	8.038431	19.21724	5.728311	12.074835	3.716572	1.763145	12.074835	5.728311	C2yGroup00-08	C2yGroup00-10
TiO2	5.4797169887	Undirected	1942			1	125	VCoCe-TiO2	700	5.479717	10	5.666667	2.833333	1.5	2	30.779487	17.803146	8.038431	19.21724	5.728311	12.074835	3.716572	1.763145	12.074835	5.728311	C2yGroup00-08	C2yGroup00-10
V	6.113688	Undirected	1943			1	126	VNiZn-TiO2	800	6.113688	10	5.666667	2.833333	1.5	2	30.146487	20.279935	13.582145	13.016647	5.399528	14.880407	4.48592	1.627768	14.880407	5.399528	C2yGroup00-08	C2yGroup00-10
Ni	6.113688	Undirected	1944			1	126	VNiZn-TiO2	800	6.113688	10	5.666667	2.833333	1.5	2	30.146487	20.279935	13.582145	13.016647	5.399528	14.880407	4.48592	1.627768	14.880407	5.399528	C2yGroup00-08	C2yGroup00-10
Zn	6.113688	Undirected	1945			1	126	VNiZn-TiO2	800	6.113688	10	5.666667	2.833333	1.5	2	30.146487	20.279935	13.582145	13.016647	5.399528	14.880407	4.48592	1.627768	14.880407	5.399528	C2yGroup00-08	C2yGroup00-10
TiO2	6.113688	Undirected	1946			1	126	VNiZn-TiO2	800	6.113688	10	5.666667	2.833333	1.5	2	30.146487	20.279935	13.582145	13.016647	5.399528	14.880407	4.48592	1.627768	14.880407	5.399528	C2yGroup00-08	C2yGroup00-10
Mn	9.424678417	Undirected	1947			1	128	MnFeNd-TiO2	750	9.424678	20	8	4	8	2	30.44532	30.956082	5.773596	23.175617	11.804348	19.151734	5.830807	3.593872	19.151734	11.804348	C2yGroup08-12	C2yGroup00-10
Fe	9.424678417	Undirected	1948			1	128	MnFeNd-TiO2	750	9.424678	20	8	4	8	2	30.44532	30.956082	5.773596	23.175617	11.804348	19.151734	5.830807	3.593872	19.151734	11.804348	C2yGroup08-12	C2yGroup00-10
Nd	9.424678417	Undirected	1949			1	128	MnFeNd-TiO2	750	9.424678	20	8	4	8	2	30.44532	30.956082	5.773596	23.175617	11.804348	19.151734	5.830807	3.593872	19.151734	11.804348	C2yGroup08-12	C2yGroup00-10
TiO2	9.424678417	Undirected	1950			1	128	MnFeNd-TiO2	750	9.424678	20	8	4	8	2	30.44532	30.956082	5.773596	23.175617	11.804348	19.151734	5.830807	3.593872	19.151734	11.804348	C2yGroup08-12	C2yGroup00-10
Mn	8.174712	Undirected	1951			1	129	MnCuSr-TiO2	850	8.174712	20	13.6	3.4	3	4	26.635251	30.691327	9.574559	8.551385	11.713477	18.977854	5.054799	3.119914	18.977854	11.713477	C2yGroup08-12	C2yGroup00-10
Cu	8.174712	Undirected	1952			1	129	MnCuSr-TiO2	850	8.174712	20	13.6	3.4	3	4	26.635251	30.691327	9.574559	8.551385	11.713477	18.977854	5.054799	3.119914	18.977854	11.713477	C2yGroup08-12	C2yGroup00-10
Sr	8.174712	Undirected	1953			1	129	MnCuSr-TiO2	850	8.174712	20	13.6	3.4	3	4	26.635251	30.691327	9.574559	8.551385	11.713477	18.977854	5.054799	3.119914	18.977854	11.713477	C2yGroup08-12	C2yGroup00-10
TiO2	8.174712	Undirected	1954			1	129	MnCuSr-TiO2	850	8.174712	20	13.6	3.4	3	4	26.635251	30.691327	9.574559	8.551385	11.713477	18.977854	5.054799	3.119914	18.977854	11.713477	C2yGroup08-12	C2yGroup00-10
Mn	7.902746	Undirected	1955			1	130	MnNdW-TiO2	900	7.902746	20	8	4	8	2	36.958322	21.382859	14.58763	13.665437	2.383187	18.999672	7.02196	0.880786	18.999672	2.383187	C2yGroup00-08	C2yGroup00-10
Nd	7.902746	Undirected	1956			1	130	MnNdW-TiO2	900	7.902746	20	8	4	8	2	36.958322	21.382859	14.58763	13.665437	2.383187	18.999672	7.02196	0.880786	18.999672	2.383187	C2yGroup00-08	C2yGroup00-10
W	7.902746	Undirected	1957			1	130	MnNdW-TiO2	900	7.902746	20	8	4	8	2	36.958322	21.382859	14.58763	13.665437	2.383187	18.999672	7.02196	0.880786	18.999672	2.383187	C2yGroup00-08	C2yGroup00-10
TiO2	7.902746	Undirected	1958			1	130	MnNdW-TiO2	900	7.902746	20	8	4	8	2	36.958322	21.382859	14.58763	13.665437	2.383187	18.999672	7.02196	0.880786	18.999672	2.383187	C2yGroup00-08	C2yGroup00-10
Fe	8.201472	Undirected	1959			1	132	FeCuSr-TiO2	850	8.201472	20	11.333333	5.666667	3	2	39.607052	20.7071	15.638346	7.901497	4.642943	16.064157	6.362539	1.838933	16.064157	4.642943	C2yGroup08-12	C2yGroup00-10
[truncated: 11,426 more rows]
