# Supplementary material for: Constructing catalyst knowledge networks from catalyst big data in oxidative coupling of methane for designing catalysts
Source: Chem Sci. 2021 Sep 22;12(38):12546–55. doi: 10.1039/d1sc04390k (PMC8494033; doi:10.1039/d1sc04390k)
Supplement: SC-012-D1SC04390K-s003 [file SC-012-D1SC04390K-s003.csv]

Id	Label	timeset	NColor
T=800	T=800C		pink
8.214982	8.214982		grey
T=850	T=850C		pink
4.7123645208	4.7123645208		grey
7.363833	7.363833		grey
T=750	T=750C		pink
0.9814814271	0.9814814271		grey
T=900	T=900C		pink
3.831034876	3.831034876		grey
8.551982	8.551982		grey
2.140482	2.140482		grey
7.8534922883	7.8534922883		grey
T=700	T=700C		pink
15.494094	15.494094		grey
9.503653	9.503653		grey
16.0851279908	16.0851279908		grey
1.5927343723	1.5927343723		grey
7.558912	7.558912		grey
0.5710721972	0.5710721972		grey
6.6885060587	6.6885060587		grey
3.6370920523	3.6370920523		grey
7.061936	7.061936		grey
6.236992	6.236992		grey
0.985061	0.985061		grey
5.721083	5.721083		grey
7.0389724573	7.0389724573		grey
5.633076	5.633076		grey
12.13071	12.13071		grey
8.529655	8.529655		grey
7.3066330906	7.3066330906		grey
3.196445	3.196445		grey
7.20235	7.20235		grey
15.491301611	15.491301611		grey
9.1721137725	9.1721137725		grey
8.2333619769	8.2333619769		grey
11.5384351542	11.5384351542		grey
1.195965	1.195965		grey
7.760119	7.760119		grey
9.327097727	9.327097727		grey
3.15607	3.15607		grey
8.571361	8.571361		grey
2.68219	2.68219		grey
8.155818	8.155818		grey
1.536943	1.536943		grey
9.3485953232	9.3485953232		grey
10.7510237067	10.7510237067		grey
4.712427	4.712427		grey
10.4319453278	10.4319453278		grey
9.3935574632	9.3935574632		grey
7.638206007	7.638206007		grey
1.772113	1.772113		grey
11.620269856	11.620269856		grey
4.858876	4.858876		grey
2.736186	2.736186		grey
1.319313	1.319313		grey
10.2022274445	10.2022274445		grey
5.915548	5.915548		grey
1.58127	1.58127		grey
0.964211	0.964211		grey
1.677541	1.677541		grey
2.044943	2.044943		grey
9.0556727666	9.0556727666		grey
9.3645010358	9.3645010358		grey
9.2794582985	9.2794582985		grey
10.435427	10.435427		grey
6.518734	6.518734		grey
8.130311	8.130311		grey
8.4163304906	8.4163304906		grey
12.886254	12.886254		grey
7.306872	7.306872		grey
8.105403	8.105403		grey
8.862521	8.862521		grey
8.4103640084	8.4103640084		grey
4.5470715745	4.5470715745		grey
8.0155786001	8.0155786001		grey
7.395275	7.395275		grey
10.39965	10.39965		grey
6.126648	6.126648		grey
8.7095618204	8.7095618204		grey
0.6232144999	0.6232144999		grey
3.901878	3.901878		grey
8.110494	8.110494		grey
1.199864	1.199864		grey
2.490951	2.490951		grey
8.501991	8.501991		grey
7.794678	7.794678		grey
13.643583	13.643583		grey
4.800301	4.800301		grey
5.6062955454	5.6062955454		grey
14.2956673087	14.2956673087		grey
11.8812477901	11.8812477901		grey
6.729278	6.729278		grey
4.1653275177	4.1653275177		grey
7.998322	7.998322		grey
4.602352	4.602352		grey
14.420646	14.420646		grey
17.4474245764	17.4474245764		grey
15.9490713312	15.9490713312		grey
9.865932	9.865932		grey
13.052708	13.052708		grey
7.5559641607	7.5559641607		grey
7.20359	7.20359		grey
10.2721596287	10.2721596287		grey
12.470184	12.470184		grey
15.3675285872	15.3675285872		grey
0.5507138795	0.5507138795		grey
12.2742079417	12.2742079417		grey
7.6808965696	7.6808965696		grey
9.366928	9.366928		grey
11.622263	11.622263		grey
3.215459	3.215459		grey
7.960522	7.960522		grey
2.480222	2.480222		grey
13.23374	13.23374		grey
16.951361	16.951361		grey
8.4040348071	8.4040348071		grey
11.574851	11.574851		grey
7.49431	7.49431		grey
2.105925	2.105925		grey
14.215056	14.215056		grey
10.335693	10.335693		grey
8.5657792603	8.5657792603		grey
10.3792873228	10.3792873228		grey
15.1905884709	15.1905884709		grey
16.590409	16.590409		grey
8.128174	8.128174		grey
5.4797169887	5.4797169887		grey
6.113688	6.113688		grey
9.424678417	9.424678417		grey
8.174712	8.174712		grey
7.902746	7.902746		grey
8.201472	8.201472		grey
15.432585	15.432585		grey
8.255974	8.255974		grey
13.7359916854	13.7359916854		grey
2.134821	2.134821		grey
9.2230725276	9.2230725276		grey
7.410794	7.410794		grey
15.274742	15.274742		grey
10.297495	10.297495		grey
5.909738	5.909738		grey
11.380061	11.380061		grey
12.9375970754	12.9375970754		grey
12.438439	12.438439		grey
8.665363	8.665363		grey
15.444334	15.444334		grey
6.977446	6.977446		grey
8.7497423885	8.7497423885		grey
13.3267368229	13.3267368229		grey
1.330861	1.330861		grey
16.688445	16.688445		grey
1.136416	1.136416		grey
6.28277863	6.28277863		grey
10.535837	10.535837		grey
18.2044261866	18.2044261866		grey
3.175956	3.175956		grey
9.637352	9.637352		grey
8.4782166211	8.4782166211		grey
7.0327751437	7.0327751437		grey
6.329209	6.329209		grey
10.4398017521	10.4398017521		grey
7.8348549743	7.8348549743		grey
5.4490574346	5.4490574346		grey
1.403385	1.403385		grey
6.114935	6.114935		grey
1.1615300208	1.1615300208		grey
3.441771	3.441771		grey
7.375684538	7.375684538		grey
18.6145650759	18.6145650759		grey
6.217331	6.217331		grey
7.123435	7.123435		grey
13.7725198042	13.7725198042		grey
16.4384682434	16.4384682434		grey
9.029411	9.029411		grey
9.299244	9.299244		grey
16.971192	16.971192		grey
10.21741072	10.21741072		grey
8.715181007	8.715181007		grey
0.836177	0.836177		grey
13.65483	13.65483		grey
18.5328609551	18.5328609551		grey
17.5134324615	17.5134324615		grey
10.301145	10.301145		grey
10.955218	10.955218		grey
9.948276454	9.948276454		grey
13.868476	13.868476		grey
12.883638122	12.883638122		grey
14.109229	14.109229		grey
12.4224462471	12.4224462471		grey
16.8548902637	16.8548902637		grey
21.2368623591	21.2368623591		grey
20.1858501165	20.1858501165		grey
15.2227020687	15.2227020687		grey
15.246033	15.246033		grey
15.3875619188	15.3875619188		grey
14.954234	14.954234		grey
10.317098	10.317098		grey
15.374779695	15.374779695		grey
7.48906	7.48906		grey
11.08413	11.08413		grey
16.170253	16.170253		grey
2.3736540287	2.3736540287		grey
7.517418	7.517418		grey
7.933804	7.933804		grey
10.643704	10.643704		grey
12.271202	12.271202		grey
1.298072	1.298072		grey
0.4729792706	0.4729792706		grey
4.109466	4.109466		grey
7.698	7.698		grey
14.855785	14.855785		grey
14.120749	14.120749		grey
8.367042652	8.367042652		grey
10.8167563221	10.8167563221		grey
4.852996	4.852996		grey
13.412299	13.412299		grey
0.8235485615	0.8235485615		grey
0.471239353	0.471239353		grey
8.155743	8.155743		grey
15.070077	15.070077		grey
12.211521	12.211521		grey
14.77693471	14.77693471		grey
13.307038	13.307038		grey
13.948028	13.948028		grey
7.8427806824	7.8427806824		grey
6.6475707876	6.6475707876		grey
8.507351	8.507351		grey
7.03468	7.03468		grey
1.309182	1.309182		grey
6.403222	6.403222		grey
13.420735	13.420735		grey
5.084901	5.084901		grey
4.7876731675	4.7876731675		grey
1.1973160612	1.1973160612		grey
1.7344749129	1.7344749129		grey
7.485939	7.485939		grey
1.572863	1.572863		grey
2.910711	2.910711		grey
8.634161	8.634161		grey
6.646888	6.646888		grey
8.647695	8.647695		grey
4.8981054389	4.8981054389		grey
3.536593	3.536593		grey
5.054916	5.054916		grey
10.249025	10.249025		grey
8.320305	8.320305		grey
2.184304	2.184304		grey
9.164069	9.164069		grey
12.540572	12.540572		grey
10.9065275555	10.9065275555		grey
7.182324	7.182324		grey
0.715220802	0.715220802		grey
5.8568723477	5.8568723477		grey
3.513957	3.513957		grey
15.211479	15.211479		grey
1.315615	1.315615		grey
13.616111	13.616111		grey
6.207131	6.207131		grey
1.209233	1.209233		grey
2.206972	2.206972		grey
4.810295	4.810295		grey
4.913097	4.913097		grey
6.205609	6.205609		grey
6.20282	6.20282		grey
4.713005	4.713005		grey
8.217481	8.217481		grey
6.608805	6.608805		grey
1.013521	1.013521		grey
10.612461	10.612461		grey
6.411834	6.411834		grey
1.009589	1.009589		grey
1.915152	1.915152		grey
16.61011	16.61011		grey
1.111173	1.111173		grey
1.306809	1.306809		grey
1.312776	1.312776		grey
8.916006	8.916006		grey
4.20364	4.20364		grey
6.011748	6.011748		grey
6.10898	6.10898		grey
9.70987	9.70987		grey
12.515516	12.515516		grey
9.613988	9.613988		grey
10.80872	10.80872		grey
7.715794	7.715794		grey
11.004799	11.004799		grey
12.01029	12.01029		grey
7.311141	7.311141		grey
7.614427	7.614427		grey
8.219163	8.219163		grey
8.306126	8.306126		grey
9.615648	9.615648		grey
4.882481	4.882481		grey
6.502292	6.502292		grey
11.175053	11.175053		grey
10.698479	10.698479		grey
Li	Li		army
K	K		army
Mn	Mn		army
MgO	MgO		moss
Fe	Fe		army
Tb	Tb		army
Na	Na		army
none	none		army
Ni	Ni		army
Y	Y		army
Ce	Ce		army
Hf	Hf		army
Mg	Mg		army
Ca	Ca		army
Zn	Zn		army
Eu	Eu		army
Nd	Nd		army
Zr	Zr		army
La	La		army
Ti	Ti		army
Cs	Cs		army
V	V		army
Mo	Mo		army
Pd	Pd		army
W	W		army
Co	Co		army
Sr	Sr		army
Al2O3	Al2O3		moss
Cu	Cu		army
Ba	Ba		army
SiO2	SiO2		moss
CaO	CaO		moss
TiO2	TiO2		moss
ZrO2	ZrO2		moss
BaO	BaO		moss
La2O3	La2O3		moss
CeO2	CeO2		moss
CH4_flow=5.666666667	CH4Flow 5.67		blue
CH4_flow=4.0	CH4Flow 4.0		blue
CH4_flow=11.33333333	CH4Flow 11.33		blue
CH4_flow=5.1428571429	CH4Flow 5.14		blue
CH4_flow=14.5714285714	CH4Flow 14.5714		blue
CH4_flow=10.2	CH4Flow 10.2		blue
CH4_flow=11.3333333333	CH4Flow 11.33		blue
CH4_flow=8.0	CH4Flow 8.0		blue
CH4_flow=8.5	CH4Flow 8.5		blue
CH4_flow=3.8571428571	CH4Flow 3.86		blue
CH4_flow=14.57142857	CH4Flow 14.5714		blue
CH4_flow=4.8	CH4Flow 4.8		blue
CH4_flow=3.0	CH4Flow 3.0		blue
CH4_flow=2.0	CH4Flow 2.0		blue
CH4_flow=9.6	CH4Flow 9.6		blue
CH4_flow=5.142857143	CH4Flow 5.14		blue
CH4_flow=3.857142857	CH4Flow 3.86		blue
CH4_flow=3.6	CH4Flow 3.6		blue
CH4_flow=13.6	CH4Flow 13.6		blue
CH4_flow=2.571428571	CH4Flow 2.5714		blue
CH4_flow=6.8	CH4Flow 6.8		blue
CH4_flow=10.92857143	CH4Flow 10.93		blue
CH4_flow=6.0	CH4Flow 6.0		blue
CH4_flow=2.5714285714	CH4Flow 2.5714		blue
CH4_flow=5.6666666667	CH4Flow 5.67		blue
CH4_flow=2.4	CH4Flow 2.4		blue
CH4_flow=10.2857142857	CH4Flow 10.29		blue
CH4_flow=7.714285714	CH4Flow 7.71		blue
O2_flow=2.833333333	O2Flow 2.83		red
O2_flow=2.0	O2Flow 2.0		red
O2_flow=5.666666667	O2Flow 5.67		red
O2_flow=0.8571428571	O2Flow 0.86		red
O2_flow=2.4285714286	O2Flow 2.43		red
O2_flow=2.55	O2Flow 2.55		red
O2_flow=5.6666666667	O2Flow 5.67		red
O2_flow=4.0	O2Flow 4.0		red
O2_flow=4.25	O2Flow 4.25		red
O2_flow=0.6428571429	O2Flow 0.64		red
O2_flow=2.428571429	O2Flow 2.43		red
O2_flow=1.2	O2Flow 1.2		red
O2_flow=1.5	O2Flow 1.5		red
O2_flow=1.0	O2Flow 1.0		red
O2_flow=2.4	O2Flow 2.4		red
O2_flow=0.857142857	O2Flow 0.86		red
O2_flow=0.642857143	O2Flow 0.64		red
O2_flow=0.9	O2Flow 0.9		red
O2_flow=3.4	O2Flow 3.4		red
O2_flow=0.428571429	O2Flow 0.43		red
O2_flow=1.7	O2Flow 1.7		red
O2_flow=1.821428571	O2Flow 1.82		red
O2_flow=3.0	O2Flow 3.0		red
O2_flow=0.4285714286	O2Flow 0.43		red
O2_flow=2.8333333333	O2Flow 2.83		red
O2_flow=0.6	O2Flow 0.6		red
O2_flow=1.7142857143	O2Flow 1.71		red
O2_flow=1.285714286	O2Flow 1.29		red
Ar_flow=1.5	ArFlow 1.5		brown
Ar_flow=4.0	ArFlow 4.0		brown
Ar_flow=3.0	ArFlow 3.0		brown
Ar_flow=14.0	ArFlow 14.0		brown
Ar_flow=2.25	ArFlow 2.25		brown
Ar_flow=8.0	ArFlow 8.0		brown
Ar_flow=10.5	ArFlow 10.5		brown
Ar_flow=7.0	ArFlow 7.0		brown
Ar_flow=6.0	ArFlow 6.0		brown
CH4/O2=2	CH4/O2=2		purple
CH4/O2=6	CH4/O2=6		purple
CH4/O2=4	CH4/O2=4		purple
C2yGroup08-12	C2Yield 8-12		yellow
C2yGroup00-08	C2Yield 0-8		yellow
C2yGroup12+	C2Yield 12+		yellow
