# Supplementary material for: Constructing catalyst knowledge networks from catalyst big data in oxidative coupling of methane for designing catalysts
Source: Chem Sci. 2021 Sep 22;12(38):12546–55. doi: 10.1039/d1sc04390k (PMC8494033; doi:10.1039/d1sc04390k)
Supplement: SC-012-D1SC04390K-s006 [file SC-012-D1SC04390K-s006.csv]

Id	Label	timeset	NodeColor
KLi	KLi		army
T=800	T=800		pink
LiMn	LiMn		army
KMn	KMn		army
FeLi	FeLi		army
T=850	T=850		pink
LiTb	LiTb		army
FeTb	FeTb		army
NaNa	NaNa		army
Nanone	Nanone		army
NaNi	NaNi		army
T=750	T=750		pink
NiY	NiY		army
NaY	NaY		army
CeNa	CeNa		army
T=900	T=900		pink
NaTb	NaTb		army
CeTb	CeTb		army
HfNa	HfNa		army
HfTb	HfTb		army
CaMg	CaMg		army
MgZn	MgZn		army
CaZn	CaZn		army
MgMn	MgMn		army
Mnnone	Mnnone		army
Mgnone	Mgnone		army
EuMg	EuMg		army
T=700	T=700		pink
EuZn	EuZn		army
MgNd	MgNd		army
Ndnone	Ndnone		army
CaLa	CaLa		army
LaZr	LaZr		army
CaZr	CaZr		army
CsNi	CsNi		army
NiTi	NiTi		army
CsTi	CsTi		army
FeNi	FeNi		army
NiV	NiV		army
FeV	FeV		army
MoPd	MoPd		army
PdV	PdV		army
MoV	MoV		army
TbV	TbV		army
VW	VW		army
TbW	TbW		army
FeNd	FeNd		army
NdY	NdY		army
FeY	FeY		army
FeZr	FeZr		army
Zrnone	Zrnone		army
Fenone	Fenone		army
CeFe	CeFe		army
CoSr	CoSr		army
SrZn	SrZn		army
CoZn	CoZn		army
CoTb	CoTb		army
TbZn	TbZn		army
CoHf	CoHf		army
HfY	HfY		army
CoY	CoY		army
NiTb	NiTb		army
TbY	TbY		army
CeLa	CeLa		army
LaY	LaY		army
CeY	CeY		army
CsLa	CsLa		army
LaMo	LaMo		army
CsMo	CsMo		army
CeMo	CeMo		army
MoTb	MoTb		army
HfLi	HfLi		army
LiMg	LiMg		army
HfMg	HfMg		army
CaLi	CaLi		army
CaMn	CaMn		army
LaLi	LaLi		army
LiTi	LiTi		army
LaTi	LaTi		army
Linone	Linone		army
HfK	HfK		army
KNa	KNa		army
CuNa	CuNa		army
NaTi	NaTi		army
CuTi	CuTi		army
MnNa	MnNa		army
MnNi	MnNi		army
CoNa	CoNa		army
CoNi	CoNi		army
Conone	Conone		army
CeCu	CeCu		army
CsMg	CsMg		army
CsMn	CsMn		army
BaCo	BaCo		army
CoMg	CoMg		army
BaMg	BaMg		army
LaMg	LaMg		army
LaNd	LaNd		army
KNi	KNi		army
CoCs	CoCs		army
CsK	CsK		army
CoK	CoK		army
KY	KY		army
KLa	KLa		army
LaW	LaW		army
KW	KW		army
MnTi	MnTi		army
TiY	TiY		army
MnY	MnY		army
FeMo	FeMo		army
MoTi	MoTi		army
FeTi	FeTi		army
BaCu	BaCu		army
CuV	CuV		army
BaV	BaV		army
NdPd	NdPd		army
FePd	FePd		army
BaFe	BaFe		army
Banone	Banone		army
FeLa	FeLa		army
FeW	FeW		army
NiZr	NiZr		army
CoZr	CoZr		army
CoNd	CoNd		army
NdZn	NdZn		army
CuNi	CuNi		army
CuZr	CuZr		army
LaNi	LaNi		army
NiZn	NiZn		army
LaZn	LaZn		army
CuY	CuY		army
CsPd	CsPd		army
PdZn	PdZn		army
CsZn	CsZn		army
PdSr	PdSr		army
Srnone	Srnone		army
Pdnone	Pdnone		army
BaPd	BaPd		army
PdY	PdY		army
BaY	BaY		army
CsZr	CsZr		army
CoLi	CoLi		army
LiW	LiW		army
LiNi	LiNi		army
Ninone	Ninone		army
LiNd	LiNd		army
NdTb	NdTb		army
MoNa	MoNa		army
NaSr	NaSr		army
MoSr	MoSr		army
CuMg	CuMg		army
MgSr	MgSr		army
CuSr	CuSr		army
LaMn	LaMn		army
HfMn	HfMn		army
MnTb	MnTb		army
LaSr	LaSr		army
SrTi	SrTi		army
MoNd	MoNd		army
NdTi	NdTi		army
CsNd	CsNd		army
NdV	NdV		army
CsV	CsV		army
CuFe	CuFe		army
FeMn	FeMn		army
CuMn	CuMn		army
MnSr	MnSr		army
MnZn	MnZn		army
CoCu	CoCu		army
NiW	NiW		army
Wnone	Wnone		army
CuLa	CuLa		army
LaTb	LaTb		army
CuTb	CuTb		army
Cunone	Cunone		army
nonenone	nonenone		army
CsCs	CsCs		army
BaMo	BaMo		army
Monone	Monone		army
BaCe	BaCe		army
CeCs	CeCs		army
BaCs	BaCs		army
EuLi	EuLi		army
LiV	LiV		army
EuV	EuV		army
LiMo	LiMo		army
CoMo	CoMo		army
CsCu	CsCu		army
CuLi	CuLi		army
CsLi	CsLi		army
MgNa	MgNa		army
CeTi	CeTi		army
LaNa	LaNa		army
CuHf	CuHf		army
CeCo	CeCo		army
CeMg	CeMg		army
CuEu	CuEu		army
SrY	SrY		army
MgY	MgY		army
BaSr	BaSr		army
MgZr	MgZr		army
HfZr	HfZr		army
KSr	KSr		army
EuK	EuK		army
EuY	EuY		army
Canone	Canone		army
CaNd	CaNd		army
CaTb	CaTb		army
FeSr	FeSr		army
TbTi	TbTi		army
TiZn	TiZn		army
PdW	PdW		army
CeHf	CeHf		army
HfV	HfV		army
CeV	CeV		army
FeHf	FeHf		army
CuNd	CuNd		army
CsSr	CsSr		army
MoY	MoY		army
BaEu	BaEu		army
Eunone	Eunone		army
TiV	TiV		army
CeLi	CeLi		army
LiPd	LiPd		army
LiZn	LiZn		army
FeNa	FeNa		army
NaPd	NaPd		army
CeMn	CeMn		army
SrTb	SrTb		army
MgTb	MgTb		army
CaV	CaV		army
VY	VY		army
CaY	CaY		army
TiZr	TiZr		army
CeZr	CeZr		army
TiW	TiW		army
CsW	CsW		army
CoLa	CoLa		army
LaV	LaV		army
CoV	CoV		army
VZn	VZn		army
MnNd	MnNd		army
NdW	NdW		army
MnW	MnW		army
WZn	WZn		army
FeZn	FeZn		army
HfSr	HfSr		army
CeNi	CeNi		army
CeW	CeW		army
TbZr	TbZr		army
CuMo	CuMo		army
EuEu	EuEu		army
ZnZn	ZnZn		army
ZnZr	ZnZr		army
CsY	CsY		army
CeNd	CeNd		army
MoW	MoW		army
CsEu	CsEu		army
CaCa	CaCa		army
BaLi	BaLi		army
BaNd	BaNd		army
EuLa	EuLa		army
BaNa	BaNa		army
NaNd	NaNd		army
EuNa	EuNa		army
NaW	NaW		army
EuW	EuW		army
MgV	MgV		army
MgW	MgW		army
WZr	WZr		army
BaK	BaK		army
KNd	KNd		army
CaCu	CaCu		army
CaNi	CaNi		army
CaSr	CaSr		army
SrZr	SrZr		army
MnV	MnV		army
BaMn	BaMn		army
BaNi	BaNi		army
CeZn	CeZn		army
LiZr	LiZr		army
CoEu	CoEu		army
CaNa	CaNa		army
KMg	KMg		army
MgNi	MgNi		army
MgPd	MgPd		army
CaK	CaK		army
KZr	KZr		army
KMo	KMo		army
KV	KV		army
MnMo	MnMo		army
CaMo	CaMo		army
YZr	YZr		army
Vnone	Vnone		army
VZr	VZr		army
EuZr	EuZr		army
BaLa	BaLa		army
HfZn	HfZn		army
Znnone	Znnone		army
Hfnone	Hfnone		army
HfNd	HfNd		army
LiY	LiY		army
FeK	FeK		army
FeMg	FeMg		army
CeK	CeK		army
CuK	CuK		army
Knone	Knone		army
CaFe	CaFe		army
CoTi	CoTi		army
CoPd	CoPd		army
PdTi	PdTi		army
BaTi	BaTi		army
BaZr	BaZr		army
HfNi	HfNi		army
CuPd	CuPd		army
CuW	CuW		army
YZn	YZn		army
Ynone	Ynone		army
CeSr	CeSr		army
CsTb	CsTb		army
BaHf	BaHf		army
Tbnone	Tbnone		army
Lanone	Lanone		army
NaV	NaV		army
CeEu	CeEu		army
SrV	SrV		army
SrW	SrW		army
NdZr	NdZr		army
MnZr	MnZr		army
NdNi	NdNi		army
NiSr	NiSr		army
NdSr	NdSr		army
EuNd	EuNd		army
EuNi	EuNi		army
CePd	CePd		army
Csnone	Csnone		army
Cenone	Cenone		army
BaW	BaW		army
HfW	HfW		army
KZn	KZn		army
EuHf	EuHf		army
EuMn	EuMn		army
CaW	CaW		army
CaHf	CaHf		army
PdTb	PdTb		army
EuMo	EuMo		army
MoNi	MoNi		army
CaTi	CaTi		army
KTb	KTb		army
MgTi	MgTi		army
HfTi	HfTi		army
HfLa	HfLa		army
C2yGroup08-12	C2yGroup08-12		yellow
C2yGroup00-08	C2yGroup00-08		yellow
C2yGroup12+	C2yGroup12+		yellow
Support:MgO	Support:MgO		moss
Support:Al2O3	Support:Al2O3		moss
Support:SiO2	Support:SiO2		moss
Support:CaO	Support:CaO		moss
Support:TiO2	Support:TiO2		moss
Support:ZrO2	Support:ZrO2		moss
Support:BaO	Support:BaO		moss
Support:La2O3	Support:La2O3		moss
Support:CeO2	Support:CeO2		moss
CH4_flow=5.666666667	CH4_flow=5.666666667		blue
CH4_flow=4.0	CH4_flow=4.0		blue
CH4_flow=11.33333333	CH4_flow=11.33333333		blue
CH4_flow=5.1428571429	CH4_flow=5.1428571429		blue
CH4_flow=14.5714285714	CH4_flow=14.5714285714		blue
CH4_flow=10.2	CH4_flow=10.2		blue
CH4_flow=11.3333333333	CH4_flow=11.3333333333		blue
CH4_flow=8.0	CH4_flow=8.0		blue
CH4_flow=8.5	CH4_flow=8.5		blue
CH4_flow=3.8571428571	CH4_flow=3.8571428571		blue
CH4_flow=14.57142857	CH4_flow=14.57142857		blue
CH4_flow=4.8	CH4_flow=4.8		blue
CH4_flow=3.0	CH4_flow=3.0		blue
CH4_flow=2.0	CH4_flow=2.0		blue
CH4_flow=9.6	CH4_flow=9.6		blue
CH4_flow=5.142857143	CH4_flow=5.142857143		blue
CH4_flow=3.857142857	CH4_flow=3.857142857		blue
CH4_flow=3.6	CH4_flow=3.6		blue
CH4_flow=13.6	CH4_flow=13.6		blue
CH4_flow=2.571428571	CH4_flow=2.571428571		blue
CH4_flow=6.8	CH4_flow=6.8		blue
CH4_flow=10.92857143	CH4_flow=10.92857143		blue
CH4_flow=6.0	CH4_flow=6.0		blue
CH4_flow=2.5714285714	CH4_flow=2.5714285714		blue
CH4_flow=5.6666666667	CH4_flow=5.6666666667		blue
CH4_flow=2.4	CH4_flow=2.4		blue
CH4_flow=10.2857142857	CH4_flow=10.2857142857		blue
CH4_flow=7.714285714	CH4_flow=7.714285714		blue
O2_flow=2.833333333	O2_flow=2.833333333		red
O2_flow=2.0	O2_flow=2.0		red
O2_flow=5.666666667	O2_flow=5.666666667		red
O2_flow=0.8571428571	O2_flow=0.8571428571		red
O2_flow=2.4285714286	O2_flow=2.4285714286		red
O2_flow=2.55	O2_flow=2.55		red
O2_flow=5.6666666667	O2_flow=5.6666666667		red
O2_flow=4.0	O2_flow=4.0		red
O2_flow=4.25	O2_flow=4.25		red
O2_flow=0.6428571429	O2_flow=0.6428571429		red
O2_flow=2.428571429	O2_flow=2.428571429		red
O2_flow=1.2	O2_flow=1.2		red
O2_flow=1.5	O2_flow=1.5		red
O2_flow=1.0	O2_flow=1.0		red
O2_flow=2.4	O2_flow=2.4		red
O2_flow=0.857142857	O2_flow=0.857142857		red
O2_flow=0.642857143	O2_flow=0.642857143		red
O2_flow=0.9	O2_flow=0.9		red
O2_flow=3.4	O2_flow=3.4		red
O2_flow=0.428571429	O2_flow=0.428571429		red
O2_flow=1.7	O2_flow=1.7		red
O2_flow=1.821428571	O2_flow=1.821428571		red
O2_flow=3.0	O2_flow=3.0		red
O2_flow=0.4285714286	O2_flow=0.4285714286		red
O2_flow=2.8333333333	O2_flow=2.8333333333		red
O2_flow=0.6	O2_flow=0.6		red
O2_flow=1.7142857143	O2_flow=1.7142857143		red
O2_flow=1.285714286	O2_flow=1.285714286		red
Ar_flow=1.5	Ar_flow=1.5		brown
Ar_flow=4.0	Ar_flow=4.0		brown
Ar_flow=3.0	Ar_flow=3.0		brown
Ar_flow=14.0	Ar_flow=14.0		brown
Ar_flow=2.25	Ar_flow=2.25		brown
Ar_flow=8.0	Ar_flow=8.0		brown
Ar_flow=10.5	Ar_flow=10.5		brown
Ar_flow=7.0	Ar_flow=7.0		brown
Ar_flow=6.0	Ar_flow=6.0		brown
CH4/O2=2	CH4/O2=2		purple
CH4/O2=6	CH4/O2=6		purple
CH4/O2=4	CH4/O2=4		purple
